# Supplementary material for: Elucidating the role of SHROOM4 in non-small cell lung cancer: expression patterns, clinical correlations, and potential functions
Source: Front Immunol. 2026 Jan 7;16:1723844. doi: 10.3389/fimmu.2025.1723844 (PMC12819748; doi:10.3389/fimmu.2025.1723844)
Supplement: Supplementary file 1 [file Table1.xlsx]

## Sheet: Sheet1
The top 15 items of GO & KEGG enrichment analysis of SHROOM4 in LUAD.
ONTOLOGY	ID	Description	GeneRatio	pvalue	p.adjust
MF	GO:0048018	receptor ligand activity	16/201	9.7387e-05	0.00631182
MF	GO:0030546	signaling receptor activator activity	16/201	0.00011476	0.00631182
KEGG	hsa04080	Neuroactive ligand-receptor interaction	16/84	6.48409e-07	8.75352e-05
CC	GO:0098793	presynapse	14/198	0.000499615	0.0176531
BP	GO:0042742	defense response to bacterium	13/192	9.8254e-05	0.024148
CC	GO:0043025	neuronal cell body	13/198	0.00128516	0.0340568
MF	GO:0004175	endopeptidase activity	13/201	0.000958737	0.0351537
BP	GO:0006959	humoral immune response	12/192	0.000105964	0.024148
BP	GO:0009306	protein secretion	12/192	0.000265076	0.0380294
BP	GO:0035592	establishment of protein localization to extracellular region	12/192	0.000272047	0.0380294
BP	GO:0071692	protein localization to extracellular region	12/192	0.00033364	0.0411628
CC	GO:0150034	distal axon	11/198	9.92025e-05	0.0051105
CC	GO:0016324	apical plasma membrane	11/198	0.0010802	0.0327146
BP	GO:0019730	antimicrobial humoral response	10/192	4.99785e-07	0.000512529
MF	GO:0005179	hormone activity	10/201	9.17682e-07	0.000302835
