# Supplementary material for: Elucidating the role of SHROOM4 in non-small cell lung cancer: expression patterns, clinical correlations, and potential functions
Source: Front Immunol. 2026 Jan 7;16:1723844. doi: 10.3389/fimmu.2025.1723844 (PMC12819748; doi:10.3389/fimmu.2025.1723844)
Supplement: Supplementary file 2 [file Table2.xlsx]

## Sheet: Sheet 1
The top 15 items of GO & KEGG enrichment analysis of SHROOM4 in LUSC.
ONTOLOGY	ID	Description	GeneRatio	pvalue	p.adjust
CC	GO:0098793	presynapse	15/150	5.85315e-06	0.000472154
KEGG	hsa04080	Neuroactive ligand-receptor interaction	14/65	6.85605e-07	9.66703e-05
BP	GO:0006959	humoral immune response	13/142	8.64142e-07	0.00192876
MF	GO:0048018	receptor ligand activity	13/149	0.000175158	0.00917002
MF	GO:0030546	signaling receptor activator activity	13/149	0.000201223	0.00917002
CC	GO:0062023	collagen-containing extracellular matrix	12/150	0.000118054	0.00317433
CC	GO:0043025	neuronal cell body	12/150	0.000343966	0.0059457
CC	GO:0045177	apical part of cell	10/150	0.00161018	0.0173942
BP	GO:0030198	extracellular matrix organization	9/142	0.000550412	0.0463012
BP	GO:0043062	extracellular structure organization	9/142	0.000563399	0.0463012
BP	GO:0045229	external encapsulating structure organization	9/142	0.000590128	0.0463012
CC	GO:0005771	multivesicular body	9/150	1.18044e-09	2.54304e-07
CC	GO:0005770	late endosome	9/150	0.000338914	0.0059457
CC	GO:0005788	endoplasmic reticulum lumen	9/150	0.000669279	0.00946074
CC	GO:0016324	apical plasma membrane	9/150	0.00178321	0.0173942
