# Supplementary material for: Elucidating the role of SHROOM4 in non-small cell lung cancer: expression patterns, clinical correlations, and potential functions
Source: Front Immunol. 2026 Jan 7;16:1723844. doi: 10.3389/fimmu.2025.1723844 (PMC12819748; doi:10.3389/fimmu.2025.1723844)
Supplement: Supplementary file 3 [file Table3.xlsx]

## Sheet: Sheet 1
The top 10 of SHROOM4 co-expressed genes in LUAD.
Var1	Var2	Df	Statistic_Spearman	Cor_Spearman	pvalue_Spearman
SHROOM4	PTPN13	537	8.052e+06	0.691475	7.24113e-78
SHROOM4	DOCK9	537	8.88655e+06	0.659498	1.4267e-68
SHROOM4	ARHGAP31	537	9.13979e+06	0.649795	5.66858e-66
SHROOM4	RAPGEF5	537	9.32848e+06	0.642565	4.25566e-64
SHROOM4	FAT4	537	9.0967e+06	0.651446	2.07933e-66
SHROOM4	DLC1	537	9.47909e+06	0.636794	1.23035e-62
SHROOM4	ADGRF5	537	9.2101e+06	0.647101	2.87239e-65
SHROOM4	SNX25	537	9.64971e+06	0.630256	5.10588e-61
SHROOM4	RBMS3	537	9.48969e+06	0.636388	1.55513e-62
SHROOM4	DPYSL2	537	9.74169e+06	0.626732	3.667e-60
