# Supplementary material for: Elucidating the role of SHROOM4 in non-small cell lung cancer: expression patterns, clinical correlations, and potential functions
Source: Front Immunol. 2026 Jan 7;16:1723844. doi: 10.3389/fimmu.2025.1723844 (PMC12819748; doi:10.3389/fimmu.2025.1723844)
Supplement: Supplementary file 4 [file Table4.xlsx]

## Sheet: Sheet 1
The top 10 of SHROOM4 co-expressed genes in LUSC.
Var1	Var2	Df	Statistic_Spearman	Cor_Spearman	pvalue_Spearman
SHROOM4	CACNA1C	500	7.11816e+06	0.662395	1.03731e-64
SHROOM4	HMCN1	500	7.24458e+06	0.656399	3.45826e-63
SHROOM4	ZCCHC24	500	7.27364e+06	0.65502	7.65725e-63
SHROOM4	DLC1	500	7.29753e+06	0.653887	1.46719e-62
SHROOM4	FAT4	500	7.35112e+06	0.651345	6.24599e-62
SHROOM4	DCHS1	500	7.42857e+06	0.647672	4.94417e-61
SHROOM4	SNED1	500	7.52634e+06	0.643035	6.47013e-60
SHROOM4	TGFBR2	500	7.64023e+06	0.637633	1.22369e-58
SHROOM4	SYNE1	500	7.64321e+06	0.637492	1.32039e-58
SHROOM4	TIMP3	500	7.64995e+06	0.637173	1.56811e-58
