# Supplementary material for: Elucidating the role of SHROOM4 in non-small cell lung cancer: expression patterns, clinical correlations, and potential functions
Source: Front Immunol. 2026 Jan 7;16:1723844. doi: 10.3389/fimmu.2025.1723844 (PMC12819748; doi:10.3389/fimmu.2025.1723844)
Supplement: Supplementary file 5 [file Table5.xlsx]

## Sheet: Sheet 1
Gene sets enriched in correlated with SHROOM4 mRNA expression phenotype in LUAD.
ID	SetSize	EnrichmentScore	NES	p.adjust	qvalue
KEGG_CELL_CYCLE	125	-0.586957	-2.301	5.30593e-09	4.00624e-09
KEGG_OXIDATIVE_PHOSPHORYLATION	119	-0.675911	-2.654	4.49107e-09	3.39098e-09
KEGG_RIBOSOME	88	-0.718458	-2.667	4.49107e-09	3.39098e-09
KEGG_P53_SIGNALING_PATHWAY	68	-0.502104	-1.757	0.00294895	0.0022266
KEGG_GLYCOLYSIS_GLUCONEOGENESIS	60	-0.441939	-1.538	0.0274968	0.0207614
