# Supplementary material for: Elucidating the role of SHROOM4 in non-small cell lung cancer: expression patterns, clinical correlations, and potential functions
Source: Front Immunol. 2026 Jan 7;16:1723844. doi: 10.3389/fimmu.2025.1723844 (PMC12819748; doi:10.3389/fimmu.2025.1723844)
Supplement: Supplementary file 6 [file Table6.xlsx]

## Sheet: Sheet 1
Gene sets enriched in correlated with SHROOM4 mRNA expression phenotype in LUSC.
ID	SetSize	EnrichmentScore	NES	p.adjust	qvalue
KEGG_MAPK_SIGNALING_PATHWAY	267	0.418803	1.7372	2.93563e-05	1.71906e-05
KEGG_WNT_SIGNALING_PATHWAY	151	0.442247	1.70969	0.000661068	0.000387111
KEGG_CELL_ADHESION_MOLECULES_CAMS	130	0.615722	2.336	1.85441e-09	1.08591e-09
KEGG_OXIDATIVE_PHOSPHORYLATION	119	-0.688456	-2.8238	1.85441e-09	1.08591e-09
KEGG_JAK_STAT_SIGNALING_PATHWAY	155	0.466884	1.81371	4.25493e-05	2.49162e-05
