# Supplementary material for: Elucidating the role of SHROOM4 in non-small cell lung cancer: expression patterns, clinical correlations, and potential functions
Source: Front Immunol. 2026 Jan 7;16:1723844. doi: 10.3389/fimmu.2025.1723844 (PMC12819748; doi:10.3389/fimmu.2025.1723844)
Supplement: Supplementary file 8 [file Table8.xlsx]

## Sheet: LUAD
id	correlation_spearman	pvalue_spearman	padj_spearman	gene_name	gene_type
ENSG00000163629.13	0.716902	3.58614e-86	1.03534e-81	PTPN13	protein_coding
ENSG00000088387.19	0.698314	5.15649e-80	9.9247e-76	DOCK9	protein_coding
ENSG00000031081.11	0.683328	2.19436e-75	3.16761e-71	ARHGAP31	protein_coding
ENSG00000136237.19	0.679594	2.82835e-74	2.78488e-70	RAPGEF5	protein_coding
ENSG00000196159.14	0.67956	2.89384e-74	2.78488e-70	FAT4	protein_coding
ENSG00000164741.15	0.675199	5.4638e-73	4.50693e-69	DLC1	protein_coding
ENSG00000069122.19	0.674988	6.28917e-73	4.53928e-69	ADGRF5	protein_coding
ENSG00000109762.16	0.671438	6.60952e-72	4.24045e-68	SNX25	protein_coding
ENSG00000144642.22	0.670742	1.04465e-71	6.03193e-68	RBMS3	protein_coding
ENSG00000092964.18	0.667632	7.94159e-71	4.16869e-67	DPYSL2	protein_coding
ENSG00000163145.13	0.660619	7.04373e-69	3.38926e-65	C1QTNF7	protein_coding
ENSG00000148158.17	0.659413	1.50535e-68	6.6862e-65	SNX30	protein_coding
ENSG00000144668.12	0.655698	1.52649e-67	6.29579e-64	ITGA9	protein_coding
ENSG00000079308.19	0.655006	2.34128e-67	9.01253e-64	TNS1	protein_coding
ENSG00000154240.17	0.652906	8.52177e-67	3.07535e-63	CEP112	protein_coding
ENSG00000131018.24	0.652198	1.31414e-66	4.46353e-63	SYNE1	protein_coding
ENSG00000077943.8	0.651659	1.82619e-66	5.85812e-63	ITGA8	protein_coding
ENSG00000047936.11	0.6508	3.08015e-66	9.36057e-63	ROS1	protein_coding
ENSG00000183826.18	0.649204	8.10159e-66	2.33897e-62	BTBD9	protein_coding
ENSG00000108924.14	0.648786	1.04295e-65	2.86766e-62	HLF	protein_coding
ENSG00000065413.20	0.6441	1.71811e-64	4.50933e-61	ANKRD44	protein_coding
ENSG00000196569.13	0.64363	2.26866e-64	5.61148e-61	LAMA2	protein_coding
ENSG00000136546.16	0.643583	2.33241e-64	5.61148e-61	SCN7A	protein_coding
ENSG00000081189.16	0.642466	4.5105e-64	1.04176e-60	MEF2C	protein_coding
ENSG00000143341.12	0.637914	6.44044e-63	1.4303e-59	HMCN1	protein_coding
ENSG00000128849.11	0.637582	7.80745e-63	1.66967e-59	CGNL1	protein_coding
ENSG00000052795.13	0.629538	7.6476e-61	1.57707e-57	FNIP2	protein_coding
ENSG00000134352.20	0.627269	2.72077e-60	5.41724e-57	IL6ST	protein_coding
ENSG00000152818.18	0.627159	2.89134e-60	5.56497e-57	UTRN	protein_coding
ENSG00000165072.10	0.626252	4.78868e-60	8.64176e-57	MAMDC2	protein_coding
ENSG00000175899.15	0.626251	4.78926e-60	8.64176e-57	A2M	protein_coding
ENSG00000163820.15	0.624608	1.18877e-59	2.04007e-56	FYCO1	protein_coding
ENSG00000171132.14	0.624523	1.24591e-59	2.04007e-56	PRKCE	protein_coding
ENSG00000149534.9	0.624488	1.27021e-59	2.04007e-56	MS4A2	protein_coding
ENSG00000145675.15	0.624485	1.27193e-59	2.04007e-56	PIK3R1	protein_coding
ENSG00000106100.11	0.623652	2.01261e-59	3.14081e-56	NOD1	protein_coding
ENSG00000008086.13	0.621931	5.16723e-59	7.85161e-56	CDKL5	protein_coding
ENSG00000158220.14	0.621029	8.4522e-59	1.25138e-55	ESYT3	protein_coding
ENSG00000163513.19	0.620566	1.0874e-58	1.56807e-55	TGFBR2	protein_coding
ENSG00000127603.30	0.620522	1.11343e-58	1.56807e-55	MACF1	protein_coding
ENSG00000177098.9	0.618094	4.14155e-58	5.56161e-55	SCN4B	protein_coding
ENSG00000082175.15	0.618055	4.22966e-58	5.56161e-55	PGR	protein_coding
ENSG00000168477.19	0.618051	4.23808e-58	5.56161e-55	TNXB	protein_coding
ENSG00000144724.20	0.61771	5.09293e-58	6.53491e-55	PTPRG	protein_coding
ENSG00000109339.24	0.616216	1.13554e-57	1.42538e-54	MAPK10	protein_coding
ENSG00000008441.18	0.615627	1.55577e-57	1.91131e-54	NFIX	protein_coding
ENSG00000204131.9	0.615403	1.75256e-57	2.10822e-54	NHSL2	protein_coding
ENSG00000178175.12	0.615034	2.13365e-57	2.51427e-54	ZNF366	protein_coding
ENSG00000151623.15	0.614975	2.2026e-57	2.54361e-54	NR3C2	protein_coding
ENSG00000137727.12	0.613994	3.71112e-57	4.20164e-54	ARHGAP20	protein_coding
ENSG00000095637.22	0.61346	4.92454e-57	5.46822e-54	SORBS1	protein_coding
ENSG00000127249.15	0.610668	2.14563e-56	2.33757e-53	ATP13A4	protein_coding
ENSG00000170776.22	0.60938	4.21037e-56	4.50205e-53	AKAP13	protein_coding
ENSG00000149575.9	0.608662	6.12495e-56	6.43019e-53	SCN2B	protein_coding
ENSG00000164463.12	0.608369	7.13297e-56	7.35473e-53	CREBRF	protein_coding
ENSG00000137177.20	0.608197	7.80212e-56	7.90355e-53	KIF13A	protein_coding
ENSG00000077157.22	0.608026	8.52691e-56	8.48883e-53	PPP1R12B	protein_coding
ENSG00000138411.13	0.607898	9.11391e-56	8.91943e-53	HECW2	protein_coding
ENSG00000184347.15	0.602176	1.72764e-54	1.66259e-51	SLIT3	protein_coding
ENSG00000109756.9	0.601795	2.09625e-54	1.98425e-51	RAPGEF2	protein_coding
ENSG00000046889.19	0.601698	2.2026e-54	2.0513e-51	PREX2	protein_coding
ENSG00000131381.12	0.601576	2.34341e-54	2.14779e-51	RBSN	protein_coding
ENSG00000165633.13	0.600924	3.26203e-54	2.94301e-51	VSTM4	protein_coding
ENSG00000144677.15	0.600509	4.02568e-54	3.53805e-51	CTDSPL	protein_coding
ENSG00000198909.8	0.6005	4.04412e-54	3.53805e-51	MAP3K3	protein_coding
ENSG00000073910.22	0.600228	4.63858e-54	3.99756e-51	FRY	protein_coding
ENSG00000127946.17	0.599583	6.42467e-54	5.45539e-51	HIP1	protein_coding
ENSG00000168016.15	0.59889	9.10885e-54	7.62252e-51	TRANK1	protein_coding
ENSG00000165495.16	0.597402	1.92181e-53	1.58525e-50	PKNOX2	protein_coding
ENSG00000112936.19	0.597359	1.96416e-53	1.59736e-50	C7	protein_coding
ENSG00000263961.8	0.595998	3.87421e-53	3.10695e-50	RHEX	protein_coding
ENSG00000138769.11	0.59571	4.47251e-53	3.53763e-50	CDKL2	protein_coding
ENSG00000003402.20	0.595609	4.70197e-53	3.66887e-50	CFLAR	protein_coding
ENSG00000048740.18	0.594772	7.12675e-53	5.48674e-50	CELF2	protein_coding
ENSG00000141338.14	0.593008	1.70422e-52	1.29478e-49	ABCA8	protein_coding
ENSG00000066933.16	0.592616	2.0668e-52	1.54985e-49	MYO9A	protein_coding
ENSG00000112137.18	0.59251	2.17808e-52	1.59424e-49	PHACTR1	protein_coding
ENSG00000113163.18	0.592507	2.1812e-52	1.59424e-49	CERT1	protein_coding
ENSG00000198075.10	0.592006	2.78983e-52	2.01359e-49	SULT1C4	protein_coding
ENSG00000152402.11	0.591732	3.19156e-52	2.27511e-49	GUCY1A2	protein_coding
ENSG00000134917.10	0.591036	4.48978e-52	3.16152e-49	ADAMTS8	protein_coding
ENSG00000187678.10	0.590775	5.10042e-52	3.54823e-49	SPRY4	protein_coding
ENSG00000032219.19	0.590423	6.05752e-52	4.1639e-49	ARID4A	protein_coding
ENSG00000165424.7	0.59002	7.37449e-52	5.00954e-49	ZCCHC24	protein_coding
ENSG00000115525.18	0.589962	7.58709e-52	5.09403e-49	ST3GAL5	protein_coding
ENSG00000196616.14	0.589653	8.82013e-52	5.85383e-49	ADH1B	protein_coding
ENSG00000112964.14	0.588246	1.74698e-51	1.13465e-48	GHR	protein_coding
ENSG00000157765.13	0.588244	1.7489e-51	1.13465e-48	SLC34A2	protein_coding
ENSG00000157554.19	0.588179	1.80513e-51	1.15811e-48	ERG	protein_coding
ENSG00000118526.7	0.58813	1.84828e-51	1.17276e-48	TCF21	protein_coding
ENSG00000137478.15	0.587998	1.97002e-51	1.23642e-48	FCHSD2	protein_coding
ENSG00000169252.6	0.587496	2.51168e-51	1.55943e-48	ADRB2	protein_coding
ENSG00000173517.10	0.586191	4.71319e-51	2.86492e-48	PEAK1	protein_coding
ENSG00000133065.11	0.586191	4.71359e-51	2.86492e-48	SLC41A1	protein_coding
ENSG00000116117.18	0.586148	4.81266e-51	2.89467e-48	PARD3B	protein_coding
ENSG00000081026.19	0.586121	4.87685e-51	2.90303e-48	MAGI3	protein_coding
ENSG00000105492.16	0.586031	5.09097e-51	2.99957e-48	SIGLEC6	protein_coding
ENSG00000241684.6	0.585837	5.58954e-51	3.26006e-48	ADAMTS9-AS2	lncRNA
ENSG00000204581.3	0.585118	7.89171e-51	4.55675e-48	ACOXL-AS1	lncRNA
ENSG00000185008.17	0.583784	1.49404e-50	8.54132e-48	ROBO2	protein_coding
ENSG00000163075.13	0.583191	1.98232e-50	1.12217e-47	CFAP221	protein_coding
ENSG00000231013.2	0.582445	2.82674e-50	1.58465e-47	SCTR-AS1	lncRNA
ENSG00000286997.1	0.582126	3.2885e-50	1.82578e-47	AC005856.1	lncRNA
ENSG00000110237.5	0.582039	3.42721e-50	1.88467e-47	ARHGEF17	protein_coding
ENSG00000173376.14	0.581993	3.50358e-50	1.9085e-47	NDNF	protein_coding
ENSG00000162104.10	0.58135	4.75159e-50	2.56413e-47	ADCY9	protein_coding
ENSG00000116690.13	0.580778	6.22537e-50	3.32832e-47	PRG4	protein_coding
ENSG00000157933.10	0.580544	6.95403e-50	3.68378e-47	SKI	protein_coding
ENSG00000162367.11	0.580435	7.32053e-50	3.84268e-47	TAL1	protein_coding
ENSG00000145147.20	0.579555	1.10804e-49	5.76391e-47	SLIT2	protein_coding
ENSG00000001461.17	0.579497	1.13856e-49	5.8698e-47	NIPAL3	protein_coding
ENSG00000076641.4	0.578337	1.96305e-49	1.00308e-46	PAG1	protein_coding
ENSG00000121075.11	0.578142	2.15056e-49	1.08926e-46	TBX4	protein_coding
ENSG00000149212.12	0.57804	2.25512e-49	1.13229e-46	SESN3	protein_coding
ENSG00000204217.15	0.577682	2.66636e-49	1.32723e-46	BMPR2	protein_coding
ENSG00000087589.16	0.577242	3.27447e-49	1.61599e-46	CASS4	protein_coding
ENSG00000214013.9	0.577156	3.40869e-49	1.66798e-46	GANC	protein_coding
ENSG00000163637.13	0.576878	3.88017e-49	1.88273e-46	PRICKLE2	protein_coding
ENSG00000100154.14	0.576633	4.35034e-49	2.09327e-46	TTC28	protein_coding
ENSG00000152583.12	0.575712	6.67308e-49	3.18438e-46	SPARCL1	protein_coding
ENSG00000121671.12	0.575111	8.81768e-49	4.17329e-46	CRY2	protein_coding
ENSG00000159082.18	0.575025	9.1778e-49	4.30842e-46	SYNJ1	protein_coding
ENSG00000154864.13	0.574987	9.33971e-49	4.34906e-46	PIEZO2	protein_coding
ENSG00000120156.22	0.574588	1.12329e-48	5.18878e-46	TEK	protein_coding
ENSG00000241644.2	0.574377	1.23839e-48	5.67505e-46	INMT	protein_coding
ENSG00000197256.11	0.573549	1.81417e-48	8.24818e-46	KANK2	protein_coding
ENSG00000158270.12	0.573385	1.95731e-48	8.82944e-46	COLEC12	protein_coding
ENSG00000129595.14	0.572778	2.58756e-48	1.1582e-45	EPB41L4A	protein_coding
ENSG00000143344.16	0.571697	4.24689e-48	1.8863e-45	RGL1	protein_coding
ENSG00000106829.20	0.571124	5.52099e-48	2.43349e-45	TLE4	protein_coding
ENSG00000178343.5	0.570958	5.95616e-48	2.60541e-45	SHISA3	protein_coding
ENSG00000058335.16	0.570147	8.62039e-48	3.74248e-45	RASGRF1	protein_coding
ENSG00000133026.13	0.569802	1.00836e-47	4.34506e-45	MYH10	protein_coding
ENSG00000215105.4	0.569731	1.04171e-47	4.45553e-45	TTC3P1	processed_pseudogene
ENSG00000103365.15	0.56944	1.18866e-47	5.04665e-45	GGA2	protein_coding
ENSG00000166783.22	0.569398	1.21197e-47	5.07822e-45	MARF1	protein_coding
ENSG00000206384.10	0.569395	1.21369e-47	5.07822e-45	COL6A6	protein_coding
ENSG00000254122.3	0.568614	1.72938e-47	7.16741e-45	PCDHGB7	protein_coding
ENSG00000069702.11	0.568603	1.73783e-47	7.16741e-45	TGFBR3	protein_coding
ENSG00000074416.14	0.567858	2.43468e-47	9.97026e-45	MGLL	protein_coding
ENSG00000153093.20	0.567546	2.80295e-47	1.13975e-44	ACOXL	protein_coding
ENSG00000255587.9	0.567372	3.03104e-47	1.22388e-44	RAB44	protein_coding
ENSG00000134313.16	0.56636	4.78123e-47	1.91717e-44	KIDINS220	protein_coding
ENSG00000132334.17	0.566308	4.89566e-47	1.94952e-44	PTPRE	protein_coding
ENSG00000154721.15	0.566107	5.35845e-47	2.11919e-44	JAM2	protein_coding
ENSG00000119681.12	0.566086	5.40884e-47	2.12457e-44	LTBP2	protein_coding
ENSG00000148143.13	0.56568	6.48777e-47	2.53115e-44	ZNF462	protein_coding
ENSG00000235257.9	0.565389	7.39373e-47	2.86525e-44	ITGA9-AS1	lncRNA
ENSG00000151150.22	0.564805	9.60098e-47	3.6958e-44	ANK3	protein_coding
ENSG00000137462.9	0.564728	9.93872e-47	3.80048e-44	TLR2	protein_coding
ENSG00000169291.10	0.564028	1.35828e-46	5.15977e-44	SHE	protein_coding
ENSG00000279118.1	0.563931	1.41854e-46	5.35345e-44	AC093535.2	TEC
ENSG00000164023.14	0.563626	1.62517e-46	6.09344e-44	SGMS2	protein_coding
ENSG00000137672.13	0.563269	1.90444e-46	7.09447e-44	TRPC6	protein_coding
ENSG00000080503.24	0.563251	1.91995e-46	7.10641e-44	SMARCA2	protein_coding
ENSG00000018625.15	0.56321	1.95553e-46	7.19199e-44	ATP1A2	protein_coding
ENSG00000136895.19	0.563076	2.07512e-46	7.58353e-44	GARNL3	protein_coding
ENSG00000147655.12	0.562803	2.34322e-46	8.50944e-44	RSPO2	protein_coding
ENSG00000164116.17	0.562716	2.4351e-46	8.78783e-44	GUCY1A1	protein_coding
ENSG00000196914.9	0.56245	2.74011e-46	9.82711e-44	ARHGEF12	protein_coding
ENSG00000100490.9	0.562252	2.99192e-46	1.0664e-43	CDKL1	protein_coding
ENSG00000155016.18	0.562236	3.01383e-46	1.06762e-43	CYP2U1	protein_coding
ENSG00000163625.16	0.561453	4.26164e-46	1.50043e-43	WDFY3	protein_coding
ENSG00000151892.15	0.561177	4.81363e-46	1.68451e-43	GFRA1	protein_coding
ENSG00000135063.19	0.560969	5.27751e-46	1.83572e-43	FAM189A2	protein_coding
ENSG00000259005.1	0.560856	5.54781e-46	1.91818e-43	AC005479.1	lncRNA
ENSG00000188906.16	0.560814	5.64963e-46	1.94176e-43	LRRK2	protein_coding
ENSG00000287134.1	0.560654	6.0645e-46	2.07201e-43	AC106845.1	lncRNA
ENSG00000081052.13	0.56029	7.1189e-46	2.41795e-43	COL4A4	protein_coding
ENSG00000184012.13	0.56018	7.47145e-46	2.52286e-43	TMPRSS2	protein_coding
ENSG00000185722.18	0.559734	9.09001e-46	3.05155e-43	ANKFY1	protein_coding
ENSG00000159658.14	0.558532	1.54046e-45	5.1415e-43	EFCAB14	protein_coding
ENSG00000112902.12	0.557948	1.98818e-45	6.59768e-43	SEMA5A	protein_coding
ENSG00000008294.21	0.557871	2.05609e-45	6.78406e-43	SPAG9	protein_coding
ENSG00000198369.10	0.55746	2.45997e-45	8.02938e-43	SPRED2	protein_coding
ENSG00000108387.15	0.557459	2.46134e-45	8.02938e-43	SEPTIN4	protein_coding
ENSG00000154767.15	0.557239	2.70927e-45	8.78852e-43	XPC	protein_coding
ENSG00000152672.8	0.556805	3.27254e-45	1.05564e-42	CLEC4F	protein_coding
ENSG00000255399.4	0.556265	4.13864e-45	1.32761e-42	TBX5-AS1	lncRNA
ENSG00000101938.15	0.556188	4.27999e-45	1.36536e-42	CHRDL1	protein_coding
ENSG00000232504.5	0.555637	5.43471e-45	1.72421e-42	ST3GAL5-AS1	lncRNA
ENSG00000131089.17	0.554842	7.66749e-45	2.41928e-42	ARHGEF9	protein_coding
ENSG00000159433.12	0.554623	8.42886e-45	2.64506e-42	STARD9	protein_coding
ENSG00000214106.9	0.553624	1.29643e-44	4.04634e-42	PAXIP1-AS2	lncRNA
ENSG00000184584.13	0.553473	1.38353e-44	4.29498e-42	STING1	protein_coding
ENSG00000204084.13	0.553406	1.42397e-44	4.39688e-42	INPP5B	protein_coding
ENSG00000140992.19	0.553124	1.60747e-44	4.93708e-42	PDPK1	protein_coding
ENSG00000160712.13	0.552164	2.42694e-44	7.4145e-42	IL6R	protein_coding
ENSG00000022267.19	0.552037	2.5628e-44	7.78834e-42	FHL1	protein_coding
ENSG00000095015.6	0.551973	2.63402e-44	7.96288e-42	MAP3K1	protein_coding
ENSG00000108306.13	0.551844	2.78322e-44	8.37009e-42	FBXL20	protein_coding
ENSG00000187240.16	0.551709	2.9493e-44	8.8236e-42	DYNC2H1	protein_coding
ENSG00000162591.16	0.551423	3.33161e-44	9.916e-42	MEGF6	protein_coding
ENSG00000061455.11	0.551306	3.50381e-44	1.0375e-41	PRDM6	protein_coding
ENSG00000158966.16	0.551	3.99211e-44	1.17606e-41	CACHD1	protein_coding
ENSG00000222713.1	0.550744	4.45261e-44	1.30507e-41	RN7SKP51	misc_RNA
ENSG00000047648.23	0.550548	4.84042e-44	1.4108e-41	ARHGAP6	protein_coding
ENSG00000006468.14	0.550537	4.86222e-44	1.4108e-41	ETV1	protein_coding
ENSG00000134982.17	0.550441	5.06584e-44	1.46253e-41	APC	protein_coding
ENSG00000109771.15	0.549754	6.7862e-44	1.94946e-41	LRP2BP	protein_coding
ENSG00000244476.3	0.549642	7.11708e-44	2.03439e-41	ERVFRD-1	protein_coding
ENSG00000197815.4	0.549198	8.59288e-44	2.44414e-41	AC122129.1	lncRNA
ENSG00000011201.12	0.548871	9.86788e-44	2.79305e-41	ANOS1	protein_coding
ENSG00000145868.17	0.548747	1.0403e-43	2.93014e-41	FBXO38	protein_coding
ENSG00000226137.5	0.548606	1.10407e-43	3.09467e-41	BAIAP2-DT	lncRNA
ENSG00000124788.19	0.548589	1.11203e-43	3.10193e-41	ATXN1	protein_coding
ENSG00000229619.4	0.548365	1.22275e-43	3.39436e-41	MBNL1-AS1	lncRNA
ENSG00000171817.17	0.547804	1.54965e-43	4.28125e-41	ZNF540	protein_coding
ENSG00000170876.8	0.547557	1.72015e-43	4.72967e-41	TMEM43	protein_coding
ENSG00000248905.10	0.547367	1.86291e-43	5.07574e-41	FMN1	protein_coding
ENSG00000184898.7	0.547367	1.86359e-43	5.07574e-41	RBM43	protein_coding
ENSG00000266094.8	0.547245	1.96159e-43	5.31756e-41	RASSF5	protein_coding
ENSG00000133030.22	0.546847	2.31938e-43	6.2581e-41	MPRIP	protein_coding
ENSG00000140538.16	0.546719	2.44799e-43	6.57438e-41	NTRK3	protein_coding
ENSG00000101265.16	0.546366	2.83894e-43	7.58905e-41	RASSF2	protein_coding
ENSG00000151067.22	0.546031	3.26736e-43	8.69405e-41	CACNA1C	protein_coding
ENSG00000159140.21	0.545347	4.35285e-43	1.15293e-40	SON	protein_coding
ENSG00000198939.8	0.54516	4.70812e-43	1.24133e-40	ZFP2	protein_coding
ENSG00000168916.15	0.545096	4.83464e-43	1.26889e-40	ZNF608	protein_coding
ENSG00000116731.22	0.54496	5.11693e-43	1.33691e-40	PRDM2	protein_coding
ENSG00000163635.20	0.54494	5.16058e-43	1.34186e-40	ATXN7	protein_coding
ENSG00000182795.13	0.54493	5.18237e-43	1.34186e-40	C1orf116	protein_coding
ENSG00000232284.7	0.544604	5.93799e-43	1.53065e-40	GNG12-AS1	lncRNA
ENSG00000256043.4	0.544427	6.39404e-43	1.64088e-40	CTSO	protein_coding
ENSG00000144426.18	0.544382	6.51428e-43	1.66434e-40	NBEAL1	protein_coding
ENSG00000164056.11	0.544096	7.34092e-43	1.86728e-40	SPRY1	protein_coding
ENSG00000189420.8	0.544027	7.55353e-43	1.91293e-40	ZFP92	protein_coding
ENSG00000164574.16	0.543985	7.68812e-43	1.93852e-40	GALNT10	protein_coding
ENSG00000245275.8	0.543772	8.40057e-43	2.10894e-40	SAP30L-AS1	lncRNA
ENSG00000172869.14	0.543555	9.19406e-43	2.29816e-40	DMXL1	protein_coding
ENSG00000116984.14	0.543508	9.37643e-43	2.3282e-40	MTR	protein_coding
ENSG00000163751.4	0.543495	9.42919e-43	2.3282e-40	CPA3	protein_coding
ENSG00000111859.17	0.543493	9.4352e-43	2.3282e-40	NEDD9	protein_coding
ENSG00000108854.16	0.543473	9.51449e-43	2.33777e-40	SMURF2	protein_coding
ENSG00000113441.16	0.543427	9.69899e-43	2.37301e-40	LNPEP	protein_coding
ENSG00000128641.19	0.543408	9.77503e-43	2.38152e-40	MYO1B	protein_coding
ENSG00000171385.10	0.542953	1.18114e-42	2.86554e-40	KCND3	protein_coding
ENSG00000148082.10	0.542671	1.32786e-42	3.20804e-40	SHC3	protein_coding
ENSG00000111341.10	0.542416	1.47607e-42	3.55123e-40	MGP	protein_coding
ENSG00000079102.16	0.542283	1.55958e-42	3.73657e-40	RUNX1T1	protein_coding
ENSG00000183722.9	0.541594	2.07365e-42	4.94772e-40	LHFPL6	protein_coding
ENSG00000166482.12	0.541579	2.08681e-42	4.95862e-40	MFAP4	protein_coding
ENSG00000048707.15	0.54134	2.30311e-42	5.45017e-40	VPS13D	protein_coding
ENSG00000114541.15	0.540904	2.75806e-42	6.50013e-40	FRMD4B	protein_coding
ENSG00000009413.16	0.540748	2.94096e-42	6.90301e-40	REV3L	protein_coding
ENSG00000163788.14	0.540397	3.39868e-42	7.94506e-40	SNRK	protein_coding
ENSG00000100330.16	0.539789	4.36462e-42	1.0162e-39	MTMR3	protein_coding
ENSG00000100678.19	0.539747	4.43981e-42	1.02956e-39	SLC8A3	protein_coding
ENSG00000156052.11	0.539597	4.72234e-42	1.09069e-39	GNAQ	protein_coding
ENSG00000120029.13	0.539453	5.00978e-42	1.15247e-39	ARMH3	protein_coding
ENSG00000133059.17	0.539067	5.86925e-42	1.34483e-39	DSTYK	protein_coding
ENSG00000172817.4	0.539006	6.01846e-42	1.37356e-39	CYP7B1	protein_coding
ENSG00000076067.13	0.538958	6.13813e-42	1.39536e-39	RBMS2	protein_coding
ENSG00000165646.14	0.538794	6.56318e-42	1.48614e-39	SLC18A2	protein_coding
ENSG00000174282.12	0.538227	8.27692e-42	1.86687e-39	ZBTB4	protein_coding
ENSG00000072803.17	0.538041	8.92906e-42	2.00006e-39	FBXW11	protein_coding
ENSG00000111339.12	0.538039	8.93672e-42	2.00006e-39	ART4	protein_coding
ENSG00000107560.12	0.537961	9.22882e-42	2.05746e-39	RAB11FIP2	protein_coding
ENSG00000004139.14	0.537788	9.90446e-42	2.19959e-39	SARM1	protein_coding
ENSG00000143776.18	0.537703	1.0253e-41	2.26828e-39	CDC42BPA	protein_coding
ENSG00000185565.12	0.537671	1.03878e-41	2.28932e-39	LSAMP	protein_coding
ENSG00000179031.8	0.537561	1.08654e-41	2.38546e-39	NSA2P3	processed_pseudogene
ENSG00000267072.2	0.537378	1.17063e-41	2.56036e-39	NAGPA-AS1	lncRNA
ENSG00000229415.10	0.53706	1.33217e-41	2.90267e-39	SFTA3	lncRNA
ENSG00000092051.17	0.536833	1.46118e-41	3.1718e-39	JPH4	protein_coding
ENSG00000198795.11	0.536728	1.52506e-41	3.29808e-39	ZNF521	protein_coding
ENSG00000143669.14	0.536575	1.62277e-41	3.49628e-39	LYST	protein_coding
ENSG00000131471.7	0.536196	1.89325e-41	4.06388e-39	AOC3	protein_coding
ENSG00000171444.18	0.536028	2.0267e-41	4.33421e-39	MCC	protein_coding
ENSG00000165124.18	0.535709	2.30696e-41	4.91536e-39	SVEP1	protein_coding
ENSG00000154175.18	0.534858	3.25454e-41	6.90884e-39	ABI3BP	protein_coding
ENSG00000241399.7	0.534632	3.56585e-41	7.54197e-39	CD302	protein_coding
ENSG00000280399.1	0.534366	3.97e-41	8.33078e-39	AC022497.1	TEC
ENSG00000019991.18	0.53436	3.98033e-41	8.33078e-39	HGF	protein_coding
ENSG00000168497.5	0.534359	3.98209e-41	8.33078e-39	CAVIN2	protein_coding
ENSG00000165084.16	0.53402	4.56432e-41	9.51439e-39	C8orf34	protein_coding
ENSG00000168329.14	0.533987	4.62554e-41	9.60731e-39	CX3CR1	protein_coding
ENSG00000267023.5	0.533762	5.06567e-41	1.04837e-38	LRRC37A16P	transcribed_unprocessed_pseudogene
ENSG00000198932.13	0.533518	5.58662e-41	1.15206e-38	GPRASP1	protein_coding
ENSG00000240184.7	0.533483	5.66751e-41	1.16458e-38	PCDHGC3	protein_coding
ENSG00000242640.1	0.533465	5.7086e-41	1.16887e-38	RPS29P11	processed_pseudogene
ENSG00000261098.1	0.533417	5.81992e-41	1.18745e-38	AP000766.1	lncRNA
ENSG00000169814.16	0.533316	6.05989e-41	1.23206e-38	BTD	protein_coding
ENSG00000177189.14	0.533297	6.10789e-41	1.23746e-38	RPS6KA3	protein_coding
ENSG00000172493.22	0.532964	6.98108e-41	1.40942e-38	AFF1	protein_coding
ENSG00000113595.15	0.532805	7.44315e-41	1.49747e-38	TRIM23	protein_coding
ENSG00000089225.20	0.53277	7.54651e-41	1.513e-38	TBX5	protein_coding
ENSG00000149435.12	0.532761	7.57449e-41	1.51335e-38	GGTLC1	protein_coding
ENSG00000185650.10	0.53261	8.04684e-41	1.60218e-38	ZFP36L1	protein_coding
ENSG00000182771.19	0.532469	8.51512e-41	1.68959e-38	GRID1	protein_coding
ENSG00000169031.20	0.532166	9.61668e-41	1.90163e-38	COL4A3	protein_coding
ENSG00000162924.15	0.531992	1.03074e-40	2.03125e-38	REL	protein_coding
ENSG00000007237.19	0.531974	1.03842e-40	2.03943e-38	GAS7	protein_coding
ENSG00000177272.9	0.531895	1.07149e-40	2.09693e-38	KCNA3	protein_coding
ENSG00000109686.19	0.531887	1.07496e-40	2.09693e-38	SH3D19	protein_coding
ENSG00000154262.13	0.531767	1.12787e-40	2.19274e-38	ABCA6	protein_coding
ENSG00000141052.18	0.531688	1.16397e-40	2.25533e-38	MYOCD	protein_coding
ENSG00000109927.11	0.531534	1.23837e-40	2.39146e-38	TECTA	protein_coding
ENSG00000071967.12	0.531415	1.29839e-40	2.49901e-38	CYBRD1	protein_coding
ENSG00000265972.6	0.531092	1.47716e-40	2.83365e-38	TXNIP	protein_coding
ENSG00000053254.16	0.530544	1.838e-40	3.51417e-38	FOXN3	protein_coding
ENSG00000159216.19	0.530522	1.85402e-40	3.53311e-38	RUNX1	protein_coding
ENSG00000080293.10	0.530475	1.88912e-40	3.58814e-38	SCTR	protein_coding
ENSG00000151276.23	0.530365	1.97376e-40	3.73661e-38	MAGI1	protein_coding
ENSG00000174175.17	0.530211	2.09846e-40	3.95971e-38	SELP	protein_coding
ENSG00000164161.10	0.530163	2.13886e-40	4.0228e-38	HHIP	protein_coding
ENSG00000173114.13	0.530111	2.18374e-40	4.09387e-38	LRRN3	protein_coding
ENSG00000167074.15	0.529992	2.28965e-40	4.27853e-38	TEF	protein_coding
ENSG00000129675.16	0.529935	2.34221e-40	4.36262e-38	ARHGEF6	protein_coding
ENSG00000138688.15	0.529694	2.57725e-40	4.78499e-38	KIAA1109	protein_coding
ENSG00000162804.14	0.529563	2.71504e-40	5.02465e-38	SNED1	protein_coding
ENSG00000151718.16	0.529519	2.7632e-40	5.09744e-38	WWC2	protein_coding
ENSG00000224189.8	0.529477	2.80934e-40	5.16606e-38	HAGLR	lncRNA
ENSG00000092529.25	0.52914	3.21179e-40	5.88736e-38	CAPN3	protein_coding
ENSG00000173575.22	0.529116	3.24214e-40	5.92418e-38	CHD2	protein_coding
ENSG00000169744.13	0.528995	3.40061e-40	6.19416e-38	LDB2	protein_coding
ENSG00000198399.15	0.528853	3.59776e-40	6.53265e-38	ITSN2	protein_coding
ENSG00000169891.18	0.528735	3.76957e-40	6.82315e-38	REPS2	protein_coding
ENSG00000144711.16	0.528643	3.90993e-40	7.0551e-38	IQSEC1	protein_coding
ENSG00000225329.3	0.528505	4.12981e-40	7.42864e-38	LHFPL3-AS2	lncRNA
ENSG00000103657.14	0.528031	4.97968e-40	8.92955e-38	HERC1	protein_coding
ENSG00000109458.8	0.527935	5.17311e-40	9.24769e-38	GAB1	protein_coding
ENSG00000171101.13	0.527766	5.53043e-40	9.85594e-38	SIGLEC17P	transcribed_unprocessed_pseudogene
ENSG00000151702.17	0.527739	5.58969e-40	9.9309e-38	FLI1	protein_coding
ENSG00000088926.14	0.527268	6.7291e-40	1.19185e-37	F11	protein_coding
ENSG00000171777.16	0.527121	7.13017e-40	1.25903e-37	RASGRP4	protein_coding
ENSG00000133816.17	0.527106	7.1725e-40	1.26265e-37	MICAL2	protein_coding
ENSG00000106809.11	0.526988	7.51625e-40	1.31914e-37	OGN	protein_coding
ENSG00000106511.6	0.526759	8.22486e-40	1.43511e-37	MEOX2	protein_coding
ENSG00000076716.9	0.526758	8.22675e-40	1.43511e-37	GPC4	protein_coding
ENSG00000177699.4	0.52669	8.44964e-40	1.46955e-37	AC011944.1	lncRNA
ENSG00000135338.14	0.526664	8.53614e-40	1.48014e-37	LCA5	protein_coding
ENSG00000011523.14	0.526592	8.78046e-40	1.51794e-37	CEP68	protein_coding
ENSG00000125810.10	0.52653	8.99861e-40	1.55101e-37	CD93	protein_coding
ENSG00000163106.11	0.526298	9.8561e-40	1.69375e-37	HPGDS	protein_coding
ENSG00000187955.12	0.526207	1.02174e-39	1.74728e-37	COL14A1	protein_coding
ENSG00000182700.5	0.526204	1.02281e-39	1.74728e-37	IGIP	protein_coding
ENSG00000071242.12	0.526121	1.05675e-39	1.79994e-37	RPS6KA2	protein_coding
ENSG00000136160.17	0.526015	1.10148e-39	1.87061e-37	EDNRB	protein_coding
ENSG00000212391.1	0.525867	1.16758e-39	1.97705e-37	AC073149.1	snoRNA
ENSG00000280339.1	0.525577	1.30818e-39	2.20864e-37	AP001528.2	TEC
ENSG00000178996.14	0.525549	1.32239e-39	2.22612e-37	SNX18	protein_coding
ENSG00000102935.12	0.525502	1.34718e-39	2.26127e-37	ZNF423	protein_coding
ENSG00000114166.8	0.525298	1.45921e-39	2.4422e-37	KAT2B	protein_coding
ENSG00000183853.18	0.525203	1.51402e-39	2.52663e-37	KIRREL1	protein_coding
ENSG00000169224.13	0.524981	1.65154e-39	2.74143e-37	GCSAML	protein_coding
ENSG00000110422.12	0.52498	1.65223e-39	2.74143e-37	HIPK3	protein_coding
ENSG00000136158.12	0.524919	1.69207e-39	2.79947e-37	SPRY2	protein_coding
ENSG00000233968.7	0.524693	1.84812e-39	3.04893e-37	AL157895.1	lncRNA
ENSG00000116106.12	0.52457	1.9391e-39	3.18989e-37	EPHA4	protein_coding
ENSG00000123104.12	0.524269	2.18115e-39	3.57789e-37	ITPR2	protein_coding
ENSG00000197381.16	0.524216	2.22638e-39	3.64173e-37	ADARB1	protein_coding
ENSG00000070366.14	0.524048	2.3777e-39	3.87827e-37	SMG6	protein_coding
ENSG00000158488.16	0.523925	2.49425e-39	4.05691e-37	CD1E	protein_coding
ENSG00000080561.14	0.523389	3.0732e-39	4.98455e-37	MID2	protein_coding
ENSG00000152642.11	0.523264	3.22616e-39	5.21797e-37	GPD1L	protein_coding
ENSG00000152527.14	0.523239	3.2573e-39	5.25362e-37	PLEKHH2	protein_coding
ENSG00000031003.10	0.523201	3.30613e-39	5.31753e-37	FAM13B	protein_coding
ENSG00000099994.11	0.523136	3.39087e-39	5.41804e-37	SUSD2	protein_coding
ENSG00000234456.8	0.523133	3.3946e-39	5.41804e-37	MAGI2-AS3	lncRNA
ENSG00000185532.20	0.523131	3.39677e-39	5.41804e-37	PRKG1	protein_coding
ENSG00000136114.17	0.523058	3.49525e-39	5.55975e-37	THSD1	protein_coding
ENSG00000169762.17	0.522816	3.84018e-39	6.09164e-37	TAPT1	protein_coding
ENSG00000140386.13	0.52266	4.0793e-39	6.45323e-37	SCAPER	protein_coding
ENSG00000275318.1	0.522464	4.40091e-39	6.94298e-37	AL136981.2	unprocessed_pseudogene
ENSG00000186318.16	0.522431	4.45787e-39	7.01368e-37	BACE1	protein_coding
ENSG00000166025.18	0.522378	4.55023e-39	7.13953e-37	AMOTL1	protein_coding
ENSG00000110328.6	0.522303	4.68554e-39	7.33192e-37	GALNT18	protein_coding
ENSG00000136169.16	0.522125	5.01871e-39	7.83203e-37	SETDB2	protein_coding
ENSG00000072736.19	0.522089	5.08946e-39	7.92104e-37	NFATC3	protein_coding
ENSG00000115993.13	0.522038	5.19144e-39	8.05804e-37	TRAK2	protein_coding
ENSG00000138395.17	0.521868	5.54358e-39	8.58155e-37	CDK15	protein_coding
ENSG00000135185.12	0.521701	5.91491e-39	9.1319e-37	TMEM243	protein_coding
ENSG00000164035.10	0.521631	6.07759e-39	9.35802e-37	EMCN	protein_coding
ENSG00000186448.15	0.521535	6.3075e-39	9.6862e-37	ZNF197	protein_coding
ENSG00000187554.14	0.521193	7.19645e-39	1.1022e-36	TLR5	protein_coding
ENSG00000078687.17	0.521162	7.28311e-39	1.11252e-36	TNRC6C	protein_coding
ENSG00000173681.16	0.521141	7.34446e-39	1.11893e-36	BCLAF3	protein_coding
ENSG00000248801.7	0.521037	7.64329e-39	1.1614e-36	C8orf34-AS1	lncRNA
ENSG00000156218.13	0.520757	8.51641e-39	1.29067e-36	ADAMTSL3	protein_coding
ENSG00000170571.12	0.519966	1.15476e-38	1.74547e-36	EMB	protein_coding
ENSG00000146122.17	0.5197	1.27938e-38	1.92879e-36	DAAM2	protein_coding
ENSG00000269982.1	0.519661	1.29863e-38	1.95271e-36	AC018809.2	lncRNA
ENSG00000074660.16	0.519416	1.42697e-38	2.14012e-36	SCARF1	protein_coding
ENSG00000183379.9	0.519168	1.56911e-38	2.3472e-36	SYNDIG1L	protein_coding
ENSG00000049540.18	0.519104	1.60795e-38	2.39908e-36	ELN	protein_coding
ENSG00000100731.16	0.518848	1.77378e-38	2.63969e-36	PCNX1	protein_coding
ENSG00000269934.3	0.518795	1.81024e-38	2.68702e-36	AL353593.1	lncRNA
ENSG00000145428.15	0.518494	2.03171e-38	3.00803e-36	RNF175	protein_coding
ENSG00000166265.13	0.518462	2.05675e-38	3.03731e-36	CYYR1	protein_coding
ENSG00000166444.19	0.518397	2.10819e-38	3.10533e-36	DENND2B	protein_coding
ENSG00000128881.17	0.518366	2.13317e-38	3.13413e-36	TTBK2	protein_coding
ENSG00000131378.14	0.518217	2.25839e-38	3.30968e-36	RFTN1	protein_coding
ENSG00000107611.16	0.518176	2.2941e-38	3.35351e-36	CUBN	protein_coding
ENSG00000107282.8	0.517601	2.85716e-38	4.16605e-36	APBA1	protein_coding
ENSG00000100647.8	0.517462	3.01317e-38	4.38246e-36	SUSD6	protein_coding
ENSG00000174640.15	0.517379	3.11052e-38	4.51267e-36	SLCO2A1	protein_coding
ENSG00000133392.18	0.517317	3.18459e-38	4.60855e-36	MYH11	protein_coding
ENSG00000270000.1	0.517287	3.22137e-38	4.65013e-36	AC005479.2	lncRNA
ENSG00000153029.14	0.517091	3.47074e-38	4.99761e-36	MR1	protein_coding
ENSG00000132274.16	0.516748	3.95553e-38	5.68149e-36	TRIM22	protein_coding
ENSG00000158481.13	0.516732	3.97889e-38	5.70087e-36	CD1C	protein_coding
ENSG00000272865.2	0.516717	4.00153e-38	5.71912e-36	AL591686.2	lncRNA
ENSG00000088854.12	0.516698	4.03132e-38	5.74747e-36	C20orf194	protein_coding
ENSG00000283913.1	0.516535	4.28845e-38	6.099e-36	AL512662.1	lncRNA
ENSG00000147133.16	0.516451	4.42897e-38	6.28337e-36	TAF1	protein_coding
ENSG00000072840.13	0.516405	4.50712e-38	6.37417e-36	EVC	protein_coding
ENSG00000184384.14	0.5164	4.51505e-38	6.37417e-36	MAML2	protein_coding
ENSG00000129003.19	0.516293	4.70198e-38	6.62188e-36	VPS13C	protein_coding
ENSG00000019144.19	0.516278	4.7297e-38	6.64471e-36	PHLDB1	protein_coding
ENSG00000197635.11	0.516249	4.78099e-38	6.70047e-36	DPP4	protein_coding
ENSG00000141161.12	0.516241	4.79521e-38	6.70413e-36	UNC45B	protein_coding
ENSG00000148541.13	0.516228	4.82043e-38	6.72311e-36	FAM13C	protein_coding
ENSG00000225342.2	0.516178	4.91184e-38	6.83408e-36	LRRK2-DT	lncRNA
ENSG00000181800.6	0.516027	5.20177e-38	7.22008e-36	CELF2-AS1	lncRNA
ENSG00000206190.12	0.515918	5.42081e-38	7.50606e-36	ATP10A	protein_coding
ENSG00000178385.15	0.51591	5.43849e-38	7.51253e-36	PLEKHM3	protein_coding
ENSG00000153707.17	0.515722	5.84008e-38	8.04802e-36	PTPRD	protein_coding
ENSG00000177200.17	0.515661	5.9768e-38	8.21682e-36	CHD9	protein_coding
ENSG00000154654.15	0.515395	6.60993e-38	9.06565e-36	NCAM2	protein_coding
ENSG00000114698.15	0.515148	7.25778e-38	9.9306e-36	PLSCR4	protein_coding
ENSG00000225398.3	0.515045	7.54767e-38	1.02949e-35	PGM5P4	unprocessed_pseudogene
ENSG00000173611.18	0.515041	7.55968e-38	1.02949e-35	SCAI	protein_coding
ENSG00000068650.18	0.514985	7.72084e-38	1.04896e-35	ATP11A	protein_coding
ENSG00000136854.24	0.514878	8.04031e-38	1.0898e-35	STXBP1	protein_coding
ENSG00000091622.16	0.514708	8.57288e-38	1.15927e-35	PITPNM3	protein_coding
ENSG00000083844.10	0.514568	9.03945e-38	1.21897e-35	ZNF264	protein_coding
ENSG00000124406.16	0.514563	9.05661e-38	1.21897e-35	ATP8A1	protein_coding
ENSG00000185219.17	0.514445	9.46721e-38	1.27127e-35	ZNF445	protein_coding
ENSG00000196268.12	0.514035	1.10544e-37	1.48096e-35	ZNF493	protein_coding
ENSG00000068305.17	0.514009	1.11605e-37	1.49171e-35	MEF2A	protein_coding
ENSG00000179639.10	0.513911	1.15813e-37	1.54438e-35	FCER1A	protein_coding
ENSG00000197044.11	0.513529	1.33742e-37	1.77936e-35	ZNF441	protein_coding
ENSG00000005339.15	0.513522	1.34077e-37	1.77971e-35	CREBBP	protein_coding
ENSG00000269427.1	0.513414	1.39649e-37	1.84942e-35	AC024075.3	lncRNA
ENSG00000135968.21	0.513349	1.43135e-37	1.89125e-35	GCC2	protein_coding
ENSG00000049246.14	0.513252	1.48439e-37	1.95685e-35	PER3	protein_coding
ENSG00000154783.12	0.512969	1.65095e-37	2.17147e-35	FGD5	protein_coding
ENSG00000189292.16	0.512782	1.77085e-37	2.32388e-35	ALKAL2	protein_coding
ENSG00000123243.15	0.512698	1.8277e-37	2.39305e-35	ITIH5	protein_coding
ENSG00000175857.8	0.512538	1.94135e-37	2.5361e-35	GAPT	protein_coding
ENSG00000287920.1	0.512424	2.02579e-37	2.64044e-35	AL022098.1	lncRNA
ENSG00000147526.20	0.512257	2.15688e-37	2.80496e-35	TACC1	protein_coding
ENSG00000232354.8	0.512227	2.18127e-37	2.83031e-35	VIPR1-AS1	lncRNA
ENSG00000119280.17	0.512036	2.34328e-37	3.03371e-35	C1orf198	protein_coding
ENSG00000060237.18	0.511872	2.49146e-37	3.21833e-35	WNK1	protein_coding
ENSG00000162733.19	0.511664	2.69325e-37	3.47122e-35	DDR2	protein_coding
ENSG00000259030.7	0.511655	2.70253e-37	3.47542e-35	FPGT-TNNI3K	protein_coding
ENSG00000085224.23	0.511633	2.72493e-37	3.49645e-35	ATRX	protein_coding
ENSG00000145780.8	0.511415	2.95574e-37	3.7842e-35	FEM1C	protein_coding
ENSG00000100626.17	0.511296	3.08975e-37	3.94702e-35	GALNT16	protein_coding
ENSG00000197822.11	0.511232	3.16514e-37	4.0344e-35	OCLN	protein_coding
ENSG00000173198.6	0.510809	3.70653e-37	4.71407e-35	CYSLTR1	protein_coding
ENSG00000236168.1	0.510739	3.80418e-37	4.82763e-35	AL133466.1	unprocessed_pseudogene
ENSG00000111879.20	0.510498	4.16271e-37	5.27103e-35	FAM184A	protein_coding
ENSG00000100596.7	0.51044	4.25345e-37	5.37414e-35	SPTLC2	protein_coding
ENSG00000266904.6	0.510375	4.35805e-37	5.49428e-35	LINC00663	lncRNA
ENSG00000137273.6	0.510122	4.78724e-37	6.02222e-35	FOXF2	protein_coding
ENSG00000259834.1	0.510057	4.90591e-37	6.15808e-35	AL365361.1	lncRNA
ENSG00000131400.8	0.509887	5.22588e-37	6.5455e-35	NAPSA	protein_coding
ENSG00000070193.5	0.50966	5.6862e-37	7.10665e-35	FGF10	protein_coding
ENSG00000164576.12	0.509588	5.83897e-37	7.28182e-35	SAP30L	protein_coding
ENSG00000168944.17	0.509418	6.22154e-37	7.7422e-35	CEP120	protein_coding
ENSG00000133121.21	0.50922	6.69525e-37	8.31378e-35	STARD13	protein_coding
ENSG00000261143.1	0.508927	7.46496e-37	9.24967e-35	ADAMTS7P3	transcribed_unprocessed_pseudogene
ENSG00000240583.13	0.508909	7.51436e-37	9.29094e-35	AQP1	protein_coding
ENSG00000101665.9	0.508626	8.34332e-37	1.02938e-34	SMAD7	protein_coding
ENSG00000246223.9	0.508594	8.44414e-37	1.0396e-34	LINC01550	lncRNA
ENSG00000185739.13	0.508454	8.89172e-37	1.09238e-34	SRL	protein_coding
ENSG00000175395.16	0.508299	9.41951e-37	1.1533e-34	ZNF25	protein_coding
ENSG00000100191.6	0.508296	9.42755e-37	1.1533e-34	SLC5A4	protein_coding
ENSG00000197465.14	0.508173	9.8672e-37	1.20453e-34	GYPE	protein_coding
ENSG00000137075.18	0.508012	1.04725e-36	1.27572e-34	RNF38	protein_coding
ENSG00000152601.17	0.507867	1.10491e-36	1.34313e-34	MBNL1	protein_coding
ENSG00000235904.3	0.507554	1.24053e-36	1.50482e-34	RBMS3-AS3	lncRNA
ENSG00000112624.12	0.507502	1.26437e-36	1.53053e-34	BICRAL	protein_coding
ENSG00000281100.1	0.507425	1.30064e-36	1.57114e-34	AC105749.1	TEC
ENSG00000070778.13	0.507391	1.31714e-36	1.58775e-34	PTPN21	protein_coding
ENSG00000262655.4	0.50729	1.36727e-36	1.64474e-34	SPON1	protein_coding
ENSG00000047188.16	0.507246	1.38977e-36	1.66833e-34	YTHDC2	protein_coding
ENSG00000268388.6	0.507181	1.42305e-36	1.70473e-34	FENDRR	lncRNA
ENSG00000116031.9	0.506948	1.55093e-36	1.85408e-34	CD207	protein_coding
ENSG00000117643.14	0.50664	1.73706e-36	2.0723e-34	MAN1C1	protein_coding
ENSG00000048471.14	0.506599	1.7633e-36	2.09928e-34	SNX29	protein_coding
ENSG00000124615.20	0.505946	2.24146e-36	2.66305e-34	MOCS1	protein_coding
ENSG00000156650.14	0.505916	2.26647e-36	2.68724e-34	KAT6B	protein_coding
ENSG00000232934.8	0.505831	2.33801e-36	2.76638e-34	AL157786.1	lncRNA
ENSG00000186260.17	0.505788	2.37526e-36	2.8047e-34	MRTFB	protein_coding
ENSG00000166068.13	0.505758	2.40164e-36	2.83006e-34	SPRED1	protein_coding
ENSG00000162434.13	0.505596	2.54903e-36	2.99173e-34	JAK1	protein_coding
ENSG00000261468.1	0.505596	2.54919e-36	2.99173e-34	AC096921.2	lncRNA
ENSG00000082438.17	0.505583	2.56153e-36	3.0001e-34	COBLL1	protein_coding
ENSG00000267904.1	0.505103	3.05384e-36	3.56947e-34	AC024075.1	lncRNA
ENSG00000235997.3	0.505063	3.0986e-36	3.61447e-34	LINC01936	lncRNA
ENSG00000151458.12	0.504909	3.27837e-36	3.81645e-34	ANKRD50	protein_coding
ENSG00000140575.13	0.504839	3.36362e-36	3.90782e-34	IQGAP1	protein_coding
ENSG00000168675.19	0.504795	3.41765e-36	3.96263e-34	LDLRAD4	protein_coding
ENSG00000185271.9	0.504418	3.92256e-36	4.53893e-34	KLHL33	protein_coding
ENSG00000080854.16	0.504379	3.97837e-36	4.5943e-34	IGSF9B	protein_coding
ENSG00000110799.14	0.504364	4.00089e-36	4.61108e-34	VWF	protein_coding
ENSG00000122008.15	0.504199	4.24865e-36	4.88688e-34	POLK	protein_coding
ENSG00000006210.7	0.504064	4.46349e-36	5.12379e-34	CX3CL1	protein_coding
ENSG00000108799.13	0.503935	4.67869e-36	5.36016e-34	EZH1	protein_coding
ENSG00000067208.14	0.503923	4.69938e-36	5.36283e-34	EVI5	protein_coding
ENSG00000008256.16	0.503923	4.69959e-36	5.36283e-34	CYTH3	protein_coding
ENSG00000135905.20	0.503878	4.77678e-36	5.44016e-34	DOCK10	protein_coding
ENSG00000084234.18	0.503684	5.12664e-36	5.82711e-34	APLP2	protein_coding
ENSG00000231246.2	0.503626	5.23631e-36	5.94007e-34	LINC02884	lncRNA
ENSG00000103647.13	0.503403	5.68042e-36	6.43124e-34	CORO2B	protein_coding
ENSG00000279019.1	0.503259	5.9847e-36	6.76247e-34	AC009090.4	TEC
ENSG00000107099.16	0.503182	6.15614e-36	6.94261e-34	DOCK8	protein_coding
ENSG00000148516.22	0.503171	6.18064e-36	6.95666e-34	ZEB1	protein_coding
ENSG00000089177.19	0.502924	6.76188e-36	7.59606e-34	KIF16B	protein_coding
ENSG00000198961.10	0.502836	6.98088e-36	7.82685e-34	PJA2	protein_coding
ENSG00000131831.18	0.502771	7.1484e-36	7.99541e-34	RAI2	protein_coding
ENSG00000100448.4	0.502767	7.15891e-36	7.99541e-34	CTSG	protein_coding
ENSG00000154310.17	0.502651	7.46724e-36	8.32367e-34	TNIK	protein_coding
ENSG00000157551.19	0.5026	7.60565e-36	8.46161e-34	KCNJ15	protein_coding
ENSG00000188647.13	0.502562	7.71144e-36	8.56281e-34	PTAR1	protein_coding
ENSG00000204740.11	0.50253	7.8003e-36	8.64486e-34	MALRD1	protein_coding
ENSG00000152104.12	0.502396	8.18999e-36	9.05935e-34	PTPN14	protein_coding
ENSG00000103479.16	0.501237	1.24607e-35	1.3757e-33	RBL2	protein_coding
ENSG00000177932.7	0.501092	1.31295e-35	1.44678e-33	ZNF354C	protein_coding
ENSG00000265121.1	0.501063	1.32706e-35	1.45954e-33	AC068594.1	lncRNA
ENSG00000107290.14	0.501055	1.33101e-35	1.4611e-33	SETX	protein_coding
ENSG00000248890.2	0.501042	1.33731e-35	1.46523e-33	HHIP-AS1	lncRNA
ENSG00000140287.11	0.50102	1.34776e-35	1.47388e-33	HDC	protein_coding
ENSG00000178568.15	0.500989	1.36312e-35	1.48786e-33	ERBB4	protein_coding
ENSG00000197702.14	0.500695	1.51569e-35	1.65128e-33	PARVA	protein_coding
ENSG00000157107.14	0.500494	1.62932e-35	1.77173e-33	FCHO2	protein_coding
ENSG00000183801.8	0.500028	1.92755e-35	2.09209e-33	OLFML1	protein_coding

## Sheet: LUSC
id	correlation_spearman	pvalue_spearman	padj_spearman	gene_name	gene_type
ENSG00000151067.22	0.662395	1.03731e-64	3.00012e-60	CACNA1C	protein_coding
ENSG00000143341.12	0.656399	3.45826e-63	6.66799e-59	HMCN1	protein_coding
ENSG00000165424.7	0.65502	7.65725e-63	1.10731e-58	ZCCHC24	protein_coding
ENSG00000164741.15	0.653887	1.46719e-62	1.69736e-58	DLC1	protein_coding
ENSG00000196159.14	0.651345	6.24599e-62	6.02155e-58	FAT4	protein_coding
ENSG00000166341.8	0.647672	4.94417e-61	4.08558e-57	DCHS1	protein_coding
ENSG00000162804.14	0.643035	6.47013e-60	4.67823e-56	SNED1	protein_coding
ENSG00000163513.19	0.637633	1.22369e-58	7.63765e-55	TGFBR2	protein_coding
ENSG00000131018.24	0.637492	1.32039e-58	7.63765e-55	SYNE1	protein_coding
ENSG00000100234.12	0.637173	1.56811e-58	8.24596e-55	TIMP3	protein_coding
ENSG00000127329.16	0.636628	2.10071e-58	1.01261e-54	PTPRB	protein_coding
ENSG00000165495.16	0.632062	2.3874e-57	1.06228e-53	PKNOX2	protein_coding
ENSG00000196569.13	0.631411	3.36597e-57	1.39072e-53	LAMA2	protein_coding
ENSG00000179776.19	0.631162	3.83638e-57	1.47941e-53	CDH5	protein_coding
ENSG00000175899.15	0.63099	4.19983e-57	1.51834e-53	A2M	protein_coding
ENSG00000119681.12	0.629119	1.11931e-56	3.80854e-53	LTBP2	protein_coding
ENSG00000113555.6	0.628414	1.61686e-56	5.19586e-53	PCDH12	protein_coding
ENSG00000169291.10	0.625606	6.93014e-56	2.10983e-52	SHE	protein_coding
ENSG00000125810.10	0.625271	8.23518e-56	2.38178e-52	CD93	protein_coding
ENSG00000166482.12	0.623312	2.24961e-55	6.19649e-52	MFAP4	protein_coding
ENSG00000019144.19	0.621825	4.8018e-55	1.26252e-51	PHLDB1	protein_coding
ENSG00000182168.15	0.620215	1.086e-54	2.73123e-51	UNC5C	protein_coding
ENSG00000133121.21	0.618333	2.80337e-54	6.7566e-51	STARD13	protein_coding
ENSG00000047648.23	0.616785	6.08731e-54	1.40846e-50	ARHGAP6	protein_coding
ENSG00000197256.11	0.616312	7.7053e-54	1.71425e-50	KANK2	protein_coding
ENSG00000154783.12	0.615109	1.40222e-53	3.00407e-50	FGD5	protein_coding
ENSG00000101665.9	0.614063	2.35391e-53	4.86284e-50	SMAD7	protein_coding
ENSG00000152402.11	0.613824	2.64923e-53	5.2842e-50	GUCY1A2	protein_coding
ENSG00000179954.16	0.612674	4.67021e-53	9.00479e-50	SSC5D	protein_coding
ENSG00000110237.5	0.611324	9.05995e-53	1.69053e-49	ARHGEF17	protein_coding
ENSG00000130052.13	0.609619	2.08325e-52	3.76573e-49	STARD8	protein_coding
ENSG00000154133.15	0.609458	2.25313e-52	3.9494e-49	ROBO4	protein_coding
ENSG00000126785.13	0.608989	2.8298e-52	4.81432e-49	RHOJ	protein_coding
ENSG00000165757.9	0.608359	3.83996e-52	6.19578e-49	JCAD	protein_coding
ENSG00000066056.14	0.608351	3.85603e-52	6.19578e-49	TIE1	protein_coding
ENSG00000146122.17	0.605998	1.19976e-51	1.87564e-48	DAAM2	protein_coding
ENSG00000174804.4	0.605237	1.72904e-51	2.63196e-48	FZD4	protein_coding
ENSG00000198075.10	0.604813	2.11817e-51	3.14163e-48	SULT1C4	protein_coding
ENSG00000163145.13	0.604627	2.31503e-51	3.34776e-48	C1QTNF7	protein_coding
ENSG00000162434.13	0.602092	7.73783e-51	1.09168e-47	JAK1	protein_coding
ENSG00000139567.13	0.600686	1.50403e-50	2.07141e-47	ACVRL1	protein_coding
ENSG00000007237.19	0.599657	2.44085e-50	3.20883e-47	GAS7	protein_coding
ENSG00000069122.19	0.598772	3.69725e-50	4.6835e-47	ADGRF5	protein_coding
ENSG00000103710.11	0.598756	3.72451e-50	4.6835e-47	RASL12	protein_coding
ENSG00000158270.12	0.597234	7.58441e-50	9.33431e-47	COLEC12	protein_coding
ENSG00000146966.13	0.596504	1.06499e-49	1.26061e-46	DENND2A	protein_coding
ENSG00000134954.14	0.596498	1.06787e-49	1.26061e-46	ETS1	protein_coding
ENSG00000089225.20	0.596017	1.33544e-49	1.54494e-46	TBX5	protein_coding
ENSG00000157654.19	0.595787	1.48569e-49	1.68506e-46	PALM2AKAP2	protein_coding
ENSG00000095637.22	0.595418	1.76228e-49	1.96033e-46	SORBS1	protein_coding
ENSG00000148541.13	0.59497	2.16831e-49	2.36648e-46	FAM13C	protein_coding
ENSG00000154864.13	0.593746	3.81275e-49	4.08417e-46	PIEZO2	protein_coding
ENSG00000187955.12	0.593699	3.89698e-49	4.09849e-46	COL14A1	protein_coding
ENSG00000144810.16	0.592541	6.62949e-49	6.84779e-46	COL8A1	protein_coding
ENSG00000206190.12	0.592254	7.56388e-49	7.67587e-46	ATP10A	protein_coding
ENSG00000240694.9	0.591948	8.70043e-49	8.67702e-46	PNMA2	protein_coding
ENSG00000115414.21	0.590095	2.02414e-48	1.98448e-45	FN1	protein_coding
ENSG00000154721.15	0.589122	3.14714e-48	3.03405e-45	JAM2	protein_coding
ENSG00000165072.10	0.588638	3.91718e-48	3.71452e-45	MAMDC2	protein_coding
ENSG00000137507.11	0.58787	5.54126e-48	5.16982e-45	LRRC32	protein_coding
ENSG00000136205.17	0.586382	1.08177e-47	9.93234e-45	TNS3	protein_coding
ENSG00000165633.13	0.586165	1.19245e-47	1.07775e-44	VSTM4	protein_coding
ENSG00000147100.11	0.585873	1.35922e-47	1.18568e-44	SLC16A2	protein_coding
ENSG00000160801.14	0.58585	1.37336e-47	1.18568e-44	PTH1R	protein_coding
ENSG00000133816.17	0.5857	1.46841e-47	1.2491e-44	MICAL2	protein_coding
ENSG00000101230.6	0.585504	1.60324e-47	1.34403e-44	ISM1	protein_coding
ENSG00000163359.16	0.585159	1.87039e-47	1.54558e-44	COL6A3	protein_coding
ENSG00000140092.14	0.58441	2.61221e-47	2.12818e-44	FBLN5	protein_coding
ENSG00000120156.22	0.582833	5.26287e-47	4.22813e-44	TEK	protein_coding
ENSG00000020181.18	0.582315	6.61971e-47	5.24535e-44	ADGRA2	protein_coding
ENSG00000171992.13	0.581257	1.05616e-46	8.25572e-44	SYNPO	protein_coding
ENSG00000008853.17	0.580797	1.29324e-46	9.97418e-44	RHOBTB2	protein_coding
ENSG00000174640.15	0.580508	1.46859e-46	1.11775e-43	SLCO2A1	protein_coding
ENSG00000104967.8	0.580436	1.51563e-46	1.13858e-43	NOVA2	protein_coding
ENSG00000259207.9	0.580403	1.5379e-46	1.14049e-43	ITGB3	protein_coding
ENSG00000131471.7	0.580278	1.62442e-46	1.1894e-43	AOC3	protein_coding
ENSG00000166272.18	0.579983	1.84874e-46	1.32023e-43	WBP1L	protein_coding
ENSG00000118526.7	0.579459	2.32613e-46	1.64089e-43	TCF21	protein_coding
ENSG00000115594.12	0.578182	4.06482e-46	2.83284e-43	IL1R1	protein_coding
ENSG00000167601.12	0.577677	5.0651e-46	3.48792e-43	AXL	protein_coding
ENSG00000149564.12	0.577499	5.47137e-46	3.72336e-43	ESAM	protein_coding
ENSG00000106991.14	0.577332	5.88511e-46	3.95835e-43	ENG	protein_coding
ENSG00000150457.9	0.576934	6.99606e-46	4.65149e-43	LATS2	protein_coding
ENSG00000167100.15	0.575939	1.07686e-45	7.07841e-43	SAMD14	protein_coding
ENSG00000067798.16	0.575896	1.09691e-45	7.12918e-43	NAV3	protein_coding
ENSG00000151718.16	0.575261	1.44305e-45	9.27464e-43	WWC2	protein_coding
ENSG00000167202.11	0.575136	1.52296e-45	9.68069e-43	TBC1D2B	protein_coding
ENSG00000262655.4	0.574506	1.99803e-45	1.25624e-42	SPON1	protein_coding
ENSG00000107736.21	0.573749	2.76671e-45	1.72084e-42	CDH23	protein_coding
ENSG00000031081.11	0.573142	3.58982e-45	2.20904e-42	ARHGAP31	protein_coding
ENSG00000174348.14	0.572668	4.39832e-45	2.67807e-42	PODN	protein_coding
ENSG00000213949.10	0.572235	5.29214e-45	3.18874e-42	ITGA1	protein_coding
ENSG00000004399.13	0.571998	5.85465e-45	3.4913e-42	PLXND1	protein_coding
ENSG00000151617.17	0.571141	8.43718e-45	4.98e-42	EDNRA	protein_coding
ENSG00000172348.15	0.570479	1.11763e-44	6.53012e-42	RCAN2	protein_coding
ENSG00000172638.13	0.569629	1.60298e-44	9.27231e-42	EFEMP2	protein_coding
ENSG00000077943.8	0.568027	3.15217e-44	1.80529e-41	ITGA8	protein_coding
ENSG00000178175.12	0.56778	3.49699e-44	1.98314e-41	ZNF366	protein_coding
ENSG00000163297.17	0.567408	4.08906e-44	2.29639e-41	ANTXR2	protein_coding
ENSG00000132622.11	0.567257	4.3568e-44	2.42322e-41	HSPA12B	protein_coding
ENSG00000174059.17	0.566062	7.18919e-44	3.93251e-41	CD34	protein_coding
ENSG00000069431.11	0.566056	7.20638e-44	3.93251e-41	ABCC9	protein_coding
ENSG00000185483.12	0.565932	7.59083e-44	4.10359e-41	ROR1	protein_coding
ENSG00000144668.12	0.565073	1.08666e-43	5.82008e-41	ITGA9	protein_coding
ENSG00000173376.14	0.56482	1.20741e-43	6.36565e-41	NDNF	protein_coding
ENSG00000198795.11	0.564814	1.21053e-43	6.36565e-41	ZNF521	protein_coding
ENSG00000011028.14	0.56459	1.3288e-43	6.86417e-41	MRC2	protein_coding
ENSG00000147113.17	0.563435	2.14614e-43	1.09859e-40	DIPK2B	protein_coding
ENSG00000109756.9	0.563355	2.2188e-43	1.12583e-40	RAPGEF2	protein_coding
ENSG00000128052.10	0.563303	2.26762e-43	1.14059e-40	KDR	protein_coding
ENSG00000183722.9	0.56322	2.34651e-43	1.1701e-40	LHFPL6	protein_coding
ENSG00000103647.13	0.562587	3.0489e-43	1.50736e-40	CORO2B	protein_coding
ENSG00000135636.14	0.562539	3.11034e-43	1.51478e-40	DYSF	protein_coding
ENSG00000198844.12	0.562534	3.11629e-43	1.51478e-40	ARHGEF15	protein_coding
ENSG00000197859.11	0.561951	3.96441e-43	1.91098e-40	ADAMTSL2	protein_coding
ENSG00000082175.15	0.561874	4.0934e-43	1.95685e-40	PGR	protein_coding
ENSG00000131016.17	0.561782	4.25136e-43	2.0157e-40	AKAP12	protein_coding
ENSG00000184347.15	0.561073	5.69184e-43	2.67674e-40	SLIT3	protein_coding
ENSG00000037280.16	0.560343	7.68017e-43	3.58268e-40	FLT4	protein_coding
ENSG00000173517.10	0.559948	9.03276e-43	4.17993e-40	PEAK1	protein_coding
ENSG00000107819.13	0.559301	1.17689e-42	5.40285e-40	SFXN3	protein_coding
ENSG00000110799.14	0.559117	1.26878e-42	5.77886e-40	VWF	protein_coding
ENSG00000170776.22	0.558746	1.47593e-42	6.66984e-40	AKAP13	protein_coding
ENSG00000102935.12	0.557885	2.09596e-42	9.39834e-40	ZNF423	protein_coding
ENSG00000161940.11	0.556201	4.15021e-42	1.84665e-39	BCL6B	protein_coding
ENSG00000173482.17	0.555939	4.61391e-42	2.03731e-39	PTPRM	protein_coding
ENSG00000130635.16	0.555909	4.67114e-42	2.04695e-39	COL5A1	protein_coding
ENSG00000113721.14	0.555724	5.03351e-42	2.18916e-39	PDGFRB	protein_coding
ENSG00000168140.5	0.555385	5.76996e-42	2.49073e-39	VASN	protein_coding
ENSG00000112769.20	0.55529	5.99489e-42	2.56865e-39	LAMA4	protein_coding
ENSG00000100599.16	0.555148	6.34979e-42	2.70072e-39	RIN3	protein_coding
ENSG00000111077.18	0.555127	6.40259e-42	2.7033e-39	TNS2	protein_coding
ENSG00000169744.13	0.554235	9.169e-42	3.84327e-39	LDB2	protein_coding
ENSG00000019991.18	0.552895	1.56862e-41	6.52772e-39	HGF	protein_coding
ENSG00000171988.19	0.552413	1.90228e-41	7.85967e-39	JMJD1C	protein_coding
ENSG00000138411.13	0.552193	2.07649e-41	8.51532e-39	HECW2	protein_coding
ENSG00000163697.17	0.552176	2.09041e-41	8.51532e-39	APBB2	protein_coding
ENSG00000128849.11	0.550437	4.17604e-41	1.68922e-38	CGNL1	protein_coding
ENSG00000072840.13	0.550404	4.23159e-41	1.69981e-38	EVC	protein_coding
ENSG00000138080.14	0.550155	4.66938e-41	1.86273e-38	EMILIN1	protein_coding
ENSG00000184985.16	0.549705	5.57964e-41	2.21061e-38	SORCS2	protein_coding
ENSG00000145536.15	0.549213	6.7787e-41	2.66739e-38	ADAMTS16	protein_coding
ENSG00000120279.6	0.549096	7.09953e-41	2.77477e-38	MYCT1	protein_coding
ENSG00000176438.12	0.548981	7.43028e-41	2.88454e-38	SYNE3	protein_coding
ENSG00000177374.13	0.547929	1.12436e-40	4.33582e-38	HIC1	protein_coding
ENSG00000071246.11	0.547891	1.14138e-40	4.37233e-38	VASH1	protein_coding
ENSG00000173269.14	0.547869	1.15132e-40	4.38136e-38	MMRN2	protein_coding
ENSG00000183287.14	0.547767	1.19862e-40	4.53155e-38	CCBE1	protein_coding
ENSG00000123384.14	0.547143	1.5313e-40	5.75171e-38	LRP1	protein_coding
ENSG00000140807.7	0.546829	1.73196e-40	6.46345e-38	NKD1	protein_coding
ENSG00000046889.19	0.546728	1.80186e-40	6.6812e-38	PREX2	protein_coding
ENSG00000183580.10	0.546613	1.88489e-40	6.94456e-38	FBXL7	protein_coding
ENSG00000204301.6	0.5455	2.91131e-40	1.06584e-37	NOTCH4	protein_coding
ENSG00000206384.10	0.545092	3.41345e-40	1.24181e-37	COL6A6	protein_coding
ENSG00000204217.15	0.544942	3.61909e-40	1.30839e-37	BMPR2	protein_coding
ENSG00000099994.11	0.544437	4.40489e-40	1.58259e-37	SUSD2	protein_coding
ENSG00000173706.14	0.544351	4.55358e-40	1.62591e-37	HEG1	protein_coding
ENSG00000112902.12	0.543982	5.25611e-40	1.86059e-37	SEMA5A	protein_coding
ENSG00000157933.10	0.543973	5.27517e-40	1.86059e-37	SKI	protein_coding
ENSG00000144711.16	0.543633	6.01842e-40	2.10987e-37	IQSEC1	protein_coding
ENSG00000224982.4	0.543235	7.02081e-40	2.44646e-37	TMEM233	protein_coding
ENSG00000101335.10	0.543151	7.25227e-40	2.51198e-37	MYL9	protein_coding
ENSG00000172817.4	0.543053	7.53503e-40	2.59438e-37	CYP7B1	protein_coding
ENSG00000152518.8	0.542952	7.83447e-40	2.68152e-37	ZFP36L2	protein_coding
ENSG00000169418.10	0.542124	1.07876e-39	3.67059e-37	NPR1	protein_coding
ENSG00000198300.14	0.541746	1.24778e-39	4.22085e-37	PEG3	protein_coding
ENSG00000170989.10	0.541274	1.49626e-39	5.03195e-37	S1PR1	protein_coding
ENSG00000107731.12	0.540731	1.84336e-39	6.16342e-37	UNC5B	protein_coding
ENSG00000160111.14	0.540344	2.13851e-39	7.1092e-37	CPAMD8	protein_coding
ENSG00000137672.13	0.540156	2.29818e-39	7.59634e-37	TRPC6	protein_coding
ENSG00000179855.9	0.540037	2.40603e-39	7.90763e-37	GIPC3	protein_coding
ENSG00000171617.14	0.53979	2.64433e-39	8.64172e-37	ENC1	protein_coding
ENSG00000162733.19	0.539566	2.8807e-39	9.3613e-37	DDR2	protein_coding
ENSG00000058335.16	0.538919	3.68828e-39	1.19187e-36	RASGRF1	protein_coding
ENSG00000132854.19	0.538792	3.87197e-39	1.24187e-36	KANK4	protein_coding
ENSG00000185274.12	0.538051	5.13513e-39	1.63207e-36	GALNT17	protein_coding
ENSG00000071242.12	0.537456	6.43738e-39	2.03477e-36	RPS6KA2	protein_coding
ENSG00000254585.5	0.537035	7.55182e-39	2.37406e-36	MAGEL2	protein_coding
ENSG00000159640.17	0.53686	8.07226e-39	2.52396e-36	ACE	protein_coding
ENSG00000171303.7	0.536683	8.62986e-39	2.68379e-36	KCNK3	protein_coding
ENSG00000114853.14	0.536135	1.062e-38	3.28504e-36	ZBTB47	protein_coding
ENSG00000136378.15	0.535556	1.32162e-38	4.06636e-36	ADAMTS7	protein_coding
ENSG00000149575.9	0.535073	1.58535e-38	4.85202e-36	SCN2B	protein_coding
ENSG00000154678.18	0.534846	1.72692e-38	5.25748e-36	PDE1C	protein_coding
ENSG00000102755.12	0.534309	2.1132e-38	6.3998e-36	FLT1	protein_coding
ENSG00000197043.14	0.533488	2.87576e-38	8.66383e-36	ANXA6	protein_coding
ENSG00000163820.15	0.533461	2.90458e-38	8.69933e-36	FYCO1	protein_coding
ENSG00000197380.11	0.53345	2.91762e-38	8.69933e-36	DACT3	protein_coding
ENSG00000176435.7	0.533427	2.94229e-38	8.72789e-36	CLEC14A	protein_coding
ENSG00000113319.13	0.533413	2.95775e-38	8.72898e-36	RASGRF2	protein_coding
ENSG00000072422.17	0.533111	3.31158e-38	9.72359e-36	RHOBTB1	protein_coding
ENSG00000169826.8	0.532867	3.6278e-38	1.05983e-35	CSGALNACT2	protein_coding
ENSG00000186340.16	0.532586	4.03028e-38	1.1715e-35	THBS2	protein_coding
ENSG00000122786.20	0.532359	4.38745e-38	1.26894e-35	CALD1	protein_coding
ENSG00000144891.18	0.532303	4.47911e-38	1.28699e-35	AGTR1	protein_coding
ENSG00000162383.13	0.532294	4.49436e-38	1.28699e-35	SLC1A7	protein_coding
ENSG00000138593.9	0.531986	5.04093e-38	1.43639e-35	SECISBP2L	protein_coding
ENSG00000142798.20	0.531538	5.9583e-38	1.68947e-35	HSPG2	protein_coding
ENSG00000183801.8	0.531232	6.67495e-38	1.88344e-35	OLFML1	protein_coding
ENSG00000131634.14	0.531111	6.98241e-38	1.96063e-35	TMEM204	protein_coding
ENSG00000162367.11	0.530882	7.60451e-38	2.125e-35	TAL1	protein_coding
ENSG00000135931.18	0.530633	8.33938e-38	2.31915e-35	ARMC9	protein_coding
ENSG00000119865.9	0.530267	9.55207e-38	2.64368e-35	CNRIP1	protein_coding
ENSG00000173068.18	0.530234	9.67082e-38	2.6638e-35	BNC2	protein_coding
ENSG00000261371.6	0.5286	1.76911e-37	4.827e-35	PECAM1	protein_coding
ENSG00000168477.19	0.528534	1.81285e-37	4.92312e-35	TNXB	protein_coding
ENSG00000072952.19	0.528398	1.9057e-37	5.15109e-35	IRAG1	protein_coding
ENSG00000087245.13	0.527799	2.37579e-37	6.39187e-35	MMP2	protein_coding
ENSG00000128917.8	0.52778	2.3925e-37	6.40703e-35	DLL4	protein_coding
ENSG00000113361.13	0.527489	2.66242e-37	7.09702e-35	CDH6	protein_coding
ENSG00000173641.18	0.527184	2.97808e-37	7.90203e-35	HSPB7	protein_coding
ENSG00000161791.14	0.527036	3.14444e-37	8.30534e-35	FMNL3	protein_coding
ENSG00000277494.2	0.526924	3.27572e-37	8.61276e-35	GPIHBP1	protein_coding
ENSG00000114861.23	0.526768	3.46914e-37	9.08004e-35	FOXP1	protein_coding
ENSG00000131378.14	0.526479	3.85628e-37	1.00479e-34	RFTN1	protein_coding
ENSG00000124067.17	0.526333	4.06732e-37	1.05502e-34	SLC12A4	protein_coding
ENSG00000163909.8	0.526201	4.26825e-37	1.1022e-34	HEYL	protein_coding
ENSG00000141338.14	0.526041	4.52623e-37	1.16362e-34	ABCA8	protein_coding
ENSG00000174807.4	0.525826	4.89631e-37	1.2532e-34	CD248	protein_coding
ENSG00000253159.3	0.525678	5.16814e-37	1.31694e-34	PCDHGA12	protein_coding
ENSG00000166086.13	0.524978	6.67095e-37	1.68504e-34	JAM3	protein_coding
ENSG00000114737.16	0.524205	8.8376e-37	2.22262e-34	CISH	protein_coding
ENSG00000087303.18	0.523794	1.02584e-36	2.56879e-34	NID2	protein_coding
ENSG00000049540.18	0.523727	1.05122e-36	2.62051e-34	ELN	protein_coding
ENSG00000089472.16	0.523715	1.05556e-36	2.62051e-34	HEPH	protein_coding
ENSG00000166147.14	0.523378	1.19273e-36	2.94839e-34	FBN1	protein_coding
ENSG00000157350.13	0.523139	1.30066e-36	3.20151e-34	ST3GAL2	protein_coding
ENSG00000269113.4	0.523102	1.31819e-36	3.2309e-34	TRABD2B	protein_coding
ENSG00000112936.19	0.52305	1.34332e-36	3.27861e-34	C7	protein_coding
ENSG00000163431.13	0.522969	1.38312e-36	3.36155e-34	LMOD1	protein_coding
ENSG00000117643.14	0.522693	1.52851e-36	3.69938e-34	MAN1C1	protein_coding
ENSG00000168386.18	0.52245	1.66876e-36	4.02199e-34	FILIP1L	protein_coding
ENSG00000103742.12	0.522425	1.68375e-36	4.04127e-34	IGDCC4	protein_coding
ENSG00000026025.16	0.521935	2.00927e-36	4.80264e-34	VIM	protein_coding
ENSG00000221866.9	0.521801	2.10893e-36	5.02011e-34	PLXNA4	protein_coding
ENSG00000116117.18	0.521631	2.24221e-36	5.3155e-34	PARD3B	protein_coding
ENSG00000035862.12	0.521405	2.43261e-36	5.71999e-34	TIMP2	protein_coding
ENSG00000127124.16	0.521147	2.66864e-36	6.24958e-34	HIVEP3	protein_coding
ENSG00000095713.14	0.520662	3.17659e-36	7.40915e-34	CRTAC1	protein_coding
ENSG00000150672.17	0.519958	4.09004e-36	9.50137e-34	DLG2	protein_coding
ENSG00000114353.17	0.519732	4.43349e-36	1.0258e-33	GNAI2	protein_coding
ENSG00000006638.13	0.519692	4.49876e-36	1.03676e-33	TBXA2R	protein_coding
ENSG00000101825.8	0.519325	5.12998e-36	1.17753e-33	MXRA5	protein_coding
ENSG00000128567.17	0.519204	5.35483e-36	1.22429e-33	PODXL	protein_coding
ENSG00000164056.11	0.51911	5.53906e-36	1.26142e-33	SPRY1	protein_coding
ENSG00000081189.16	0.518723	6.35868e-36	1.4424e-33	MEF2C	protein_coding
ENSG00000187800.13	0.518522	6.83098e-36	1.54348e-33	PEAR1	protein_coding
ENSG00000149131.17	0.518304	7.3837e-36	1.66188e-33	SERPING1	protein_coding
ENSG00000187498.16	0.518165	7.75808e-36	1.73937e-33	COL4A1	protein_coding
ENSG00000168016.15	0.517878	8.59323e-36	1.91918e-33	TRANK1	protein_coding
ENSG00000172296.13	0.517599	9.48993e-36	2.11129e-33	SPTLC3	protein_coding
ENSG00000136859.10	0.517219	1.08614e-35	2.40715e-33	ANGPTL2	protein_coding
ENSG00000080493.18	0.51687	1.22895e-35	2.71327e-33	SLC4A4	protein_coding
ENSG00000124225.16	0.516804	1.25814e-35	2.76715e-33	PMEPA1	protein_coding
ENSG00000134198.10	0.516556	1.37382e-35	3.01013e-33	TSPAN2	protein_coding
ENSG00000123342.16	0.516161	1.58018e-35	3.4492e-33	MMP19	protein_coding
ENSG00000182492.16	0.516144	1.58932e-35	3.45612e-33	BGN	protein_coding
ENSG00000204767.4	0.516068	1.63258e-35	3.53689e-33	INSYN2B	protein_coding
ENSG00000079102.16	0.515843	1.76778e-35	3.8155e-33	RUNX1T1	protein_coding
ENSG00000070778.13	0.515646	1.89536e-35	4.06219e-33	PTPN21	protein_coding
ENSG00000283199.3	0.515645	1.89612e-35	4.06219e-33	C13orf46	protein_coding
ENSG00000074660.16	0.515236	2.19027e-35	4.67506e-33	SCARF1	protein_coding
ENSG00000131831.18	0.514947	2.42514e-35	5.15734e-33	RAI2	protein_coding
ENSG00000087274.17	0.514874	2.48886e-35	5.27347e-33	ADD1	protein_coding
ENSG00000130508.11	0.514762	2.58816e-35	5.46384e-33	PXDN	protein_coding
ENSG00000122176.12	0.514188	3.1674e-35	6.64088e-33	FMOD	protein_coding
ENSG00000121297.8	0.514187	3.16866e-35	6.64088e-33	TSHZ3	protein_coding
ENSG00000134871.19	0.513616	3.87273e-35	8.08714e-33	COL4A2	protein_coding
ENSG00000144655.15	0.513434	4.12722e-35	8.58758e-33	CSRNP1	protein_coding
ENSG00000265107.3	0.513337	4.26986e-35	8.85253e-33	GJA5	protein_coding
ENSG00000125384.7	0.513148	4.56305e-35	9.4266e-33	PTGER2	protein_coding
ENSG00000175445.17	0.512758	5.22975e-35	1.07655e-32	LPL	protein_coding
ENSG00000142871.18	0.512601	5.52506e-35	1.1333e-32	CCN1	protein_coding
ENSG00000109099.16	0.512428	5.86981e-35	1.19976e-32	PMP22	protein_coding
ENSG00000204131.9	0.512249	6.24712e-35	1.27239e-32	NHSL2	protein_coding
ENSG00000035403.18	0.511956	6.92004e-35	1.4045e-32	VCL	protein_coding
ENSG00000126603.9	0.511837	7.2139e-35	1.45902e-32	GLIS2	protein_coding
ENSG00000132334.17	0.511666	7.65763e-35	1.54337e-32	PTPRE	protein_coding
ENSG00000153071.15	0.511614	7.79786e-35	1.56618e-32	DAB2	protein_coding
ENSG00000136546.16	0.511012	9.61506e-35	1.92448e-32	SCN7A	protein_coding
ENSG00000061455.11	0.510957	9.79894e-35	1.95452e-32	PRDM6	protein_coding
ENSG00000162631.19	0.510742	1.05596e-34	2.09899e-32	NTNG1	protein_coding
ENSG00000164692.18	0.510339	1.21457e-34	2.40602e-32	COL1A2	protein_coding
ENSG00000170145.5	0.509939	1.39543e-34	2.75485e-32	SIK2	protein_coding
ENSG00000248905.10	0.509726	1.50238e-34	2.94885e-32	FMN1	protein_coding
ENSG00000079308.19	0.509723	1.50389e-34	2.94885e-32	TNS1	protein_coding
ENSG00000135063.19	0.509313	1.73289e-34	3.38639e-32	FAM189A2	protein_coding
ENSG00000187240.16	0.509264	1.76269e-34	3.43304e-32	DYNC2H1	protein_coding
ENSG00000106624.11	0.509007	1.92621e-34	3.73893e-32	AEBP1	protein_coding
ENSG00000198682.13	0.508928	1.9798e-34	3.83009e-32	PAPSS2	protein_coding
ENSG00000128606.13	0.508406	2.37044e-34	4.57052e-32	LRRC17	protein_coding
ENSG00000162576.17	0.508197	2.54691e-34	4.89446e-32	MXRA8	protein_coding
ENSG00000174099.12	0.508185	2.55811e-34	4.89972e-32	MSRB3	protein_coding
ENSG00000168679.18	0.507945	2.77848e-34	5.30424e-32	SLC16A4	protein_coding
ENSG00000157554.19	0.507873	2.84823e-34	5.4195e-32	ERG	protein_coding
ENSG00000170271.11	0.507857	2.86318e-34	5.43009e-32	FAXDC2	protein_coding
ENSG00000205726.15	0.507727	2.99473e-34	5.66103e-32	ITSN1	protein_coding
ENSG00000198959.12	0.507489	3.2495e-34	6.12261e-32	TGM2	protein_coding
ENSG00000052795.13	0.507355	3.40359e-34	6.39213e-32	FNIP2	protein_coding
ENSG00000136383.7	0.506915	3.95841e-34	7.41005e-32	ALPK3	protein_coding
ENSG00000172346.15	0.50687	4.01894e-34	7.49909e-32	CSDC2	protein_coding
ENSG00000139793.18	0.506638	4.35201e-34	8.09445e-32	MBNL2	protein_coding
ENSG00000163520.14	0.506531	4.51557e-34	8.37175e-32	FBLN2	protein_coding
ENSG00000129003.19	0.505526	6.36703e-34	1.17666e-31	VPS13C	protein_coding
ENSG00000142173.16	0.505309	6.85776e-34	1.26331e-31	COL6A2	protein_coding
ENSG00000160013.9	0.505291	6.89783e-34	1.26666e-31	PTGIR	protein_coding
ENSG00000189184.12	0.504496	9.04455e-34	1.65561e-31	PCDH18	protein_coding
ENSG00000151474.23	0.504222	9.92824e-34	1.81164e-31	FRMD4A	protein_coding
ENSG00000008086.13	0.504052	1.05186e-33	1.91333e-31	CDKL5	protein_coding
ENSG00000144218.19	0.503627	1.21512e-33	2.20337e-31	AFF3	protein_coding
ENSG00000061337.15	0.50346	1.28614e-33	2.32485e-31	LZTS1	protein_coding
ENSG00000184384.14	0.502969	1.51909e-33	2.73739e-31	MAML2	protein_coding
ENSG00000123360.12	0.502818	1.5987e-33	2.87191e-31	PDE1B	protein_coding
ENSG00000165801.10	0.502603	1.71905e-33	3.07854e-31	ARHGEF40	protein_coding
ENSG00000177464.5	0.502539	1.75674e-33	3.13632e-31	GPR4	protein_coding
ENSG00000134115.13	0.502481	1.79166e-33	3.18882e-31	CNTN6	protein_coding
ENSG00000108950.12	0.502268	1.9252e-33	3.41598e-31	FAM20A	protein_coding
ENSG00000131370.16	0.502176	1.98589e-33	3.5129e-31	SH3BP5	protein_coding
ENSG00000076706.17	0.501941	2.15028e-33	3.79209e-31	MCAM	protein_coding
ENSG00000227051.7	0.5017	2.33235e-33	4.10069e-31	C14orf132	protein_coding
ENSG00000142405.22	0.501655	2.36825e-33	4.15119e-31	NLRP12	protein_coding
ENSG00000070614.15	0.501637	2.38266e-33	4.16383e-31	NDST1	protein_coding
ENSG00000171777.16	0.501368	2.60828e-33	4.54439e-31	RASGRP4	protein_coding
ENSG00000172264.17	0.501312	2.65836e-33	4.61772e-31	MACROD2	protein_coding
ENSG00000204262.14	0.501158	2.79936e-33	4.84808e-31	COL5A2	protein_coding
ENSG00000074590.13	0.501128	2.82792e-33	4.88293e-31	NUAK1	protein_coding
ENSG00000121440.15	0.501006	2.94593e-33	5.07156e-31	PDZRN3	protein_coding
ENSG00000182836.10	0.500884	3.06958e-33	5.26875e-31	PLCXD3	protein_coding
ENSG00000187942.12	0.500239	3.81262e-33	6.52477e-31	LDLRAD2	protein_coding
