# Supplementary material for: Elucidating the role of SHROOM4 in non-small cell lung cancer: expression patterns, clinical correlations, and potential functions
Source: Front Immunol. 2026 Jan 7;16:1723844. doi: 10.3389/fimmu.2025.1723844 (PMC12819748; doi:10.3389/fimmu.2025.1723844)
Supplement: Supplementary file 9 [file DataSheet1.xlsx]

## Sheet: LUAD
Differential protein_coding genes screened by |log2FC|>1.5 & p < 0.05 conditions in LUAD.
ID	BaseMean	Log2FoldChange	lfcSE	Stat	pvalue	padj	Gene_name	Gene_type
ENSG00000110680.13	6157.78	-5.60868	0.328827	-17.0566	3.12048e-65	2.30609e-61	CALCA	protein_coding
ENSG00000135346.9	148.528	-5.14903	0.333319	-15.4477	7.8138e-54	1.92484e-50	CGA	protein_coding
ENSG00000145920.15	1203.84	-5.10409	0.315694	-16.1678	8.50228e-59	3.77e-55	CPLX2	protein_coding
ENSG00000164816.8	2.79558	-4.5855	0.776653	-5.90418	3.544e-09	1.95453e-08	DEFA5	protein_coding
ENSG00000147381.11	197.666	-4.54879	0.511272	-8.897	5.73755e-19	1.41811e-17	MAGEA4	protein_coding
ENSG00000134193.15	321.59	-4.46212	0.312589	-14.2747	3.14557e-46	4.98134e-43	REG4	protein_coding
ENSG00000133636.11	606.024	-4.37094	0.270811	-16.1402	1.3312e-58	5.36607e-55	NTS	protein_coding
ENSG00000175426.11	995.942	-4.31719	0.227686	-18.9611	3.57405e-80	5.28257e-76	PCSK1	protein_coding
ENSG00000145626.12	39.2063	-4.21178	0.416051	-10.1232	4.3577e-24	2.42889e-22	UGT3A1	protein_coding
ENSG00000173404.5	68.5008	-3.99099	0.223447	-17.861	2.3751e-71	2.10629e-67	INSM1	protein_coding
ENSG00000188175.10	126.076	-3.68044	0.230189	-15.9888	1.53054e-57	5.22044e-54	HEPACAM2	protein_coding
ENSG00000105141.6	30.1877	-3.66038	0.413504	-8.8521	8.58858e-19	2.05186e-17	CASP14	protein_coding
ENSG00000260458.3	6.79778	-3.64123	0.415634	-8.76068	1.94078e-18	4.37237e-17	KCNJ18	protein_coding
ENSG00000177984.7	16.2505	-3.56755	0.31718	-11.2477	2.37623e-29	3.07185e-27	LCN15	protein_coding
ENSG00000186474.15	757.53	-3.48695	0.300163	-11.6169	3.38245e-31	6.14677e-29	KLK12	protein_coding
ENSG00000243137.8	9.4199	-3.4429	0.404051	-8.52095	1.58253e-17	3.07632e-16	PSG4	protein_coding
ENSG00000169347.17	58.7948	-3.39925	0.336941	-10.0886	6.2071e-24	3.36158e-22	GP2	protein_coding
ENSG00000170162.14	6.26485	-3.36543	0.410712	-8.19413	2.52419e-16	4.08784e-15	VGLL2	protein_coding
ENSG00000157005.4	138.183	-3.31794	0.435941	-7.61097	2.7204e-14	3.23306e-13	SST	protein_coding
ENSG00000175868.14	46.5566	-3.29226	0.221993	-14.8305	9.30425e-50	1.79374e-46	CALCB	protein_coding
ENSG00000142484.7	86.9717	-3.26222	0.343805	-9.48858	2.34207e-21	8.40209e-20	TM4SF5	protein_coding
ENSG00000198610.11	44.0185	-3.25694	0.245172	-13.2843	2.85385e-40	2.18177e-37	AKR1C4	protein_coding
ENSG00000214897.5	7.46888	-3.23545	0.358541	-9.02391	1.81487e-19	4.88902e-18	PNMA6E	protein_coding
ENSG00000177468.7	2.90012	-3.1999	0.606365	-5.27718	1.31185e-07	5.71516e-07	OLIG3	protein_coding
ENSG00000044012.4	6.19837	-3.17873	0.358515	-8.86637	7.55703e-19	1.82608e-17	GUCA2B	protein_coding
ENSG00000168955.4	17.5571	-3.17701	0.286502	-11.0889	1.41976e-28	1.61834e-26	TM4SF20	protein_coding
ENSG00000171487.15	4.99213	-3.16599	0.416	-7.61054	2.7296e-14	3.24139e-13	NLRP5	protein_coding
ENSG00000122711.9	80.6219	-3.16104	0.262097	-12.0606	1.70575e-33	4.52901e-31	SPINK4	protein_coding
ENSG00000198573.7	2.23376	-3.10905	0.54922	-5.66084	1.50638e-08	7.57048e-08	SPANXC	protein_coding
ENSG00000183654.9	5.73885	-3.10615	0.503684	-6.16687	6.9653e-10	4.25294e-09	MARCHF11	protein_coding
ENSG00000173572.11	1.56321	-3.10506	0.452155	-6.86726	6.54487e-12	5.39617e-11	NLRP13	protein_coding
ENSG00000150750.8	63.1309	-3.09309	0.27162	-11.3876	4.82218e-30	7.26702e-28	C11orf53	protein_coding
ENSG00000165061.15	76.6863	-3.05766	0.272541	-11.2191	3.28632e-29	4.18732e-27	ZMAT4	protein_coding
ENSG00000162992.4	39.6237	-3.04022	0.424181	-7.16727	7.65098e-13	7.29731e-12	NEUROD1	protein_coding
ENSG00000104755.15	11.175	-3.02413	0.345632	-8.74956	2.14193e-18	4.76544e-17	ADAM2	protein_coding
ENSG00000128714.6	22.7636	-3.01595	0.414103	-7.2831	3.26227e-13	3.27193e-12	HOXD13	protein_coding
ENSG00000283599.2	7.18384	-3.0056	0.321137	-9.35924	8.03089e-21	2.64085e-19	BX276092.9	protein_coding
ENSG00000160181.9	257.13	-2.99374	0.406867	-7.35803	1.86645e-13	1.94867e-12	TFF2	protein_coding
ENSG00000171560.16	19094	-2.97754	0.263546	-11.298	1.3423e-29	1.83701e-27	FGA	protein_coding
ENSG00000283740.1	1.04008	-2.97548	0.585139	-5.08508	3.67477e-07	1.49365e-06	TAF11L11	protein_coding
ENSG00000126890.13	36.1443	-2.96283	0.531681	-5.57256	2.51018e-08	1.22057e-07	CTAG2	protein_coding
ENSG00000165588.18	5.6935	-2.92382	0.405267	-7.21457	5.41045e-13	5.26684e-12	OTX2	protein_coding
ENSG00000114638.8	191.253	-2.91491	0.28149	-10.3553	3.95934e-25	2.62816e-23	UPK1B	protein_coding
ENSG00000171564.12	10939.5	-2.91077	0.322618	-9.02233	1.84124e-19	4.95404e-18	FGB	protein_coding
ENSG00000160182.3	1689.67	-2.90255	0.298347	-9.72879	2.27273e-22	9.67131e-21	TFF1	protein_coding
ENSG00000148704.13	7.23107	-2.869	0.405887	-7.06848	1.56639e-12	1.42501e-11	VAX1	protein_coding
ENSG00000196660.11	11.3399	-2.86595	0.271862	-10.5419	5.53497e-26	4.13872e-24	SLC30A10	protein_coding
ENSG00000268902.3	5.09172	-2.8452	0.434914	-6.54198	6.07077e-11	4.31039e-10	CSAG2	protein_coding
ENSG00000189064.8	2.18725	-2.84407	0.782654	-3.63387	0.000279199	0.000708439	GAGE2A	protein_coding
ENSG00000104327.7	86.4229	-2.84306	0.212902	-13.3539	1.12473e-40	9.0926e-38	CALB1	protein_coding
ENSG00000184502.4	1.58902	-2.8026	0.346911	-8.07874	6.54398e-16	9.95425e-15	GAST	protein_coding
ENSG00000174343.6	223.988	-2.78855	0.254371	-10.9625	5.78486e-28	6.00717e-26	CHRNA9	protein_coding
ENSG00000140519.14	74.4474	-2.78162	0.205483	-13.537	9.45666e-42	9.75158e-39	RHCG	protein_coding
ENSG00000180210.15	30.3315	-2.77811	0.276485	-10.0479	9.38059e-24	4.90501e-22	F2	protein_coding
ENSG00000198758.11	353.494	-2.77776	0.304925	-9.10967	8.26366e-20	2.33835e-18	EPS8L3	protein_coding
ENSG00000169344.15	1.17066	-2.72288	0.523631	-5.19999	1.99299e-07	8.44201e-07	UMOD	protein_coding
ENSG00000139352.4	1687.82	-2.71496	0.317293	-8.55663	1.16219e-17	2.31088e-16	ASCL1	protein_coding
ENSG00000136487.18	2.15005	-2.70372	0.400221	-6.75558	1.42261e-11	1.11488e-10	GH2	protein_coding
ENSG00000068985.5	9.55222	-2.70296	0.458205	-5.89902	3.65677e-09	2.01222e-08	PAGE1	protein_coding
ENSG00000198788.9	77.9555	-2.69454	0.254889	-10.5715	4.04195e-26	3.05323e-24	MUC2	protein_coding
ENSG00000171759.10	202.487	-2.69066	0.246564	-10.9126	1.00327e-27	9.79872e-26	PAH	protein_coding
ENSG00000186529.16	593.151	-2.68285	0.227468	-11.7944	4.17001e-32	8.36662e-30	CYP4F3	protein_coding
ENSG00000099399.6	33.9606	-2.66609	0.436776	-6.10403	1.03429e-09	6.17413e-09	MAGEB2	protein_coding
ENSG00000006128.12	17.6767	-2.65951	0.402548	-6.60669	3.93021e-11	2.87147e-10	TAC1	protein_coding
ENSG00000139540.12	60.1127	-2.65888	0.183849	-14.4623	2.09684e-47	3.44355e-44	SLC39A5	protein_coding
ENSG00000072041.17	61.8195	-2.65608	0.284398	-9.33929	9.69831e-21	3.15968e-19	SLC6A15	protein_coding
ENSG00000124260.12	50.6796	-2.65158	0.422718	-6.27269	3.54852e-10	2.25584e-09	MAGEA10	protein_coding
ENSG00000267978.5	8.9848	-2.62926	0.580337	-4.53057	5.88246e-06	1.97677e-05	MAGEA9B	protein_coding
ENSG00000227234.2	5.41246	-2.62593	0.395879	-6.63315	3.28597e-11	2.42677e-10	SPANXB1	protein_coding
ENSG00000168757.12	0.62526	-2.60085	1.06082	-2.45174	0.0142169	0.0257439	TSPY2	protein_coding
ENSG00000090932.11	203.919	-2.58457	0.224032	-11.5366	8.62673e-31	1.45444e-28	DLL3	protein_coding
ENSG00000145087.13	28.9687	-2.58219	0.251418	-10.2705	9.56927e-25	5.95277e-23	STXBP5L	protein_coding
ENSG00000184478.7	9.24184	-2.57775	0.476649	-5.40805	6.37133e-08	2.90919e-07	OR56A3	protein_coding
ENSG00000128713.14	6.50445	-2.57537	0.383276	-6.71938	1.82505e-11	1.40714e-10	HOXD11	protein_coding
ENSG00000145526.12	33.6935	-2.57489	0.311039	-8.27836	1.24879e-16	2.11184e-15	CDH18	protein_coding
ENSG00000131050.11	261.834	-2.56882	0.225954	-11.3688	5.98297e-30	8.84053e-28	BPIFA2	protein_coding
ENSG00000188816.3	3.8244	-2.55442	0.323681	-7.89178	2.97899e-15	4.06561e-14	HMX2	protein_coding
ENSG00000225110.3	1.73838	-2.55075	0.443864	-5.7467	9.10013e-09	4.73158e-08	PNMA6F	protein_coding
ENSG00000242515.5	23.5593	-2.54737	0.425378	-5.98847	2.11821e-09	1.20709e-08	UGT1A10	protein_coding
ENSG00000156096.14	67.8036	-2.53984	0.217218	-11.6926	1.39129e-31	2.62517e-29	UGT2B4	protein_coding
ENSG00000203972.10	2.76058	-2.52688	0.418257	-6.04146	1.52722e-09	8.87764e-09	GLYATL3	protein_coding
ENSG00000134548.11	126.686	-2.51487	0.206877	-12.1563	5.30875e-34	1.50386e-31	SPX	protein_coding
ENSG00000103154.9	51.1569	-2.51379	0.171831	-14.6294	1.82389e-48	3.23492e-45	NECAB2	protein_coding
ENSG00000217236.2	8.66095	-2.51071	0.384633	-6.52754	6.68592e-11	4.71545e-10	SP9	protein_coding
ENSG00000166558.11	23.4593	-2.50191	0.262856	-9.51817	1.76248e-21	6.4374e-20	SLC38A8	protein_coding
ENSG00000101180.16	2.98769	-2.47692	0.348691	-7.10349	1.21645e-12	1.12523e-11	HRH3	protein_coding
ENSG00000123584.7	0.890196	-2.46922	0.614274	-4.01974	5.82626e-05	0.00016603	MAGEA9	protein_coding
ENSG00000188393.9	3.52731	-2.46149	0.394402	-6.24107	4.34598e-10	2.72567e-09	CLEC2A	protein_coding
ENSG00000120211.4	232.567	-2.44765	0.393306	-6.22328	4.86874e-10	3.02996e-09	INSL4	protein_coding
ENSG00000179709.8	2.33088	-2.44408	0.355093	-6.88291	5.86417e-12	4.87391e-11	NLRP8	protein_coding
ENSG00000167759.13	393.026	-2.4329	0.220342	-11.0415	2.41039e-28	2.65869e-26	KLK13	protein_coding
ENSG00000101188.5	39.6563	-2.43287	0.219775	-11.0698	1.75799e-28	1.97344e-26	NTSR1	protein_coding
ENSG00000165556.10	54.6882	-2.43267	0.265797	-9.15237	5.56991e-20	1.6227e-18	CDX2	protein_coding
ENSG00000177238.14	87.2159	-2.43123	0.212722	-11.4292	2.98955e-30	4.65121e-28	TRIM72	protein_coding
ENSG00000198681.7	66.4249	-2.42829	0.428907	-5.66159	1.49978e-08	7.53903e-08	MAGEA1	protein_coding
ENSG00000119919.11	12.6688	-2.40179	0.224929	-10.678	1.29035e-26	1.05759e-24	NKX2-3	protein_coding
ENSG00000144820.8	11.1959	-2.39954	0.312763	-7.67208	1.69231e-14	2.06434e-13	ADGRG7	protein_coding
ENSG00000198183.12	14925.7	-2.39701	0.266196	-9.00469	2.16285e-19	5.74957e-18	BPIFA1	protein_coding
ENSG00000054356.14	153.365	-2.39376	0.194673	-12.2963	9.47962e-35	3.18436e-32	PTPRN	protein_coding
ENSG00000124102.5	283.452	-2.38782	0.187693	-12.7219	4.46703e-37	2.17662e-34	PI3	protein_coding
ENSG00000151033.10	1.10623	-2.38722	0.439361	-5.43338	5.5298e-08	2.55068e-07	LYZL2	protein_coding
ENSG00000104112.9	61.8698	-2.38488	0.1878	-12.6991	5.9842e-37	2.82282e-34	SCG3	protein_coding
ENSG00000166006.14	11.7271	-2.37828	0.319162	-7.45166	9.21722e-14	1.0074e-12	KCNC2	protein_coding
ENSG00000123307.4	0.825272	-2.37114	0.613906	-3.86238	0.000112289	0.000305217	NEUROD4	protein_coding
ENSG00000180318.4	16.86	-2.36605	0.273458	-8.65231	5.04674e-18	1.06459e-16	ALX1	protein_coding
ENSG00000187288.12	23.0798	-2.35753	0.232334	-10.1471	3.41248e-24	1.93247e-22	CIDEC	protein_coding
ENSG00000164822.5	0.678518	-2.35163	0.552036	-4.25992	2.045e-05	6.26398e-05	DEFA6	protein_coding
ENSG00000233056.3	115.289	-2.34566	0.22113	-10.6076	2.74706e-26	2.12579e-24	ERVH48-1	protein_coding
ENSG00000205777.18	1.2472	-2.34322	0.677347	-3.45941	0.000541355	0.00130316	GAGE1	protein_coding
ENSG00000126752.8	13.5273	-2.3263	0.521847	-4.45783	8.27954e-06	2.7074e-05	SSX1	protein_coding
ENSG00000105550.10	1.55291	-2.32149	0.313723	-7.39982	1.36374e-13	1.45011e-12	FGF21	protein_coding
ENSG00000203877.8	2.05301	-2.30204	0.406757	-5.6595	1.51816e-08	7.62452e-08	RIPPLY2	protein_coding
ENSG00000069482.7	116.9	-2.29775	0.199566	-11.5137	1.12512e-30	1.8546e-28	GAL	protein_coding
ENSG00000120054.12	6.77026	-2.29097	0.486399	-4.71006	2.47641e-06	8.87183e-06	CPN1	protein_coding
ENSG00000170516.17	35.1006	-2.2871	0.562114	-4.06874	4.72681e-05	0.00013664	COX7B2	protein_coding
ENSG00000178363.5	3.41072	-2.28525	0.311074	-7.34633	2.03721e-13	2.1081e-12	CALML3	protein_coding
ENSG00000185002.10	13.6637	-2.28044	0.331211	-6.88515	5.77254e-12	4.80496e-11	RFX6	protein_coding
ENSG00000169297.8	265.991	-2.26992	0.41704	-5.44294	5.24073e-08	2.42719e-07	NR0B1	protein_coding
ENSG00000176566.5	10.3216	-2.26684	0.608929	-3.72266	0.000197136	0.000512981	DCAF4L2	protein_coding
ENSG00000100604.13	59.0752	-2.26325	0.237093	-9.54584	1.35011e-21	5.04341e-20	CHGA	protein_coding
ENSG00000099721.14	1.00179	-2.2586	0.502782	-4.4922	7.04911e-06	2.3374e-05	AMELY	protein_coding
ENSG00000132703.4	1.10454	-2.24699	0.583652	-3.84989	0.000118172	0.00031966	APCS	protein_coding
ENSG00000187772.8	26.6774	-2.24335	0.458578	-4.89197	9.98326e-07	3.79549e-06	LIN28B	protein_coding
ENSG00000170523.3	36.723	-2.24131	0.229397	-9.77046	1.50762e-22	6.59265e-21	KRT83	protein_coding
ENSG00000215262.8	29.6469	-2.21569	0.391765	-5.65566	1.55246e-08	7.78443e-08	KCNU1	protein_coding
ENSG00000164825.4	370.049	-2.20943	0.202241	-10.9247	8.77954e-28	8.73652e-26	DEFB1	protein_coding
ENSG00000163295.5	1.68721	-2.2062	0.418941	-5.26612	1.39335e-07	6.04941e-07	ALPI	protein_coding
ENSG00000117148.8	20.1774	-2.19421	0.328766	-6.67406	2.48826e-11	1.87767e-10	ACTL8	protein_coding
ENSG00000255501.3	9.32942	-2.19333	0.401576	-5.46181	4.71291e-08	2.19812e-07	CARD18	protein_coding
ENSG00000146678.10	53.193	-2.18392	0.23821	-9.16801	4.81816e-20	1.41485e-18	IGFBP1	protein_coding
ENSG00000183971.10	173.735	-2.18234	0.199724	-10.9268	8.58587e-28	8.59381e-26	NPW	protein_coding
ENSG00000204936.10	202.892	-2.18212	0.192279	-11.3487	7.52796e-30	1.09084e-27	CD177	protein_coding
ENSG00000179059.10	104.1	-2.17691	0.328177	-6.63335	3.28161e-11	2.42395e-10	ZFP42	protein_coding
ENSG00000184956.16	895.83	-2.17207	0.261429	-8.30845	9.69586e-17	1.66379e-15	MUC6	protein_coding
ENSG00000171431.4	78.7032	-2.16521	0.310556	-6.97205	3.12355e-12	2.70405e-11	KRT20	protein_coding
ENSG00000106689.11	26.7318	-2.16444	0.185445	-11.6716	1.78058e-31	3.2897e-29	LHX2	protein_coding
ENSG00000015520.15	247.779	-2.16228	0.209887	-10.3021	6.89255e-25	4.38483e-23	NPC1L1	protein_coding
ENSG00000269466.4	0.95491	-2.15746	0.519788	-4.15065	3.31528e-05	9.81916e-05	H3Y1	protein_coding
ENSG00000167653.5	558.676	-2.15623	0.222114	-9.70776	2.79408e-22	1.16113e-20	PSCA	protein_coding
ENSG00000134438.10	3.51934	-2.13108	0.300187	-7.09918	1.255e-12	1.15885e-11	RAX	protein_coding
ENSG00000153253.19	155.121	-2.11827	0.194512	-10.8902	1.28402e-27	1.25131e-25	SCN3A	protein_coding
ENSG00000169427.8	38.9139	-2.11317	0.207134	-10.202	1.94264e-24	1.14242e-22	KCNK9	protein_coding
ENSG00000183034.13	1.73857	-2.10828	0.267712	-7.87517	3.4029e-15	4.60024e-14	OTOP2	protein_coding
ENSG00000129455.15	53.7739	-2.09221	0.348925	-5.99617	2.02022e-09	1.1536e-08	KLK8	protein_coding
ENSG00000178828.7	29.4643	-2.0906	0.205483	-10.1741	2.58769e-24	1.49792e-22	RNF186	protein_coding
ENSG00000198074.10	4230.78	-2.08884	0.280507	-7.44668	9.57201e-14	1.0436e-12	AKR1B10	protein_coding
ENSG00000150201.15	163.287	-2.08759	0.240132	-8.69352	3.51376e-18	7.56696e-17	FXYD4	protein_coding
ENSG00000196427.13	3.687	-2.07914	0.317473	-6.54904	5.79085e-11	4.12287e-10	NBPF4	protein_coding
ENSG00000091513.16	764.901	-2.06625	0.209946	-9.84183	7.43476e-23	3.39861e-21	TF	protein_coding
ENSG00000164256.11	3.61433	-2.05892	0.41049	-5.01577	5.28225e-07	2.09312e-06	PRDM9	protein_coding
ENSG00000171951.5	315.652	-2.05804	0.165603	-12.4275	1.85236e-35	6.78804e-33	SCG2	protein_coding
ENSG00000258992.7	0.396267	-2.05178	1.45027	-1.41476	0.15714	0.216904	TSPY1	protein_coding
ENSG00000168243.11	554.771	-2.05122	0.195308	-10.5025	8.41352e-26	6.13592e-24	GNG4	protein_coding
ENSG00000152910.19	4.2399	-2.05006	0.321907	-6.36848	1.90909e-10	1.2642e-09	CNTNAP4	protein_coding
ENSG00000167755.15	207.388	-2.03672	0.281636	-7.23176	4.76786e-13	4.66898e-12	KLK6	protein_coding
ENSG00000156925.12	5.56706	-2.03225	0.430129	-4.72475	2.30399e-06	8.29905e-06	ZIC3	protein_coding
ENSG00000179873.14	17.9975	-2.02244	0.217871	-9.28273	1.65184e-20	5.21311e-19	NLRP11	protein_coding
ENSG00000213822.6	1.12193	-2.01938	0.64532	-3.12927	0.0017524	0.00382529	CEACAM18	protein_coding
ENSG00000023839.12	1116.25	-2.01576	0.222769	-9.04865	1.44752e-19	3.95225e-18	ABCC2	protein_coding
ENSG00000168124.2	2.00992	-2.00675	0.345936	-5.80093	6.5949e-09	3.5e-08	OR1F1	protein_coding
ENSG00000102195.10	2.85823	-2.00629	0.3459	-5.80021	6.62303e-09	3.51408e-08	GPR50	protein_coding
ENSG00000129437.11	128.038	-2.00341	0.220272	-9.09514	9.44685e-20	2.65452e-18	KLK14	protein_coding
ENSG00000107954.10	171.413	-1.99835	0.170599	-11.7138	1.08361e-31	2.07106e-29	NEURL1	protein_coding
ENSG00000243135.6	0.776904	-1.98394	0.441944	-4.48912	7.15171e-06	2.36758e-05	UGT1A3	protein_coding
ENSG00000130643.9	36.5087	-1.96834	0.211496	-9.30677	1.31781e-20	4.21596e-19	CALY	protein_coding
ENSG00000134323.12	172.695	-1.96658	0.185207	-10.6183	2.45026e-26	1.9128e-24	MYCN	protein_coding
ENSG00000186439.14	15.5169	-1.9662	0.32273	-6.0924	1.11227e-09	6.59966e-09	TRDN	protein_coding
ENSG00000165731.20	629.525	-1.9653	0.191764	-10.2485	1.20162e-24	7.36944e-23	RET	protein_coding
ENSG00000171060.11	12.2763	-1.96126	0.309335	-6.34025	2.29395e-10	1.49987e-09	C8orf74	protein_coding
ENSG00000185940.10	0.682317	-1.9584	0.436383	-4.48781	7.19607e-06	2.38084e-05	KRTAP5-5	protein_coding
ENSG00000237412.7	3.09513	-1.94236	0.295045	-6.58328	4.60179e-11	3.32977e-10	PRSS56	protein_coding
ENSG00000117407.17	128.759	-1.94201	0.125091	-15.5247	2.3594e-54	6.154e-51	ARTN	protein_coding
ENSG00000125998.8	2.52777	-1.93849	0.285599	-6.78744	1.14138e-11	9.05019e-11	FAM83C	protein_coding
ENSG00000111432.4	321.26	-1.93345	0.203456	-9.50303	2.03869e-21	7.40962e-20	FZD10	protein_coding
ENSG00000171102.14	1.58362	-1.92738	0.283723	-6.79315	1.09711e-11	8.72594e-11	OBP2B	protein_coding
ENSG00000159224.4	5.40872	-1.92371	0.28752	-6.69072	2.22081e-11	1.68676e-10	GIP	protein_coding
ENSG00000129990.15	69.2734	-1.9217	0.20164	-9.53033	1.56792e-21	5.78394e-20	SYT5	protein_coding
ENSG00000181786.5	0.547579	-1.91886	0.497602	-3.85622	0.000115153	0.000312256	ACTL9	protein_coding
ENSG00000046774.10	117.122	-1.91847	0.425501	-4.50873	6.52179e-06	2.17218e-05	MAGEC2	protein_coding
ENSG00000249156.2	0.633741	-1.91408	0.711317	-2.6909	0.00712601	0.0137697	TAF11L12	protein_coding
ENSG00000176746.6	1.37783	-1.91405	0.396264	-4.83025	1.36361e-06	5.08655e-06	MAGEB6	protein_coding
ENSG00000110484.7	0.58214	-1.91359	0.502606	-3.80733	0.000140477	0.000375573	SCGB2A2	protein_coding
ENSG00000173702.7	3207.25	-1.91079	0.23935	-7.98325	1.42531e-15	2.05929e-14	MUC13	protein_coding
ENSG00000173826.15	21.8526	-1.90817	0.171476	-11.1279	9.17848e-29	1.09404e-26	KCNH6	protein_coding
ENSG00000203909.4	1.13774	-1.90589	0.485114	-3.92875	8.53878e-05	0.000236932	DPPA5	protein_coding
ENSG00000244122.2	3.95017	-1.89491	0.309032	-6.13175	8.69197e-10	5.24511e-09	UGT1A7	protein_coding
ENSG00000151834.16	19.0294	-1.88718	0.232373	-8.12134	4.6105e-16	7.17565e-15	GABRA2	protein_coding
ENSG00000081138.14	21.1702	-1.88687	0.248483	-7.59356	3.11244e-14	3.66168e-13	CDH7	protein_coding
ENSG00000167346.7	0.573594	-1.88649	0.63561	-2.968	0.00299745	0.00625252	MMP26	protein_coding
ENSG00000163515.6	4.99524	-1.88552	0.25381	-7.42888	1.09518e-13	1.18442e-12	RETNLB	protein_coding
ENSG00000002745.13	32.1316	-1.87859	0.159014	-11.8139	3.3071e-32	6.78889e-30	WNT16	protein_coding
ENSG00000174990.8	10.2047	-1.87784	0.186188	-10.0857	6.38933e-24	3.44658e-22	CA5A	protein_coding
ENSG00000134363.12	527.021	-1.87088	0.161505	-11.584	4.96569e-31	8.73745e-29	FST	protein_coding
ENSG00000114279.13	185.045	-1.8704	0.159254	-11.7448	7.51297e-32	1.48059e-29	FGF12	protein_coding
ENSG00000132872.12	23.4481	-1.86625	0.297341	-6.27645	3.46381e-10	2.2061e-09	SYT4	protein_coding
ENSG00000188580.15	32.7952	-1.86287	0.231711	-8.03959	9.01373e-16	1.34425e-14	NKAIN2	protein_coding
ENSG00000132429.10	104.677	-1.85906	0.21263	-8.74318	2.2664e-18	5.01969e-17	POPDC3	protein_coding
ENSG00000198033.12	10.8419	-1.85823	0.586338	-3.16921	0.00152855	0.00337469	TUBA3C	protein_coding
ENSG00000186086.18	2.0772	-1.85816	0.361901	-5.13445	2.82965e-07	1.17086e-06	NBPF6	protein_coding
ENSG00000006611.17	304.416	-1.85293	0.235391	-7.8717	3.49859e-15	4.72672e-14	USH1C	protein_coding
ENSG00000166863.13	8.10921	-1.85123	0.225574	-8.20673	2.27293e-16	3.72308e-15	TAC3	protein_coding
ENSG00000139445.18	21.8184	-1.84811	0.246731	-7.49041	6.86602e-14	7.64364e-13	FOXN4	protein_coding
ENSG00000166573.6	3.62407	-1.84792	0.31653	-5.83806	5.28115e-09	2.83913e-08	GALR1	protein_coding
ENSG00000128564.7	82.8851	-1.84103	0.181426	-10.1475	3.39829e-24	1.9269e-22	VGF	protein_coding
ENSG00000132437.18	432.956	-1.84041	0.218886	-8.40807	4.16811e-17	7.56522e-16	DDC	protein_coding
ENSG00000157851.17	12.3489	-1.83809	0.307641	-5.97479	2.3039e-09	1.30469e-08	DPYSL5	protein_coding
ENSG00000075388.4	0.74146	-1.82963	0.399859	-4.57568	4.74674e-06	1.62103e-05	FGF4	protein_coding
ENSG00000227471.9	196.635	-1.82907	0.230908	-7.92121	2.35205e-15	3.26118e-14	AKR1B15	protein_coding
ENSG00000168505.7	10.0354	-1.82817	0.229959	-7.94998	1.86546e-15	2.63475e-14	GBX2	protein_coding
ENSG00000182798.10	4.20834	-1.82506	0.254502	-7.1711	7.43984e-13	7.09898e-12	MAGEB17	protein_coding
ENSG00000115263.15	4.54799	-1.82389	0.425829	-4.28316	1.84262e-05	5.68451e-05	GCG	protein_coding
ENSG00000021488.13	52.1912	-1.81807	0.175365	-10.3673	3.49206e-25	2.33547e-23	SLC7A9	protein_coding
ENSG00000268940.5	3.57268	-1.8166	0.595708	-3.04948	0.0022924	0.00489019	CT45A1	protein_coding
ENSG00000186115.13	2.21086	-1.81605	0.305672	-5.94117	2.82999e-09	1.584e-08	CYP4F2	protein_coding
ENSG00000123999.5	430.072	-1.81433	0.23374	-7.76216	8.34949e-15	1.06386e-13	INHA	protein_coding
ENSG00000166634.6	0.80629	-1.81244	0.443508	-4.08661	4.3773e-05	0.000127125	SERPINB12	protein_coding
ENSG00000196406.4	1.40522	-1.80778	0.598947	-3.01826	0.00254231	0.00537135	SPANXD	protein_coding
ENSG00000178235.8	6.36729	-1.80563	0.385476	-4.68415	2.8113e-06	9.97805e-06	SLITRK1	protein_coding
ENSG00000204616.11	478.364	-1.80293	0.169713	-10.6234	2.31934e-26	1.817e-24	TRIM31	protein_coding
ENSG00000205922.5	21.3514	-1.80126	0.294506	-6.1162	9.5836e-10	5.7534e-09	ONECUT3	protein_coding
ENSG00000204347.4	2.51898	-1.79889	0.285329	-6.30462	2.88893e-10	1.85973e-09	BTBD17	protein_coding
ENSG00000105641.4	218.393	-1.79518	0.216989	-8.27311	1.30514e-16	2.19959e-15	SLC5A5	protein_coding
ENSG00000122859.5	4.74552	-1.78642	0.224387	-7.96134	1.70184e-15	2.42019e-14	NEUROG3	protein_coding
ENSG00000163993.7	11914	-1.78473	0.199172	-8.96074	3.22509e-19	8.32871e-18	S100P	protein_coding
ENSG00000198765.12	0.605523	-1.78307	0.530675	-3.36001	0.000779406	0.00182113	SYCP1	protein_coding
ENSG00000159409.15	115.69	-1.78272	0.212113	-8.40457	4.2945e-17	7.77235e-16	CELF3	protein_coding
ENSG00000119125.17	189.779	-1.78109	0.237991	-7.48385	7.21784e-14	8.01117e-13	GDA	protein_coding
ENSG00000196358.11	193.924	-1.77881	0.131805	-13.4959	1.6542e-41	1.5281e-38	NTNG2	protein_coding
ENSG00000204710.2	14.7497	-1.77694	0.258832	-6.86523	6.63862e-12	5.46635e-11	SPDYC	protein_coding
ENSG00000186838.13	1.38322	-1.77425	0.356859	-4.97185	6.63158e-07	2.59144e-06	SELENOV	protein_coding
ENSG00000175065.12	4.07975	-1.77394	0.269149	-6.59093	4.37081e-11	3.17299e-10	DSG4	protein_coding
ENSG00000167800.9	8.66807	-1.77333	0.20266	-8.75027	2.12842e-18	4.74013e-17	TBX10	protein_coding
ENSG00000146374.14	295.151	-1.76591	0.160134	-11.0277	2.81046e-28	3.06942e-26	RSPO3	protein_coding
ENSG00000171557.17	23522.1	-1.76449	0.240844	-7.32627	2.36655e-13	2.4173e-12	FGG	protein_coding
ENSG00000154493.19	10.5387	-1.76184	0.253359	-6.95393	3.55238e-12	3.0485e-11	C10orf90	protein_coding
ENSG00000099834.19	131.437	-1.75941	0.2196	-8.01187	1.12976e-15	1.65932e-14	CDHR5	protein_coding
ENSG00000142025.16	14.6281	-1.7572	0.33789	-5.2005	1.98751e-07	8.42123e-07	DMRTC2	protein_coding
ENSG00000109511.12	189.193	-1.75703	0.262226	-6.70045	2.07773e-11	1.58487e-10	ANXA10	protein_coding
ENSG00000236279.7	31.5958	-1.75276	0.247196	-7.09056	1.33571e-12	1.22928e-11	CLEC2L	protein_coding
ENSG00000123576.5	0.670371	-1.75264	0.525615	-3.33446	0.000854659	0.00198058	ESX1	protein_coding
ENSG00000104760.17	2009	-1.75114	0.247055	-7.08806	1.36001e-12	1.25009e-11	FGL1	protein_coding
ENSG00000122136.14	21.9392	-1.74777	0.249469	-7.00594	2.45327e-12	2.16694e-11	OBP2A	protein_coding
ENSG00000127325.19	6.83388	-1.74594	0.218704	-7.9831	1.42698e-15	2.06104e-14	BEST3	protein_coding
ENSG00000111701.7	41.0309	-1.74182	0.302224	-5.76335	8.24606e-09	4.31432e-08	APOBEC1	protein_coding
ENSG00000143546.10	1610.92	-1.74123	0.151342	-11.5053	1.24126e-30	2.03095e-28	S100A8	protein_coding
ENSG00000166535.20	63.2447	-1.74108	0.210045	-8.2891	1.14111e-16	1.93787e-15	A2ML1	protein_coding
ENSG00000133477.17	536.094	-1.73439	0.171325	-10.1233	4.3528e-24	2.42889e-22	FAM83F	protein_coding
ENSG00000010438.17	134.716	-1.73092	0.221951	-7.79867	6.25628e-15	8.11614e-14	PRSS3	protein_coding
ENSG00000284395.2	17.5509	-1.72768	0.228282	-7.5682	3.78419e-14	4.38794e-13	PERCC1	protein_coding
ENSG00000174279.4	1.55446	-1.7261	0.365557	-4.72184	2.33718e-06	8.40766e-06	EVX2	protein_coding
ENSG00000185306.13	107.012	-1.72312	0.217188	-7.93376	2.12608e-15	2.97954e-14	C12orf56	protein_coding
ENSG00000205426.10	305.064	-1.72296	0.201399	-8.55495	1.17916e-17	2.34043e-16	KRT81	protein_coding
ENSG00000165496.5	2.56561	-1.72081	0.213643	-8.0546	7.97361e-16	1.20013e-14	RPL10L	protein_coding
ENSG00000268916.6	28.5453	-1.71724	0.38191	-4.49645	6.90979e-06	2.29417e-05	CSAG3	protein_coding
ENSG00000124391.5	36.8668	-1.71688	0.186065	-9.2273	2.77527e-20	8.45761e-19	IL17C	protein_coding
ENSG00000204614.9	5.41506	-1.71425	0.280104	-6.12006	9.3543e-10	5.62717e-09	TRIM40	protein_coding
ENSG00000221867.9	465.859	-1.7139	0.415904	-4.12091	3.77381e-05	0.000110818	MAGEA3	protein_coding
ENSG00000179083.6	234.662	-1.7092	0.267802	-6.38234	1.74404e-10	1.16307e-09	FAM133A	protein_coding
ENSG00000003987.14	265.226	-1.70862	0.15124	-11.2974	1.35149e-29	1.8439e-27	MTMR7	protein_coding
ENSG00000197172.10	370.75	-1.70558	0.451603	-3.77673	0.000158901	0.000421073	MAGEA6	protein_coding
ENSG00000141485.17	38.7838	-1.701	0.207015	-8.2168	2.0901e-16	3.4363e-15	SLC13A5	protein_coding
ENSG00000143556.9	43.2289	-1.69433	0.30165	-5.61689	1.94425e-08	9.59169e-08	S100A7	protein_coding
ENSG00000138653.10	3.3553	-1.69388	0.359	-4.71834	2.3778e-06	8.54549e-06	NDST4	protein_coding
ENSG00000162624.14	6.8527	-1.68802	0.329787	-5.11852	3.07945e-07	1.26678e-06	LHX8	protein_coding
ENSG00000124466.9	937.39	-1.68372	0.152357	-11.0511	2.16535e-28	2.39436e-26	LYPD3	protein_coding
ENSG00000174992.8	11.5303	-1.67745	0.215179	-7.79561	6.40963e-15	8.29566e-14	ZG16	protein_coding
ENSG00000173157.17	19.4033	-1.67233	0.293736	-5.6933	1.24608e-08	6.33921e-08	ADAMTS20	protein_coding
ENSG00000139287.13	2.4105	-1.67203	0.251412	-6.65058	2.91943e-11	2.17345e-10	TPH2	protein_coding
ENSG00000146399.2	1.04034	-1.67108	0.327151	-5.10798	3.25613e-07	1.33487e-06	TAAR1	protein_coding
ENSG00000124343.14	69.3463	-1.66924	0.176342	-9.4659	2.91035e-21	1.02745e-19	XG	protein_coding
ENSG00000164089.9	66.5496	-1.66738	0.352838	-4.72564	2.29397e-06	8.2663e-06	ETNPPL	protein_coding
ENSG00000187135.7	0.508139	-1.66254	0.570869	-2.91229	0.00358786	0.00737344	VSTM2B	protein_coding
ENSG00000205358.4	45.9634	-1.65396	0.160312	-10.3172	5.89369e-25	3.79843e-23	MT1H	protein_coding
ENSG00000168702.18	32.1091	-1.65284	0.233279	-7.08525	1.38798e-12	1.27368e-11	LRP1B	protein_coding
ENSG00000196139.14	8650.29	-1.64903	0.177192	-9.30648	1.32136e-20	4.2212e-19	AKR1C3	protein_coding
ENSG00000144962.7	0.922858	-1.64699	0.383651	-4.29294	1.76323e-05	5.46049e-05	SPATA16	protein_coding
ENSG00000162482.5	510.331	-1.64633	0.18656	-8.82468	1.09772e-18	2.5767e-17	AKR7A3	protein_coding
ENSG00000169548.3	10.4038	-1.64471	0.320951	-5.12449	2.98346e-07	1.22991e-06	ZNF280A	protein_coding
ENSG00000167080.9	403.25	-1.64315	0.241958	-6.79106	1.11316e-11	8.84305e-11	B4GALNT2	protein_coding
ENSG00000173809.18	39.9756	-1.63703	0.169277	-9.67077	4.01356e-22	1.62674e-20	TDRD12	protein_coding
ENSG00000154277.13	3509.59	-1.63692	0.178986	-9.14548	5.93676e-20	1.72279e-18	UCHL1	protein_coding
ENSG00000147246.10	24.9676	-1.63646	0.36756	-4.45223	8.49845e-06	2.77366e-05	HTR2C	protein_coding
ENSG00000135220.11	5.61001	-1.63584	0.410872	-3.98137	6.85182e-05	0.000193086	UGT2A3	protein_coding
ENSG00000119973.6	3.06001	-1.63475	0.372593	-4.3875	1.1466e-05	3.67113e-05	PRLHR	protein_coding
ENSG00000165584.16	0.440071	-1.6343	0.72857	-2.24316	0.0248864	0.0426205	SSX3	protein_coding
ENSG00000132446.7	2.37536	-1.63104	0.618166	-2.63851	0.008327	0.0158501	FTHL17	protein_coding
ENSG00000198930.13	185.039	-1.6305	0.349659	-4.6631	3.11482e-06	1.0971e-05	CSAG1	protein_coding
ENSG00000169213.7	440.531	-1.62898	0.183688	-8.86817	7.43585e-19	1.79974e-17	RAB3B	protein_coding
ENSG00000182938.7	0.814043	-1.62622	0.365409	-4.45042	8.5703e-06	2.79547e-05	OTOP3	protein_coding
ENSG00000176153.12	5451.6	-1.6254	0.231296	-7.02738	2.10454e-12	1.87837e-11	GPX2	protein_coding
ENSG00000185863.8	1.85163	-1.62487	0.259458	-6.26254	3.78746e-10	2.39708e-09	TMEM210	protein_coding
ENSG00000089199.10	554.927	-1.62223	0.236944	-6.84645	7.57075e-12	6.17994e-11	CHGB	protein_coding
ENSG00000169509.6	2.49075	-1.6195	0.448775	-3.60872	0.000307714	0.000775026	CRCT1	protein_coding
ENSG00000215182.8	6801.15	-1.61469	0.281663	-5.73268	9.88551e-09	5.11236e-08	MUC5AC	protein_coding
ENSG00000138892.11	1.83466	-1.61293	0.241931	-6.66692	2.61226e-11	1.96456e-10	TTLL8	protein_coding
ENSG00000167612.13	4.98517	-1.61193	0.205579	-7.84095	4.47142e-15	5.93792e-14	ANKRD33	protein_coding
ENSG00000100433.16	22.8891	-1.61178	0.21563	-7.47473	7.73598e-14	8.54775e-13	KCNK10	protein_coding
ENSG00000128310.3	1.75395	-1.6101	0.215884	-7.45817	8.77297e-14	9.62639e-13	GALR3	protein_coding
ENSG00000206073.11	87.2458	-1.60629	0.286151	-5.61345	1.98333e-08	9.77468e-08	SERPINB4	protein_coding
ENSG00000265763.4	41.3046	-1.60419	0.185306	-8.65696	4.84505e-18	1.02351e-16	ZNF488	protein_coding
ENSG00000104140.7	1545.67	-1.60376	0.15295	-10.4855	1.00695e-25	7.28371e-24	RHOV	protein_coding
ENSG00000150556.17	354.542	-1.60257	0.167976	-9.54048	1.42169e-21	5.28852e-20	LYPD6B	protein_coding
ENSG00000229544.9	99.4078	-1.60256	0.253885	-6.31216	2.75173e-10	1.77734e-09	NKX1-2	protein_coding
ENSG00000138083.5	35.1166	-1.59938	0.243371	-6.57177	4.97194e-11	3.58007e-10	SIX3	protein_coding
ENSG00000184735.7	7.9409	-1.59811	0.382615	-4.1768	2.95637e-05	8.82217e-05	DDX53	protein_coding
ENSG00000183888.4	4.95827	-1.59595	0.278631	-5.72783	1.01721e-08	5.24647e-08	SRARP	protein_coding
ENSG00000114349.10	2.11446	-1.5938	0.274137	-5.81388	6.10411e-09	3.25433e-08	GNAT1	protein_coding
ENSG00000213030.5	2.456	-1.59316	0.365061	-4.36408	1.27658e-05	4.05479e-05	CGB8	protein_coding
ENSG00000185479.6	204.581	-1.5924	0.270936	-5.87742	4.16701e-09	2.27381e-08	KRT6B	protein_coding
ENSG00000108309.14	102.502	-1.59024	0.157579	-10.0917	6.01268e-24	3.27529e-22	RUNDC3A	protein_coding
ENSG00000256980.5	1.9863	-1.58969	0.300763	-5.28551	1.25355e-07	5.47731e-07	KHDC1L	protein_coding
ENSG00000006377.11	49.541	-1.58951	0.249321	-6.37536	1.82536e-10	1.21274e-09	DLX6	protein_coding
ENSG00000268606.5	1.30483	-1.58775	0.485774	-3.2685	0.00108118	0.00245433	MAGEA2	protein_coding
ENSG00000176165.12	7.44288	-1.58049	0.368995	-4.28324	1.8419e-05	5.68271e-05	FOXG1	protein_coding
ENSG00000196091.15	58.6262	-1.57829	0.227161	-6.94787	3.70854e-12	3.1733e-11	MYBPC1	protein_coding
ENSG00000012504.15	27.8547	-1.57822	0.272268	-5.79655	6.76922e-09	3.58821e-08	NR1H4	protein_coding
ENSG00000163499.12	9.40958	-1.57273	0.234651	-6.70242	2.04994e-11	1.56772e-10	CRYBA2	protein_coding
ENSG00000172023.8	0.777196	-1.57159	0.580841	-2.70571	0.00681577	0.0132395	REG1B	protein_coding
ENSG00000213401.10	241.347	-1.57124	0.410865	-3.82421	0.000131191	0.000352276	MAGEA12	protein_coding
ENSG00000019505.8	832.718	-1.56926	0.254139	-6.17484	6.62323e-10	4.05468e-09	SYT13	protein_coding
ENSG00000166415.15	705.059	-1.56675	0.202841	-7.724	1.12735e-14	1.40851e-13	WDR72	protein_coding
ENSG00000128422.17	5997.21	-1.56608	0.189221	-8.27646	1.26888e-16	2.14337e-15	KRT17	protein_coding
ENSG00000104371.5	6.43837	-1.56367	0.287774	-5.43367	5.52071e-08	2.54675e-07	DKK4	protein_coding
ENSG00000139269.3	19.3599	-1.56211	0.203888	-7.66162	1.83602e-14	2.22921e-13	INHBE	protein_coding
ENSG00000172551.11	28.2321	-1.56202	0.217468	-7.18278	6.83095e-13	6.55893e-12	MUCL1	protein_coding
ENSG00000160349.10	3.68133	-1.56188	0.193831	-8.05796	7.75763e-16	1.16881e-14	LCN1	protein_coding
ENSG00000263429.3	1.47884	-1.55941	0.446669	-3.49119	0.000480872	0.0011686	TMEM238L	protein_coding
ENSG00000123569.8	1.18873	-1.55298	0.504276	-3.07961	0.00207269	0.00445841	H2BW1	protein_coding
ENSG00000206075.14	818.604	-1.54957	0.232974	-6.65123	2.90652e-11	2.16492e-10	SERPINB5	protein_coding
ENSG00000183305.13	0.878488	-1.54913	0.449202	-3.44862	0.000563466	0.00135169	MAGEA2B	protein_coding
ENSG00000144407.9	34.1157	-1.54782	0.186808	-8.28565	1.17464e-16	1.99252e-15	PTH2R	protein_coding
ENSG00000100341.12	9.90184	-1.54704	0.301316	-5.13428	2.8322e-07	1.1717e-06	PNPLA5	protein_coding
ENSG00000189186.10	3.75234	-1.5457	0.514155	-3.00629	0.00264453	0.00557112	DCAF8L2	protein_coding
ENSG00000183036.11	817.394	-1.54541	0.220999	-6.99283	2.69389e-12	2.35927e-11	PCP4	protein_coding
ENSG00000163220.11	17253.9	-1.54468	0.168406	-9.17239	4.62655e-20	1.36219e-18	S100A9	protein_coding
ENSG00000074211.14	583.957	-1.54439	0.210016	-7.35367	1.92843e-13	2.00348e-12	PPP2R2C	protein_coding
ENSG00000168671.10	17.7845	-1.5442	0.180112	-8.57355	1.00347e-17	2.01153e-16	UGT3A2	protein_coding
ENSG00000186832.9	638.989	-1.54306	0.207326	-7.44265	9.86875e-14	1.0741e-12	KRT16	protein_coding
ENSG00000160180.15	6438.34	-1.54211	0.205486	-7.5047	6.15682e-14	6.89741e-13	TFF3	protein_coding
ENSG00000174450.12	0.922904	-1.54002	0.38609	-3.98876	6.64198e-05	0.000187647	GOLGA6L2	protein_coding
ENSG00000213190.4	421.238	-1.53905	0.142032	-10.836	2.32491e-27	2.15667e-25	MLLT11	protein_coding
ENSG00000231924.10	2.64359	-1.5379	0.443771	-3.46554	0.000529175	0.00127613	PSG1	protein_coding
ENSG00000160471.13	36.6984	-1.53786	0.154234	-9.97091	2.04355e-23	1.02157e-21	COX6B2	protein_coding
ENSG00000240204.3	201.33	-1.53507	0.146166	-10.5022	8.43595e-26	6.14217e-24	SMKR1	protein_coding
ENSG00000130294.17	1785.1	-1.53048	0.26159	-5.85067	4.89587e-09	2.64736e-08	KIF1A	protein_coding
ENSG00000239620.3	5.96992	-1.53036	0.291571	-5.24868	1.53195e-07	6.61295e-07	PRR20G	protein_coding
ENSG00000189001.11	44.6842	-1.52663	0.225286	-6.7764	1.23204e-11	9.7206e-11	SBSN	protein_coding
ENSG00000106927.12	366.06	-1.52515	0.210586	-7.24244	4.40692e-13	4.34142e-12	AMBP	protein_coding
ENSG00000154997.9	4.11126	-1.52478	0.350438	-4.35108	1.35469e-05	4.28754e-05	SEPTIN14	protein_coding
ENSG00000021826.17	11781.1	-1.52457	0.273632	-5.5716	2.52404e-08	1.22677e-07	CPS1	protein_coding
ENSG00000125788.6	2.91282	-1.5222	0.401878	-3.78772	0.000152034	0.00040411	DEFB126	protein_coding
ENSG00000113889.14	11.0467	-1.52208	0.243951	-6.23928	4.39602e-10	2.75472e-09	KNG1	protein_coding
ENSG00000151360.10	1.35012	-1.52184	0.313195	-4.8591	1.17922e-06	4.43906e-06	ALLC	protein_coding
ENSG00000115919.15	2134.92	-1.52062	0.15289	-9.94584	2.62939e-23	1.28121e-21	KYNU	protein_coding
ENSG00000088386.17	202.544	-1.51951	0.199479	-7.61741	2.58815e-14	3.08747e-13	SLC15A1	protein_coding
ENSG00000144485.11	1187.22	-1.51763	0.135688	-11.1847	4.8434e-29	6.08389e-27	HES6	protein_coding
ENSG00000181218.5	473.275	-1.51573	0.149305	-10.1519	3.2491e-24	1.85178e-22	H2AW	protein_coding
ENSG00000189410.12	26.954	-1.51441	0.179581	-8.433	3.36901e-17	6.20886e-16	SH2D5	protein_coding
ENSG00000175336.10	4.11799	-1.51354	0.219319	-6.90109	5.16065e-12	4.31915e-11	APOF	protein_coding
ENSG00000174482.10	15.6806	-1.50685	0.210385	-7.16235	7.93081e-13	7.54474e-12	LINGO2	protein_coding
ENSG00000108448.21	816.206	-1.50655	0.131543	-11.4529	2.27502e-30	3.62866e-28	TRIM16L	protein_coding
ENSG00000164744.13	43.3166	-1.50276	0.228768	-6.56891	5.06832e-11	3.64178e-10	SUN3	protein_coding
ENSG00000151632.17	16943.1	-1.50191	0.251467	-5.97259	2.33509e-09	1.32084e-08	AKR1C2	protein_coding
ENSG00000204610.13	85.1879	-1.49857	0.248001	-6.04261	1.51643e-09	8.81835e-09	TRIM15	protein_coding
ENSG00000176988.9	1.95015	-1.4983	0.294052	-5.09538	3.48048e-07	1.41963e-06	FMR1NB	protein_coding
ENSG00000057593.14	58.97	-1.49807	0.202049	-7.41437	1.22201e-13	1.31072e-12	F7	protein_coding
ENSG00000185966.4	0.425094	-1.49728	0.61363	-2.44004	0.0146856	0.0265103	LCE3E	protein_coding
ENSG00000102837.7	111.352	-1.4967	0.266822	-5.60936	2.03074e-08	9.98948e-08	OLFM4	protein_coding
ENSG00000169876.14	11.68	-1.49593	0.473459	-3.15958	0.00157996	0.00347815	MUC17	protein_coding
ENSG00000182379.10	274.66	-1.49555	0.178601	-8.37373	5.58207e-17	9.98446e-16	NXPH4	protein_coding
ENSG00000165188.13	174.415	-1.4955	0.182507	-8.19425	2.5216e-16	4.08514e-15	RNF183	protein_coding
ENSG00000168779.20	98.3956	-1.49453	0.150067	-9.95904	2.30274e-23	1.13325e-21	SHOX2	protein_coding
ENSG00000188833.10	251.73	-1.4908	0.147159	-10.1305	4.0438e-24	2.2697e-22	ENTPD8	protein_coding
ENSG00000163331.12	21.9048	-1.48843	0.178426	-8.34198	7.30547e-17	1.27784e-15	DAPL1	protein_coding
ENSG00000144045.14	63.0997	-1.48785	0.164491	-9.04513	1.49485e-19	4.07145e-18	DQX1	protein_coding
ENSG00000166426.8	50.7478	-1.48718	0.238021	-6.24811	4.15447e-10	2.61218e-09	CRABP1	protein_coding
ENSG00000075043.19	41.0117	-1.48655	0.252507	-5.88716	3.92897e-09	2.15425e-08	KCNQ2	protein_coding
ENSG00000176406.23	130.138	-1.48311	0.221104	-6.70772	1.97685e-11	1.51496e-10	RIMS2	protein_coding
ENSG00000109132.7	5.92992	-1.48047	0.425244	-3.48145	0.000498702	0.00120836	PHOX2B	protein_coding
ENSG00000084110.11	543.326	-1.47909	0.159164	-9.29283	1.50245e-20	4.78248e-19	HAL	protein_coding
ENSG00000263639.7	1815.35	-1.47696	0.256196	-5.76497	8.16733e-09	4.27666e-08	MSMB	protein_coding
ENSG00000185247.15	7.76837	-1.4741	0.439062	-3.35739	0.000786828	0.00183731	MAGEA11	protein_coding
ENSG00000170178.7	5.06699	-1.47355	0.311978	-4.72326	2.32092e-06	8.35595e-06	HOXD12	protein_coding
ENSG00000152034.11	2.84451	-1.47298	0.319944	-4.60386	4.14731e-06	1.42932e-05	MCHR2	protein_coding
ENSG00000134343.14	133.992	-1.47065	0.170922	-8.60426	7.68139e-18	1.57176e-16	ANO3	protein_coding
ENSG00000188993.3	54.7623	-1.46862	0.173831	-8.44855	2.94943e-17	5.48347e-16	LRRC66	protein_coding
ENSG00000113430.10	7.11147	-1.46762	0.328307	-4.47028	7.81167e-06	2.56633e-05	IRX4	protein_coding
ENSG00000163530.4	3.0328	-1.46368	0.777954	-1.88145	0.0599112	0.0932571	DPPA2	protein_coding
ENSG00000261949.6	17.974	-1.46351	0.285547	-5.12528	2.97096e-07	1.22522e-06	GFY	protein_coding
ENSG00000174469.23	357.781	-1.46163	0.200712	-7.28222	3.28381e-13	3.29205e-12	CNTNAP2	protein_coding
ENSG00000179674.4	102.657	-1.46109	0.237892	-6.1418	8.15909e-10	4.94221e-09	ARL14	protein_coding
ENSG00000178623.12	429.73	-1.45976	0.128763	-11.3368	8.62131e-30	1.23315e-27	GPR35	protein_coding
ENSG00000007350.17	25.4191	-1.45335	0.220497	-6.59125	4.36153e-11	3.16677e-10	TKTL1	protein_coding
ENSG00000178445.10	306.863	-1.45325	0.166577	-8.72422	2.68027e-18	5.87764e-17	GLDC	protein_coding
ENSG00000154252.12	17.9616	-1.45317	0.186479	-7.79265	6.56167e-15	8.47759e-14	GAL3ST2	protein_coding
ENSG00000170091.11	12.0246	-1.45267	0.20165	-7.20395	5.84912e-13	5.66775e-12	NSG2	protein_coding
ENSG00000139515.6	69.3138	-1.44913	0.344437	-4.20724	2.58512e-05	7.77973e-05	PDX1	protein_coding
ENSG00000148346.12	9969.93	-1.44736	0.158854	-9.11124	8.14441e-20	2.30902e-18	LCN2	protein_coding
ENSG00000153779.11	1.66486	-1.4468	0.576848	-2.50811	0.0121379	0.0223016	TGIF2LX	protein_coding
ENSG00000074276.10	135.484	-1.44654	0.187229	-7.72604	1.10945e-14	1.38692e-13	CDHR2	protein_coding
ENSG00000170279.3	0.591162	-1.44514	0.420331	-3.4381	0.000585818	0.0014019	C7orf33	protein_coding
ENSG00000186910.4	4.14786	-1.4389	0.304788	-4.72097	2.34722e-06	8.44103e-06	SERPINA11	protein_coding
ENSG00000185615.16	128.637	-1.43833	0.207375	-6.9359	4.03632e-12	3.43324e-11	PDIA2	protein_coding
ENSG00000167117.10	5.46068	-1.43696	0.244417	-5.87913	4.12436e-09	2.25192e-08	ANKRD40CL	protein_coding
ENSG00000079393.20	125.931	-1.43599	0.220765	-6.50462	7.78878e-11	5.44735e-10	DUSP13	protein_coding
ENSG00000146352.13	1.82862	-1.43103	0.395462	-3.61863	0.00029617	0.000748375	CLVS2	protein_coding
ENSG00000165643.11	5.17665	-1.42583	0.282535	-5.04654	4.49891e-07	1.80318e-06	SOHLH1	protein_coding
ENSG00000215568.9	2.22579	-1.42538	0.48217	-2.95617	0.00311489	0.00647769	GAB4	protein_coding
ENSG00000169862.19	429.445	-1.42411	0.233464	-6.09992	1.06121e-09	6.31952e-09	CTNND2	protein_coding
ENSG00000135355.4	0.97991	-1.42192	0.402828	-3.52985	0.000415802	0.00102224	GJA10	protein_coding
ENSG00000145040.4	18.8006	-1.42111	0.184801	-7.68996	1.47181e-14	1.81131e-13	UCN2	protein_coding
ENSG00000234224.3	42.3587	-1.41983	0.307468	-4.61781	3.87812e-06	1.34259e-05	TMEM229A	protein_coding
ENSG00000157131.11	21.7099	-1.41925	0.237476	-5.97638	2.28157e-09	1.29304e-08	C8A	protein_coding
ENSG00000214336.5	147.22	-1.41754	0.253718	-5.58707	2.30938e-08	1.12664e-07	FOXI3	protein_coding
ENSG00000172927.8	1040.08	-1.41456	0.193868	-7.29651	2.95334e-13	2.97893e-12	MYEOV	protein_coding
ENSG00000167748.11	66.5876	-1.41266	0.164657	-8.57939	9.53739e-18	1.91616e-16	KLK1	protein_coding
ENSG00000229637.4	3.2916	-1.41063	0.356722	-3.95443	7.67182e-05	0.000214582	PRAC2	protein_coding
ENSG00000176919.13	48.0583	-1.4054	0.124165	-11.3188	1.05917e-29	1.46902e-27	C8G	protein_coding
ENSG00000178934.5	36.382	-1.4004	0.210713	-6.64602	3.01128e-11	2.23657e-10	LGALS7B	protein_coding
ENSG00000104722.14	12.5119	-1.39944	0.230014	-6.08414	1.17117e-09	6.92135e-09	NEFM	protein_coding
ENSG00000234068.7	30.8481	-1.39936	0.468114	-2.98936	0.00279564	0.00586161	PAGE2	protein_coding
ENSG00000156009.10	14.0336	-1.39537	0.25173	-5.54312	2.97123e-08	1.42558e-07	MAGEA8	protein_coding
ENSG00000186603.6	103.851	-1.39089	0.133749	-10.3992	2.49914e-25	1.70746e-23	HPDL	protein_coding
ENSG00000167165.19	151.56	-1.38832	0.318655	-4.35682	1.31969e-05	4.18361e-05	UGT1A6	protein_coding
ENSG00000079112.10	580.153	-1.38793	0.218685	-6.34673	2.19934e-10	1.44219e-09	CDH17	protein_coding
ENSG00000134757.5	47.9383	-1.3877	0.255377	-5.43395	5.51195e-08	2.54377e-07	DSG3	protein_coding
ENSG00000109674.4	245.743	-1.3875	0.127472	-10.8848	1.36267e-27	1.32215e-25	NEIL3	protein_coding
ENSG00000184709.7	16.7522	-1.38608	0.210534	-6.58362	4.59116e-11	3.32316e-10	LRRC26	protein_coding
ENSG00000268480.3	1.47194	-1.38514	0.259855	-5.33045	9.79682e-08	4.35489e-07	NFILZ	protein_coding
ENSG00000188937.6	0.632437	-1.3796	0.281862	-4.8946	9.85036e-07	3.7485e-06	NYX	protein_coding
ENSG00000198848.13	6373.98	-1.37695	0.174409	-7.89492	2.90494e-15	3.97433e-14	CES1	protein_coding
ENSG00000179774.9	7.48672	-1.37508	0.150514	-9.1359	6.48638e-20	1.86519e-18	ATOH7	protein_coding
ENSG00000159217.10	406.19	-1.37248	0.262283	-5.23283	1.6693e-07	7.15776e-07	IGF2BP1	protein_coding
ENSG00000109819.9	476.775	-1.37099	0.159518	-8.5946	8.35575e-18	1.69489e-16	PPARGC1A	protein_coding
ENSG00000241635.8	53.3477	-1.37081	0.289873	-4.72902	2.25606e-06	8.14292e-06	UGT1A1	protein_coding
ENSG00000006047.13	287.396	-1.36961	0.168863	-8.11078	5.02971e-16	7.78981e-15	YBX2	protein_coding
ENSG00000149305.7	9.3052	-1.36874	0.273725	-5.00041	5.72085e-07	2.25663e-06	HTR3B	protein_coding
ENSG00000171903.16	661.9	-1.36779	0.22141	-6.17761	6.50809e-10	3.98694e-09	CYP4F11	protein_coding
ENSG00000188581.9	0.96064	-1.36651	0.408759	-3.34307	0.000828569	0.00192444	KRTAP1-1	protein_coding
ENSG00000113327.17	21.2259	-1.36394	0.384641	-3.546	0.000391127	0.000965375	GABRG2	protein_coding
ENSG00000174562.13	0.964961	-1.36233	0.329831	-4.13039	3.62142e-05	0.000106696	KLK15	protein_coding
ENSG00000104941.8	2.14798	-1.36169	0.261081	-5.21561	1.83216e-07	7.80628e-07	RSPH6A	protein_coding
ENSG00000212900.3	0.596647	-1.36067	0.37018	-3.67571	0.00023719	0.00060913	KRTAP3-2	protein_coding
ENSG00000268964.3	11.0482	-1.35872	0.321612	-4.22472	2.39234e-05	7.24036e-05	ERVV-2	protein_coding
ENSG00000169836.5	7.53619	-1.35549	0.327968	-4.13298	3.58088e-05	0.000105579	TACR3	protein_coding
ENSG00000171450.6	43.2383	-1.35242	0.214316	-6.31042	2.78285e-10	1.79639e-09	CDK5R2	protein_coding
ENSG00000188269.10	1.70495	-1.35214	0.276618	-4.88813	1.01801e-06	3.866e-06	OR7A5	protein_coding
ENSG00000122133.17	3894.06	-1.35109	0.26978	-5.00811	5.49661e-07	2.17245e-06	PAEP	protein_coding
ENSG00000163737.4	15.0928	-1.35066	0.166676	-8.10352	5.33921e-16	8.24612e-15	PF4	protein_coding
ENSG00000166111.10	4.72089	-1.34703	0.235169	-5.72791	1.01673e-08	5.24462e-08	SVOP	protein_coding
ENSG00000101746.15	27.9888	-1.34529	0.199307	-6.74982	1.48024e-11	1.15698e-10	NOL4	protein_coding
ENSG00000107984.10	796.53	-1.34141	0.215277	-6.23107	4.63264e-10	2.89196e-09	DKK1	protein_coding
ENSG00000148798.11	142.595	-1.34083	0.229892	-5.83243	5.46253e-09	2.93202e-08	INA	protein_coding
ENSG00000105675.9	3.44286	-1.34041	0.244009	-5.49328	3.94542e-08	1.8617e-07	ATP4A	protein_coding
ENSG00000137563.13	1423.32	-1.3397	0.112827	-11.8739	1.61721e-32	3.60345e-30	GGH	protein_coding
ENSG00000189052.7	11.588	-1.33572	0.35806	-3.73044	0.000191143	0.000498529	CGB5	protein_coding
ENSG00000135245.10	1176.97	-1.33541	0.10681	-12.5027	7.21555e-36	2.83137e-33	HILPDA	protein_coding
ENSG00000162975.5	66.0996	-1.33437	0.178474	-7.47656	7.62948e-14	8.44059e-13	KCNF1	protein_coding
ENSG00000173237.4	124.477	-1.33166	0.235921	-5.64451	1.65648e-08	8.26303e-08	C11orf86	protein_coding
ENSG00000137875.4	38.009	-1.33123	0.160952	-8.27099	1.32853e-16	2.23561e-15	BCL2L10	protein_coding
ENSG00000120659.15	129.157	-1.32877	0.159238	-8.34454	7.14939e-17	1.25235e-15	TNFSF11	protein_coding
ENSG00000106384.12	2.67252	-1.3268	0.295922	-4.48359	7.33962e-06	2.42418e-05	MOGAT3	protein_coding
ENSG00000153002.12	23.3478	-1.32563	0.213426	-6.21121	5.25791e-10	3.25752e-09	CPB1	protein_coding
ENSG00000153132.13	279.458	-1.32305	0.1516	-8.72722	2.61001e-18	5.7349e-17	CLGN	protein_coding
ENSG00000152977.10	58.0326	-1.32157	0.365995	-3.61089	0.000305144	0.00076956	ZIC1	protein_coding
ENSG00000270299.1	3.66433	-1.32154	0.161267	-8.19476	2.51092e-16	4.07042e-15	AL121758.1	protein_coding
ENSG00000277586.4	56.7292	-1.32052	0.223761	-5.90146	3.60291e-09	1.9848e-08	NEFL	protein_coding
ENSG00000168078.10	477.254	-1.31825	0.107965	-12.21	2.74771e-34	8.34493e-32	PBK	protein_coding
ENSG00000160886.13	251.146	-1.31371	0.214052	-6.13738	8.38957e-10	5.07229e-09	LY6K	protein_coding
ENSG00000135097.7	212.717	-1.30588	0.178906	-7.29925	2.89381e-13	2.92421e-12	MSI1	protein_coding
ENSG00000138347.16	11.3959	-1.30449	0.213826	-6.10068	1.05617e-09	6.29118e-09	MYPN	protein_coding
ENSG00000251493.5	32.1674	-1.30359	0.219488	-5.93926	2.86318e-09	1.60137e-08	FOXD1	protein_coding
ENSG00000133454.16	22.4658	-1.30122	0.215154	-6.04784	1.46798e-09	8.55681e-09	MYO18B	protein_coding
ENSG00000169035.12	260.984	-1.30104	0.259336	-5.0168	5.25389e-07	2.08263e-06	KLK7	protein_coding
ENSG00000113924.12	1206.89	-1.30031	0.183259	-7.09549	1.2889e-12	1.18866e-11	HGD	protein_coding
ENSG00000167104.11	2.07004	-1.29941	0.424832	-3.05866	0.00222333	0.00475444	BPIFB6	protein_coding
ENSG00000164438.6	1.63059	-1.29886	0.450871	-2.88077	0.00396699	0.0080766	TLX3	protein_coding
ENSG00000170689.10	496.448	-1.29724	0.27331	-4.7464	2.0707e-06	7.51921e-06	HOXB9	protein_coding
ENSG00000172367.16	15.1205	-1.29711	0.177075	-7.3252	2.38535e-13	2.43594e-12	PDZD3	protein_coding
ENSG00000145192.13	6.66172	-1.2969	0.249398	-5.20011	1.99173e-07	8.43752e-07	AHSG	protein_coding
ENSG00000143278.5	0.971303	-1.29617	0.345563	-3.75091	0.000176194	0.000463023	F13B	protein_coding
ENSG00000106128.19	3.37034	-1.2957	0.232646	-5.56941	2.55608e-08	1.24071e-07	GHRHR	protein_coding
ENSG00000269586.7	4.24515	-1.29564	0.484604	-2.6736	0.00750423	0.014427	CT45A10	protein_coding
ENSG00000244474.6	0.59999	-1.2938	0.441729	-2.92895	0.00340109	0.00702182	UGT1A4	protein_coding
ENSG00000104537.17	50.8771	-1.2932	0.214084	-6.04063	1.53517e-09	8.91576e-09	ANXA13	protein_coding
ENSG00000126549.11	0.670638	-1.29197	0.427051	-3.02532	0.00248369	0.00526018	STATH	protein_coding
ENSG00000175311.7	173.615	-1.29179	0.275935	-4.68151	2.84774e-06	1.01001e-05	ANKS4B	protein_coding
ENSG00000263513.5	21.3989	-1.29143	0.124669	-10.3589	3.81418e-25	2.53941e-23	FAM72C	protein_coding
ENSG00000177938.5	2.18425	-1.29128	0.320419	-4.02997	5.57849e-05	0.000159482	CAPZA3	protein_coding
ENSG00000101323.5	2.13813	-1.29075	0.335059	-3.8523	0.000117015	0.000316859	HAO1	protein_coding
ENSG00000230601.7	7.95861	-1.29047	0.186198	-6.93064	4.18953e-12	3.55673e-11	TEX48	protein_coding
ENSG00000181903.5	3.46657	-1.28988	0.255286	-5.05268	4.35655e-07	1.74992e-06	OR4C6	protein_coding
ENSG00000016490.16	5.45829	-1.28947	0.351929	-3.664	0.00024831	0.000635699	CLCA1	protein_coding
ENSG00000168843.14	25.1048	-1.28769	0.332066	-3.87781	0.000105402	0.000287946	FSTL5	protein_coding
ENSG00000182170.3	0.361065	-1.28642	0.559921	-2.2975	0.0215905	0.0375208	MRGPRG	protein_coding
ENSG00000125498.20	6.14175	-1.28635	0.205124	-6.27107	3.58571e-10	2.27818e-09	KIR2DL1	protein_coding
ENSG00000233041.8	10.864	-1.28527	0.273618	-4.69732	2.63594e-06	9.39626e-06	PHGR1	protein_coding
ENSG00000141527.18	449.531	-1.28477	0.127677	-10.0627	8.07724e-24	4.27403e-22	CARD14	protein_coding
ENSG00000284638.1	4.32718	-1.28352	0.237436	-5.40576	6.45343e-08	2.9454e-07	AC005551.1	protein_coding
ENSG00000169900.8	3.29075	-1.28282	0.260222	-4.92971	8.23526e-07	3.1742e-06	PYDC1	protein_coding
ENSG00000135643.5	898.25	-1.28216	0.13549	-9.46314	2.98846e-21	1.05001e-19	KCNMB4	protein_coding
ENSG00000101076.17	340.247	-1.28211	0.245069	-5.23161	1.68038e-07	7.2011e-07	HNF4A	protein_coding
ENSG00000187140.6	11.2175	-1.28117	0.206365	-6.20828	5.35677e-10	3.31322e-09	FOXD3	protein_coding
ENSG00000178597.7	30.4701	-1.28111	0.223228	-5.73901	9.52341e-09	4.93488e-08	PSAPL1	protein_coding
ENSG00000183185.9	2.35161	-1.28068	0.255734	-5.00785	5.50403e-07	2.17517e-06	GABRR3	protein_coding
ENSG00000100665.12	132.276	-1.27551	0.313064	-4.07428	4.61565e-05	0.000133653	SERPINA4	protein_coding
ENSG00000139915.21	7.04376	-1.27496	0.315745	-4.03795	5.39194e-05	0.000154477	MDGA2	protein_coding
ENSG00000139800.8	29.3715	-1.27491	0.2951	-4.32027	1.55841e-05	4.87316e-05	ZIC5	protein_coding
ENSG00000104818.15	0.523439	-1.27358	0.528764	-2.40859	0.0160142	0.0286707	CGB2	protein_coding
ENSG00000204099.12	14.1785	-1.27323	0.164565	-7.73693	1.01845e-14	1.28148e-13	NEU4	protein_coding
ENSG00000228927.10	0.218698	-1.27283	1.81565	-0.701036	0.483281		TSPY3	protein_coding
ENSG00000019186.10	4527.9	-1.27184	0.195417	-6.50836	7.59764e-11	5.31871e-10	CYP24A1	protein_coding
ENSG00000164266.11	10172.2	-1.27143	0.228684	-5.55977	2.70126e-08	1.30424e-07	SPINK1	protein_coding
ENSG00000167619.13	66.5302	-1.27125	0.1466	-8.67152	4.26377e-18	9.06326e-17	TMEM145	protein_coding
ENSG00000176402.6	20.7515	-1.26895	0.161282	-7.86792	3.60596e-15	4.86289e-14	GJC3	protein_coding
ENSG00000101951.17	1.7339	-1.26694	0.399587	-3.17062	0.00152113	0.00335965	PAGE4	protein_coding
ENSG00000215397.4	0.6679	-1.26603	0.395117	-3.20418	0.00135447	0.00302121	SCRT2	protein_coding
ENSG00000177138.17	17.2808	-1.26517	0.273288	-4.62946	3.66628e-06	1.27443e-05	FAM9B	protein_coding
ENSG00000148942.15	56.8592	-1.26238	0.210551	-5.99561	2.02725e-09	1.15704e-08	SLC5A12	protein_coding
ENSG00000187094.12	14.8992	-1.26185	0.25521	-4.94435	7.6397e-07	2.95879e-06	CCK	protein_coding
ENSG00000125285.6	233.876	-1.26083	0.202979	-6.21162	5.24409e-10	3.24987e-09	SOX21	protein_coding
ENSG00000108602.18	2448.72	-1.26035	0.227103	-5.54969	2.86181e-08	1.37705e-07	ALDH3A1	protein_coding
ENSG00000124253.11	56.6879	-1.25774	0.304933	-4.12462	3.7134e-05	0.000109195	PCK1	protein_coding
ENSG00000205420.11	3123.44	-1.25742	0.258251	-4.86899	1.12171e-06	4.23228e-06	KRT6A	protein_coding
ENSG00000186847.6	154.237	-1.25716	0.23668	-5.31164	1.08641e-07	4.79566e-07	KRT14	protein_coding
ENSG00000175874.10	71.6083	-1.25595	0.166064	-7.56304	3.93757e-14	4.5515e-13	CREG2	protein_coding
ENSG00000088992.18	4059.9	-1.25357	0.173334	-7.23208	4.75665e-13	4.6611e-12	TESC	protein_coding
ENSG00000086506.3	7.66405	-1.25252	0.237939	-5.26404	1.40925e-07	6.11543e-07	HBQ1	protein_coding
ENSG00000221826.10	5.72927	-1.25004	0.413184	-3.02538	0.00248322	0.00525954	PSG3	protein_coding
ENSG00000133863.9	44.6885	-1.24714	0.279923	-4.45528	8.37839e-06	2.7375e-05	TEX15	protein_coding
ENSG00000155495.9	40.7303	-1.24583	0.354627	-3.51306	0.00044297	0.00108356	MAGEC1	protein_coding
ENSG00000132874.15	363.988	-1.24538	0.268092	-4.64533	3.39539e-06	1.18744e-05	SLC14A2	protein_coding
ENSG00000111665.12	529.74	-1.24481	0.0922313	-13.4966	1.63722e-41	1.5281e-38	CDCA3	protein_coding
ENSG00000163053.11	1824.57	-1.24061	0.155826	-7.96148	1.69996e-15	2.41828e-14	SLC16A14	protein_coding
ENSG00000136943.11	423.828	-1.24009	0.133448	-9.29272	1.50388e-20	4.78361e-19	CTSV	protein_coding
ENSG00000135451.13	612.599	-1.2358	0.104431	-11.8337	2.61483e-32	5.60116e-30	TROAP	protein_coding
ENSG00000171587.15	17.0912	-1.23356	0.19625	-6.28565	3.26481e-10	2.08655e-09	DSCAM	protein_coding
ENSG00000127324.9	4834.44	-1.23356	0.186906	-6.59989	4.1147e-11	2.99688e-10	TSPAN8	protein_coding
ENSG00000185269.12	383.374	-1.23266	0.184079	-6.69636	2.13679e-11	1.62684e-10	NOTUM	protein_coding
ENSG00000131126.19	8.6304	-1.23233	0.234283	-5.26001	1.44048e-07	6.24119e-07	TEX101	protein_coding
ENSG00000250799.11	0.767075	-1.23115	0.370447	-3.32341	0.000889247	0.00205462	PRODH2	protein_coding
ENSG00000135454.14	234.764	-1.22892	0.151069	-8.13479	4.12644e-16	6.47912e-15	B4GALNT1	protein_coding
ENSG00000162761.14	4.64539	-1.22855	0.344105	-3.57029	0.000356591	0.000887097	LMX1A	protein_coding
ENSG00000126583.11	19.7885	-1.2261	0.172653	-7.10151	1.23403e-12	1.14043e-11	PRKCG	protein_coding
ENSG00000128313.2	1.33807	-1.2257	0.212889	-5.75747	8.53834e-09	4.45725e-08	APOL5	protein_coding
ENSG00000155269.12	23.0216	-1.2249	0.187166	-6.54448	5.97033e-11	4.24452e-10	GPR78	protein_coding
ENSG00000112541.17	739.462	-1.22391	0.16017	-7.6413	2.1504e-14	2.58543e-13	PDE10A	protein_coding
ENSG00000179292.5	31.2245	-1.2214	0.19764	-6.1799	6.41421e-10	3.93269e-09	TMEM151A	protein_coding
ENSG00000115590.14	266.52	-1.22121	0.132222	-9.23608	2.55696e-20	7.82459e-19	IL1R2	protein_coding
ENSG00000170950.6	0.786659	-1.22042	0.246253	-4.95596	7.19753e-07	2.80026e-06	PGK2	protein_coding
ENSG00000175879.9	83.5887	-1.22033	0.154165	-7.91578	2.45704e-15	3.3993e-14	HOXD8	protein_coding
ENSG00000198732.11	1163.75	-1.21748	0.207451	-5.86875	4.39102e-09	2.38693e-08	SMOC1	protein_coding
ENSG00000184895.8	0.383998	-1.2163	0.489625	-2.48414	0.0129866	0.0237175	SRY	protein_coding
ENSG00000188770.10	1.06113	-1.21616	0.269129	-4.51887	6.21692e-06	2.07876e-05	OPTC	protein_coding
ENSG00000125775.15	999.641	-1.21593	0.138444	-8.78283	1.59409e-18	3.64913e-17	SDCBP2	protein_coding
ENSG00000188373.5	1.93046	-1.21531	0.389253	-3.12215	0.00179534	0.00391093	C10orf99	protein_coding
ENSG00000187546.14	40.5993	-1.21515	0.190335	-6.38429	1.72196e-10	1.14903e-09	AGMO	protein_coding
ENSG00000173389.16	0.54722	-1.21488	0.315161	-3.8548	0.000115825	0.000313906	IQCF1	protein_coding
ENSG00000184560.8	0.602706	-1.21385	0.243793	-4.97903	6.39028e-07	2.5027e-06	SPEM2	protein_coding
ENSG00000180251.5	19.8158	-1.21172	0.2892	-4.1899	2.79072e-05	8.36273e-05	SLC9A4	protein_coding
ENSG00000118849.10	1882.41	-1.21058	0.129982	-9.31343	1.23769e-20	3.97395e-19	RARRES1	protein_coding
ENSG00000243772.8	5.99379	-1.20935	0.195238	-6.19423	5.85689e-10	3.60345e-09	KIR2DL3	protein_coding
ENSG00000213218.11	0.543822	-1.20832	0.464065	-2.60378	0.00922015	0.0173889	CSH2	protein_coding
ENSG00000187134.14	14833	-1.20649	0.22886	-5.27173	1.35143e-07	5.88007e-07	AKR1C1	protein_coding
ENSG00000132749.11	262.377	-1.20345	0.125109	-9.61918	6.63601e-22	2.59249e-20	TESMIN	protein_coding
ENSG00000187840.5	2189.41	-1.20109	0.097684	-12.2957	9.5582e-35	3.18662e-32	EIF4EBP1	protein_coding
ENSG00000006606.9	27.9577	-1.201	0.143463	-8.37148	5.68981e-17	1.01567e-15	CCL26	protein_coding
ENSG00000118402.6	112.743	-1.19977	0.14327	-8.37422	5.55903e-17	9.94725e-16	ELOVL4	protein_coding
ENSG00000198431.16	20207	-1.19871	0.122357	-9.79676	1.1625e-22	5.17613e-21	TXNRD1	protein_coding
ENSG00000069011.16	778.451	-1.19745	0.159822	-7.49239	6.76305e-14	7.53279e-13	PITX1	protein_coding
ENSG00000266826.2	1.18401	-1.19691	0.21801	-5.49014	4.01606e-08	1.89161e-07	IGBP1P2	protein_coding
ENSG00000168875.3	28.9994	-1.19615	0.43538	-2.74737	0.00600754	0.0118019	SOX14	protein_coding
ENSG00000181790.11	347.975	-1.19569	0.163741	-7.30236	2.82754e-13	2.8592e-12	ADGRB1	protein_coding
ENSG00000197599.12	108.065	-1.19551	0.150895	-7.92284	2.32148e-15	3.22483e-14	CCDC154	protein_coding
ENSG00000173432.12	878.721	-1.19247	0.18513	-6.44127	1.18475e-10	8.08198e-10	SAA1	protein_coding
ENSG00000143228.13	635.919	-1.19131	0.100566	-11.8461	2.25361e-32	4.92252e-30	NUF2	protein_coding
ENSG00000157884.11	4.68608	-1.19122	0.198965	-5.98708	2.13644e-09	1.21732e-08	CIB4	protein_coding
ENSG00000174564.13	446.585	-1.18936	0.179686	-6.61906	3.61479e-11	2.65633e-10	IL20RB	protein_coding
ENSG00000120669.16	31.3237	-1.18914	0.208158	-5.71269	1.11205e-08	5.69788e-08	SOHLH2	protein_coding
ENSG00000171405.12	0.635867	-1.18701	0.566664	-2.09473	0.0361947	0.0595977	XAGE5	protein_coding
ENSG00000170848.16	2.23595	-1.18667	0.488826	-2.42759	0.0151994	0.0273498	PSG6	protein_coding
ENSG00000124233.12	0.489753	-1.18627	0.43981	-2.69724	0.0069917	0.013535	SEMG1	protein_coding
ENSG00000183032.12	100.122	-1.18615	0.137641	-8.61771	6.83054e-18	1.41002e-16	SLC25A21	protein_coding
ENSG00000184163.3	71.2627	-1.18591	0.136328	-8.69897	3.34917e-18	7.25125e-17	C1QTNF12	protein_coding
ENSG00000182459.5	6.54216	-1.18539	0.21721	-5.45733	4.83348e-08	2.2508e-07	TEX19	protein_coding
ENSG00000101441.4	28.7386	-1.18498	0.224758	-5.27225	1.34762e-07	5.86463e-07	CST4	protein_coding
ENSG00000142515.15	1.30772	-1.18078	0.322136	-3.66548	0.000246878	0.000632325	KLK3	protein_coding
ENSG00000100593.18	12.1661	-1.18067	0.206701	-5.71196	1.11681e-08	5.7203e-08	ISM2	protein_coding
ENSG00000214814.7	49.1097	-1.17887	0.221512	-5.32192	1.02678e-07	4.54511e-07	FER1L6	protein_coding
ENSG00000172482.5	4.0475	-1.17804	0.261413	-4.50641	6.59326e-06	2.19401e-05	AGXT	protein_coding
ENSG00000112837.17	152.702	-1.17697	0.213176	-5.52109	3.36899e-08	1.60508e-07	TBX18	protein_coding
ENSG00000283428.1	0.577222	-1.17677	0.401418	-2.93154	0.0033729	0.00696947	CCDC195	protein_coding
ENSG00000163394.6	2.53092	-1.17651	0.366526	-3.2099	0.00132779	0.00296617	CCKAR	protein_coding
ENSG00000075429.9	8.32018	-1.17633	0.186778	-6.29801	3.01488e-10	1.93463e-09	CACNG5	protein_coding
ENSG00000172016.16	1.22953	-1.17573	0.604542	-1.94484	0.0517947	0.0819698	REG3A	protein_coding
ENSG00000129195.16	325.63	-1.17558	0.106831	-11.0041	3.65237e-28	3.94038e-26	PIMREG	protein_coding
ENSG00000213759.10	14.1024	-1.17555	0.327093	-3.59393	0.000325723	0.000816951	UGT2B11	protein_coding
ENSG00000164362.21	47.1254	-1.17502	0.158575	-7.4099	1.26399e-13	1.3528e-12	TERT	protein_coding
ENSG00000186895.4	0.837861	-1.17481	0.248228	-4.7328	2.21445e-06	8.00188e-06	FGF3	protein_coding
ENSG00000180535.4	697.249	-1.17435	0.124506	-9.43203	4.02217e-21	1.38792e-19	BHLHA15	protein_coding
ENSG00000173805.16	51.9939	-1.17309	0.150408	-7.79941	6.2199e-15	8.08077e-14	HAP1	protein_coding
ENSG00000154478.4	4.18195	-1.17303	0.290169	-4.04259	5.28649e-05	0.000151662	GPR26	protein_coding
ENSG00000133169.6	35.8128	-1.17184	0.220349	-5.31811	1.04851e-07	4.63485e-07	BEX1	protein_coding
ENSG00000179826.7	1.49185	-1.17055	0.303189	-3.86078	0.000113024	0.000307026	MRGPRX3	protein_coding
ENSG00000164841.5	44.8427	-1.17043	0.161819	-7.23296	4.72587e-13	4.63605e-12	TMEM74	protein_coding
ENSG00000120875.9	5296.85	-1.17006	0.138985	-8.4186	3.81024e-17	6.95554e-16	DUSP4	protein_coding
ENSG00000147889.18	994.836	-1.16936	0.163337	-7.15921	8.11461e-13	7.71297e-12	CDKN2A	protein_coding
ENSG00000166840.13	17.8291	-1.16924	0.211832	-5.51967	3.39627e-08	1.61721e-07	GLYATL1	protein_coding
ENSG00000176787.2	0.471718	-1.16834	0.91367	-1.27874	0.200989	0.268113	OR52E2	protein_coding
ENSG00000131686.15	10.7524	-1.16686	0.224969	-5.18677	2.13973e-07	9.00768e-07	CA6	protein_coding
ENSG00000128298.17	334.601	-1.16661	0.15021	-7.7665	8.06851e-15	1.03013e-13	BAIAP2L2	protein_coding
ENSG00000070087.14	4338.56	-1.1656	0.10322	-11.2924	1.43058e-29	1.9458e-27	PFN2	protein_coding
ENSG00000105467.9	23.7571	-1.16539	0.166812	-6.98627	2.82297e-12	2.46114e-11	SYNGR4	protein_coding
ENSG00000095932.7	106.087	-1.16527	0.202924	-5.74238	9.33551e-09	4.84657e-08	SMIM24	protein_coding
ENSG00000264813.6	0.704276	-1.16501	0.331867	-3.51047	0.000447323	0.00109324	AC113554.1	protein_coding
ENSG00000275718.2	4.97457	-1.16453	0.218874	-5.32054	1.0346e-07	4.57564e-07	CCL15	protein_coding
ENSG00000197444.10	173.299	-1.16441	0.192975	-6.03398	1.59968e-09	9.26845e-09	OGDHL	protein_coding
ENSG00000135333.14	106.97	-1.16416	0.200276	-5.81278	6.14425e-09	3.27258e-08	EPHA7	protein_coding
ENSG00000100526.20	457.929	-1.16335	0.100823	-11.5385	8.43361e-31	1.42731e-28	CDKN3	protein_coding
ENSG00000115163.15	319.17	-1.16182	0.106052	-10.9551	6.27845e-28	6.4294e-26	CENPA	protein_coding
ENSG00000148584.15	18.9614	-1.16066	0.253143	-4.58499	4.54007e-06	1.55662e-05	A1CF	protein_coding
ENSG00000226372.4	1.14684	-1.16062	0.457059	-2.53932	0.0111068	0.0205915	DCAF8L1	protein_coding
ENSG00000153162.9	765.271	-1.15972	0.162107	-7.15401	8.4279e-13	7.98508e-12	BMP6	protein_coding
ENSG00000215784.6	32.6633	-1.15804	0.108603	-10.663	1.51549e-26	1.22179e-24	FAM72D	protein_coding
ENSG00000198723.11	28.0835	-1.15733	0.140303	-8.24879	1.6001e-16	2.66429e-15	TEX45	protein_coding
ENSG00000177398.18	351.805	-1.1568	0.197687	-5.85165	4.86734e-09	2.63295e-08	UMODL1	protein_coding
ENSG00000125787.11	8.94479	-1.15615	0.167016	-6.9224	4.44045e-12	3.75609e-11	GNRH2	protein_coding
ENSG00000198739.11	5.4803	-1.15467	0.355134	-3.25137	0.00114849	0.00259386	LRRTM3	protein_coding
ENSG00000156564.9	13.1795	-1.15338	0.229868	-5.01757	5.23297e-07	2.07545e-06	LRFN2	protein_coding
ENSG00000189252.4	0.281314	-1.15275	0.538336	-2.14131	0.0322488	0.0537573	SPANXN3	protein_coding
ENSG00000283654.3	8.28588	-1.15218	0.228268	-5.04749	4.47646e-07	1.79483e-06	LMLN2	protein_coding
ENSG00000166866.13	41.1428	-1.15004	0.161427	-7.12419	1.04698e-12	9.77965e-12	MYO1A	protein_coding
ENSG00000102385.12	60.1179	-1.14788	0.139467	-8.23045	1.86515e-16	3.08592e-15	DRP2	protein_coding
ENSG00000189013.14	37.3475	-1.145	0.161267	-7.10004	1.2472e-12	1.15212e-11	KIR2DL4	protein_coding
ENSG00000125144.14	235.982	-1.1443	0.147159	-7.77596	7.48745e-15	9.59818e-14	MT1G	protein_coding
ENSG00000170075.9	35.5133	-1.14346	0.116492	-9.81582	9.62511e-23	4.35053e-21	GPR37L1	protein_coding
ENSG00000143006.7	0.662253	-1.14111	0.573063	-1.99124	0.0464544	0.0744752	DMRTB1	protein_coding
ENSG00000262874.2	16.7139	-1.13593	0.160981	-7.05632	1.70971e-12	1.54778e-11	C19orf84	protein_coding
ENSG00000128710.6	37.946	-1.13571	0.209708	-5.41564	6.10683e-08	2.79821e-07	HOXD10	protein_coding
ENSG00000183734.4	161.287	-1.13513	0.134691	-8.42771	3.52481e-17	6.47446e-16	ASCL2	protein_coding
ENSG00000223572.10	127.156	-1.13513	0.153397	-7.39993	1.36261e-13	1.4496e-12	CKMT1A	protein_coding
ENSG00000130720.13	158.12	-1.13414	0.166146	-6.82618	8.72071e-12	7.04986e-11	FIBCD1	protein_coding
ENSG00000126262.5	140.342	-1.13336	0.162652	-6.968	3.21469e-12	2.77699e-11	FFAR2	protein_coding
ENSG00000129991.13	67.5402	-1.13279	0.204194	-5.54761	2.89593e-08	1.39211e-07	TNNI3	protein_coding
ENSG00000271303.2	3.81559	-1.13155	0.173363	-6.52705	6.70756e-11	4.72921e-10	SRXN1	protein_coding
ENSG00000107159.13	983.67	-1.13031	0.198992	-5.68015	1.34573e-08	6.80323e-08	CA9	protein_coding
ENSG00000115828.17	2355.72	-1.12796	0.147653	-7.63922	2.18535e-14	2.6239e-13	QPCT	protein_coding
ENSG00000182545.6	5.62569	-1.12704	0.17417	-6.47093	9.74024e-11	6.71578e-10	RNASE10	protein_coding
ENSG00000176679.9	0.185413	-1.12621	1.04579	-1.0769	0.281524		TGIF2LY	protein_coding
ENSG00000186075.13	2.91136	-1.12519	0.235081	-4.7864	1.69802e-06	6.24778e-06	ZPBP2	protein_coding
ENSG00000123975.5	1382.45	-1.12443	0.0837985	-13.4183	4.72625e-41	4.19134e-38	CKS2	protein_coding
ENSG00000237289.10	158.148	-1.12394	0.156639	-7.17537	7.21098e-13	6.89248e-12	CKMT1B	protein_coding
ENSG00000203837.5	5.79575	-1.12326	0.391957	-2.86578	0.00415979	0.00843698	PNLIPRP3	protein_coding
ENSG00000185686.18	1221.48	-1.11949	0.241738	-4.63102	3.63873e-06	1.2658e-05	PRAME	protein_coding
ENSG00000288611.1	40.2156	-1.11871	0.198319	-5.64095	1.69113e-08	8.42178e-08	NPBWR1	protein_coding
ENSG00000262406.3	1782.02	-1.1182	0.1611	-6.94101	3.89306e-12	3.32158e-11	MMP12	protein_coding
ENSG00000120068.7	141.06	-1.11807	0.227982	-4.90418	9.38186e-07	3.58313e-06	HOXB8	protein_coding
ENSG00000109272.4	9.60252	-1.11634	0.225204	-4.95701	7.15859e-07	2.78633e-06	PF4V1	protein_coding
ENSG00000203760.9	353.153	-1.116	0.0896518	-12.4481	1.43142e-35	5.4716e-33	CENPW	protein_coding
ENSG00000154162.15	13.834	-1.11446	0.262888	-4.23929	2.24232e-05	6.8166e-05	CDH12	protein_coding
ENSG00000111404.7	42.026	-1.11444	0.199064	-5.59838	2.16362e-08	1.05938e-07	RERGL	protein_coding
ENSG00000167964.13	190.347	-1.11425	0.114994	-9.68957	3.33922e-22	1.37734e-20	RAB26	protein_coding
ENSG00000238074.5	0.226996	-1.11401	1.91636	-0.581317	0.561027		TSPY9P	protein_coding
ENSG00000074410.14	2781.11	-1.11371	0.169233	-6.58094	4.67489e-11	3.3777e-10	CA12	protein_coding
ENSG00000158865.12	17.3076	-1.11352	0.161069	-6.9133	4.73501e-12	3.98775e-11	SLC5A11	protein_coding
ENSG00000178999.13	694.484	-1.1134	0.103215	-10.7872	3.95531e-27	3.53594e-25	AURKB	protein_coding
ENSG00000169006.7	1.02713	-1.11294	0.324646	-3.42816	0.000607684	0.00145	NTSR2	protein_coding
ENSG00000254647.7	0.225102	-1.11249	0.633418	-1.75632	0.0790335		INS	protein_coding
ENSG00000182070.6	0.780167	-1.11038	0.339674	-3.26895	0.00107949	0.002451	OR52A1	protein_coding
ENSG00000124935.4	1.91503	-1.11033	0.495752	-2.23968	0.0251116	0.0429747	SCGB1D2	protein_coding
ENSG00000241119.2	0.476501	-1.10833	0.413362	-2.68126	0.00733463	0.0141292	UGT1A9	protein_coding
ENSG00000224960.5	3.01472	-1.10717	0.598479	-1.84998	0.0643165	0.0992952	PPP4R3C	protein_coding
ENSG00000167701.14	134.479	-1.10617	0.131918	-8.38526	5.06138e-17	9.10084e-16	GPT	protein_coding
ENSG00000166562.9	5241.01	-1.10587	0.106093	-10.4236	1.93461e-25	1.34455e-23	SEC11C	protein_coding
ENSG00000282815.1	9.20982	-1.1044	0.445629	-2.47829	0.0132015	0.0240754	TEX13C	protein_coding
ENSG00000084628.10	44.7492	-1.10426	0.18416	-5.99622	2.01965e-09	1.15345e-08	NKAIN1	protein_coding
ENSG00000154646.9	5.40683	-1.10399	0.282409	-3.90918	9.26088e-05	0.000255403	TMPRSS15	protein_coding
ENSG00000169752.17	66.5512	-1.1024	0.148312	-7.43298	1.06175e-13	1.15192e-12	NRG4	protein_coding
ENSG00000089685.15	2010.32	-1.10092	0.105003	-10.4847	1.01575e-25	7.33543e-24	BIRC5	protein_coding
ENSG00000105991.10	86.3445	-1.09756	0.15332	-7.15862	8.14944e-13	7.74276e-12	HOXA1	protein_coding
ENSG00000131746.13	1824.76	-1.09624	0.186391	-5.8814	4.06807e-09	2.22365e-08	TNS4	protein_coding
ENSG00000235162.9	958.121	-1.09617	0.129237	-8.48184	2.21652e-17	4.21092e-16	C12orf75	protein_coding
ENSG00000138028.16	327.134	-1.09187	0.152783	-7.14654	8.89935e-13	8.39945e-12	CGREF1	protein_coding
ENSG00000182898.4	1.62061	-1.09109	0.408383	-2.67174	0.00754595	0.0144953	TCHHL1	protein_coding
ENSG00000129521.15	3345.4	-1.09084	0.134073	-8.1362	4.07883e-16	6.41118e-15	EGLN3	protein_coding
ENSG00000120937.9	1.63082	-1.09046	0.328038	-3.32419	0.000886757	0.00204929	NPPB	protein_coding
ENSG00000084453.16	70.8857	-1.09022	0.233864	-4.66177	3.13505e-06	1.10344e-05	SLCO1A2	protein_coding
ENSG00000011677.13	116.581	-1.0898	0.302239	-3.60577	0.000311233	0.000783001	GABRA3	protein_coding
ENSG00000197520.10	190.303	-1.08939	0.171853	-6.33906	2.31166e-10	1.51048e-09	FAM177B	protein_coding
ENSG00000189433.7	26.3978	-1.08868	0.23056	-4.72188	2.33675e-06	8.40679e-06	GJB4	protein_coding
ENSG00000003989.18	5989.58	-1.08831	0.16573	-6.56676	5.14212e-11	3.69182e-10	SLC7A2	protein_coding
ENSG00000100739.11	47.4442	-1.08822	0.126869	-8.57752	9.69397e-18	1.94586e-16	BDKRB1	protein_coding
ENSG00000108515.18	695	-1.08813	0.156412	-6.95682	3.48027e-12	2.99009e-11	ENO3	protein_coding
ENSG00000136531.18	58.6006	-1.08794	0.176894	-6.15025	7.73585e-10	4.70077e-09	SCN2A	protein_coding
ENSG00000112299.8	429.535	-1.08733	0.158772	-6.84838	7.46925e-12	6.10159e-11	VNN1	protein_coding
ENSG00000182327.8	105.223	-1.08705	0.158646	-6.852	7.2826e-12	5.96119e-11	GLTPD2	protein_coding
ENSG00000186897.5	6.51704	-1.08641	0.206077	-5.27186	1.35047e-07	5.87648e-07	C1QL4	protein_coding
ENSG00000096006.12	44.8678	-1.08561	0.271373	-4.00042	6.32292e-05	0.000179215	CRISP3	protein_coding
ENSG00000161610.1	0.936868	-1.08452	0.256053	-4.23553	2.28017e-05	6.92499e-05	HCRT	protein_coding
ENSG00000137285.10	671.035	-1.08278	0.191481	-5.65476	1.56062e-08	7.82093e-08	TUBB2B	protein_coding
ENSG00000143954.13	0.338159	-1.08208	0.590398	-1.83279	0.0668338	0.102727	REG3G	protein_coding
ENSG00000269964.3	7.04483	-1.08155	0.232879	-4.64428	3.41265e-06	1.19281e-05	MEI4	protein_coding
ENSG00000093009.11	517.41	-1.0812	0.09583	-11.2825	1.60077e-29	2.15743e-27	CDC45	protein_coding
ENSG00000132639.13	154.92	-1.08058	0.154034	-7.01522	2.29583e-12	2.03517e-11	SNAP25	protein_coding
ENSG00000103257.9	6254.37	-1.07603	0.108698	-9.89923	4.195e-23	1.99796e-21	SLC7A5	protein_coding
ENSG00000007314.12	103.868	-1.07499	0.190876	-5.63185	1.78288e-08	8.84576e-08	SCN4A	protein_coding
ENSG00000264006.8	3.57378	-1.07314	0.210784	-5.09121	3.55789e-07	1.44907e-06	AKR1C8P	protein_coding
ENSG00000166803.14	311.215	-1.07213	0.0851995	-12.5837	2.5952e-36	1.0856e-33	PCLAF	protein_coding
ENSG00000134640.3	0.876275	-1.07104	0.381527	-2.80726	0.00499656	0.00998164	MTNR1B	protein_coding
ENSG00000161133.16	9.94024	-1.07095	0.193017	-5.54848	2.88164e-08	1.38569e-07	USP41	protein_coding
ENSG00000117399.14	1719.99	-1.07058	0.103392	-10.3546	3.99027e-25	2.64473e-23	CDC20	protein_coding
ENSG00000184945.14	0.644402	-1.06836	0.445343	-2.39896	0.0164419	0.0293368	AQP12A	protein_coding
ENSG00000134240.12	124.891	-1.0679	0.259755	-4.11117	3.93657e-05	0.000115178	HMGCS2	protein_coding
ENSG00000157456.8	995.336	-1.06619	0.0903371	-11.8024	3.79409e-32	7.68191e-30	CCNB2	protein_coding
ENSG00000115718.18	203.144	-1.06565	0.156626	-6.80377	1.01914e-11	8.15553e-11	PROC	protein_coding
ENSG00000138152.10	52.6454	-1.06509	0.156842	-6.79087	1.11463e-11	8.85095e-11	BTBD16	protein_coding
ENSG00000101057.16	2567.81	-1.06486	0.11937	-8.92069	4.63382e-19	1.16479e-17	MYBL2	protein_coding
ENSG00000168267.7	0.868361	-1.06393	0.457895	-2.32352	0.020151	0.0352556	PTF1A	protein_coding
ENSG00000183304.10	0.309446	-1.06291	0.472939	-2.24745	0.0246111	0.0421979	FAM9A	protein_coding
ENSG00000231213.6	0.5214	-1.06015	0.393616	-2.69335	0.00707372	0.01368	PLSCR5	protein_coding
ENSG00000135119.15	335.599	-1.05937	0.108699	-9.74592	1.92027e-22	8.2747e-21	RNFT2	protein_coding
ENSG00000108106.14	958.543	-1.05889	0.0884353	-11.9736	4.88517e-33	1.21013e-30	UBE2S	protein_coding
ENSG00000134760.6	7.87246	-1.05767	0.246274	-4.29469	1.74938e-05	5.41988e-05	DSG1	protein_coding
ENSG00000146839.19	2.5145	-1.05756	0.211729	-4.9949	5.88674e-07	2.31692e-06	ZAN	protein_coding
ENSG00000185519.9	16.6647	-1.05632	0.16834	-6.27488	3.49895e-10	2.22561e-09	FAM131C	protein_coding
ENSG00000001084.13	4805.44	-1.0561	0.135681	-7.78372	7.04246e-15	9.05392e-14	GCLC	protein_coding
ENSG00000111206.13	1448.17	-1.05537	0.103754	-10.1719	2.64686e-24	1.53017e-22	FOXM1	protein_coding
ENSG00000145194.19	0.311738	-1.05505	0.520507	-2.02697	0.0426651	0.0690363	ECE2	protein_coding
ENSG00000079689.14	11.3646	-1.0542	0.277502	-3.79888	0.000145352	0.000387464	SCGN	protein_coding
ENSG00000176788.9	4467.22	-1.05393	0.115957	-9.08895	1.00001e-19	2.80111e-18	BASP1	protein_coding
ENSG00000135100.18	101.863	-1.05332	0.21715	-4.85065	1.23055e-06	4.61624e-06	HNF1A	protein_coding
ENSG00000087250.9	24.6922	-1.05314	0.187781	-5.60837	2.04245e-08	1.00415e-07	MT3	protein_coding
ENSG00000143512.13	483.626	-1.05306	0.209488	-5.02683	4.98667e-07	1.98362e-06	HHIPL2	protein_coding
ENSG00000127831.11	1278.51	-1.05241	0.242122	-4.34661	1.38259e-05	4.36867e-05	VIL1	protein_coding
ENSG00000115616.3	159.119	-1.05228	0.195897	-5.37159	7.8045e-08	3.52152e-07	SLC9A2	protein_coding
ENSG00000112246.10	13.1945	-1.05195	0.287626	-3.65737	0.000254821	0.000651091	SIM1	protein_coding
ENSG00000187033.9	0.740826	-1.05181	0.26468	-3.9739	7.07052e-05	0.000198867	SAMD7	protein_coding
ENSG00000160211.19	8124.3	-1.05117	0.115809	-9.07679	1.11823e-19	3.11453e-18	G6PD	protein_coding
ENSG00000140451.13	202.797	-1.05081	0.0955373	-10.999	3.86503e-28	4.14962e-26	PIF1	protein_coding
ENSG00000205704.7	11.0129	-1.05009	0.139202	-7.54365	4.56984e-14	5.22246e-13	LINC00634	protein_coding
ENSG00000118004.18	115.528	-1.04954	0.137548	-7.63036	2.34106e-14	2.80554e-13	COLEC11	protein_coding
ENSG00000104147.9	41.5365	-1.04867	0.088856	-11.8019	3.81381e-32	7.68673e-30	OIP5	protein_coding
ENSG00000188674.11	1.04235	-1.04555	0.211041	-4.95427	7.26022e-07	2.82193e-06	C2orf80	protein_coding
ENSG00000171747.9	2088.57	-1.04551	0.260014	-4.02099	5.79547e-05	0.000165195	LGALS4	protein_coding
ENSG00000167771.6	254.597	-1.04459	0.132358	-7.89216	2.96994e-15	4.0545e-14	RCOR2	protein_coding
ENSG00000131153.9	595.38	-1.04454	0.0922181	-11.3268	9.66748e-30	1.36518e-27	GINS2	protein_coding
ENSG00000006059.4	0.630181	-1.04421	0.48718	-2.14338	0.0320829	0.0535089	KRT33A	protein_coding
ENSG00000164794.9	24.8829	-1.04383	0.265016	-3.93873	8.19132e-05	0.000228076	KCNV1	protein_coding
ENSG00000090534.20	129.562	-1.04219	0.171797	-6.06638	1.30826e-09	7.68437e-09	THPO	protein_coding
ENSG00000178882.15	331.383	-1.04162	0.156466	-6.65715	2.79184e-11	2.08546e-10	RFLNA	protein_coding
ENSG00000165480.16	349.792	-1.03998	0.0918512	-11.3225	1.01535e-29	1.41577e-27	SKA3	protein_coding
ENSG00000204613.11	20.965	-1.03942	0.218234	-4.76288	1.90849e-06	6.96668e-06	TRIM10	protein_coding
ENSG00000165066.13	3.88117	-1.03801	0.210978	-4.92	8.65463e-07	3.32112e-06	NKX6-3	protein_coding
ENSG00000041515.16	105.908	-1.03795	0.148347	-6.99673	2.62011e-12	2.29874e-11	MYO16	protein_coding
ENSG00000183638.6	18.6244	-1.03779	0.176712	-5.87277	4.28562e-09	2.33364e-08	RP1L1	protein_coding
ENSG00000100290.3	374.406	-1.03721	0.0986152	-10.5178	7.15251e-26	5.3035e-24	BIK	protein_coding
ENSG00000108176.15	1270.4	-1.03668	0.158522	-6.53966	6.166e-11	4.37171e-10	DNAJC12	protein_coding
ENSG00000182870.13	15.0255	-1.03658	0.161649	-6.41254	1.43113e-10	9.66756e-10	GALNT9	protein_coding
ENSG00000077152.11	931.407	-1.03602	0.0849281	-12.1988	3.15422e-34	9.45009e-32	UBE2T	protein_coding
ENSG00000167757.14	1773.99	-1.03601	0.208457	-4.96989	6.699e-07	2.6171e-06	KLK11	protein_coding
ENSG00000078898.7	564.816	-1.0356	0.279832	-3.7008	0.000214924	0.000555908	BPIFB2	protein_coding
ENSG00000139344.8	65.5156	-1.03341	0.135802	-7.60969	2.7476e-14	3.26014e-13	AMDHD1	protein_coding
ENSG00000117394.24	8808.94	-1.03283	0.114725	-9.00264	2.20355e-19	5.84727e-18	SLC2A1	protein_coding
ENSG00000089116.4	20.6957	-1.03275	0.253045	-4.08127	4.47908e-05	0.000129885	LHX5	protein_coding
ENSG00000154102.11	152.313	-1.03263	0.138976	-7.43033	1.08331e-13	1.17244e-12	C16orf74	protein_coding
ENSG00000175175.6	94.5267	-1.03247	0.143562	-7.19182	6.39321e-13	6.16264e-12	PPM1E	protein_coding
ENSG00000197106.7	54.0425	-1.03214	0.178906	-5.76915	7.96738e-09	4.17838e-08	SLC6A17	protein_coding
ENSG00000174371.17	474.387	-1.03182	0.100639	-10.2527	1.15112e-24	7.08913e-23	EXO1	protein_coding
ENSG00000138675.16	9.54651	-1.02802	0.23128	-4.44491	8.79288e-06	2.86322e-05	FGF5	protein_coding
ENSG00000153157.13	52.7681	-1.02729	0.154084	-6.66706	2.60985e-11	1.96308e-10	SYCP2L	protein_coding
ENSG00000144476.6	1366.27	-1.02539	0.120812	-8.48751	2.11107e-17	4.02091e-16	ACKR3	protein_coding
ENSG00000135248.15	3.28553	-1.02518	0.194003	-5.28436	1.26147e-07	5.50921e-07	FAM71F1	protein_coding
ENSG00000105464.3	362.974	-1.02309	0.145351	-7.03878	1.93926e-12	1.73855e-11	GRIN2D	protein_coding
ENSG00000203685.10	449.246	-1.023	0.209943	-4.87277	1.10042e-06	4.15654e-06	STUM	protein_coding
ENSG00000176532.4	518.933	-1.02294	0.166299	-6.15124	7.6879e-10	4.67356e-09	PRR15	protein_coding
ENSG00000112238.12	9.37017	-1.0221	0.310416	-3.29267	0.000992392	0.00227092	PRDM13	protein_coding
ENSG00000198535.5	818.321	-1.01922	0.149054	-6.83792	8.03517e-12	6.53618e-11	C2CD4A	protein_coding
ENSG00000165863.17	9.45818	-1.01904	0.287544	-3.54393	0.000394203	0.000972372	C10orf82	protein_coding
ENSG00000128709.13	92.7807	-1.01859	0.156532	-6.50723	7.65482e-11	5.35704e-10	HOXD9	protein_coding
ENSG00000214107.8	4.31783	-1.01834	0.557603	-1.82628	0.0678081	0.104124	MAGEB1	protein_coding
ENSG00000188162.12	4.53388	-1.01804	0.258765	-3.93424	8.3461e-05	0.000232109	OTOG	protein_coding
ENSG00000154040.21	447.348	-1.01617	0.160125	-6.34613	2.20805e-10	1.44705e-09	CABYR	protein_coding
ENSG00000154645.14	125.765	-1.0149	0.156269	-6.49459	8.32603e-11	5.79113e-10	CHODL	protein_coding
ENSG00000154839.10	289.925	-1.01442	0.101754	-9.96935	2.07585e-23	1.03306e-21	SKA1	protein_coding
ENSG00000140961.14	1232.33	-1.01433	0.132268	-7.66873	1.73702e-14	2.11539e-13	OSGIN1	protein_coding
ENSG00000159167.12	1725.45	-1.01419	0.130503	-7.77135	7.7653e-15	9.95095e-14	STC1	protein_coding
ENSG00000143179.16	981.172	-1.01392	0.0928986	-10.9143	9.85268e-28	9.66149e-26	UCK2	protein_coding
ENSG00000135222.6	0.410878	-1.0139	0.486963	-2.08209	0.0373339	0.0612417	CSN2	protein_coding
ENSG00000148344.11	2172.88	-1.01319	0.116852	-8.67075	4.29273e-18	9.12045e-17	PTGES	protein_coding
ENSG00000111247.15	488.175	-1.01313	0.0881783	-11.4895	1.48936e-30	2.41021e-28	RAD51AP1	protein_coding
ENSG00000181433.9	7.08504	-1.01081	0.319828	-3.16049	0.00157504	0.00346869	SAGE1	protein_coding
ENSG00000181019.13	13348	-1.01034	0.134791	-7.49565	6.59719e-14	7.36285e-13	NQO1	protein_coding
ENSG00000162723.10	55.6014	-1.0095	0.134084	-7.52883	5.11956e-14	5.81918e-13	SLAMF9	protein_coding
ENSG00000163923.10	763.503	-1.0093	0.108079	-9.33853	9.76828e-21	3.18014e-19	RPL39L	protein_coding
ENSG00000178462.12	30.6289	-1.00801	0.165561	-6.08843	1.14023e-09	6.75472e-09	TUBAL3	protein_coding
ENSG00000175063.17	1909.79	-1.00754	0.11934	-8.44256	3.10459e-17	5.74543e-16	UBE2C	protein_coding
ENSG00000146215.14	14.1941	-1.00697	0.139531	-7.21684	5.32088e-13	5.18811e-12	CRIP3	protein_coding
ENSG00000152253.9	239.843	-1.00656	0.0875832	-11.4926	1.43713e-30	2.33421e-28	SPC25	protein_coding
ENSG00000132693.12	3.01165	-1.00585	0.224101	-4.48835	7.1778e-06	2.37516e-05	CRP	protein_coding
ENSG00000182885.17	97.3563	-1.00574	0.125395	-8.02063	1.05204e-15	1.55081e-14	ADGRG3	protein_coding
ENSG00000236424.7	0.221042	-1.00467	1.56663	-0.641291	0.521333		TSPY10	protein_coding
ENSG00000164929.17	378.004	-1.00431	0.17453	-5.75437	8.69669e-09	4.53297e-08	BAALC	protein_coding
ENSG00000228278.5	288.715	-1.0026	0.193186	-5.18983	2.10484e-07	8.87426e-07	ORM2	protein_coding
ENSG00000166407.14	9.0031	-1.00218	0.186782	-5.36553	8.07099e-08	3.63363e-07	LMO1	protein_coding
ENSG00000189280.3	131.486	-1.00145	0.203559	-4.91967	8.66905e-07	3.32607e-06	GJB5	protein_coding
ENSG00000173894.11	905.753	-1.00105	0.119914	-8.34806	6.93938e-17	1.21909e-15	CBX2	protein_coding
ENSG00000124657.1	9.69971	-1.00102	0.16485	-6.07229	1.26097e-09	7.41941e-09	OR2B6	protein_coding
ENSG00000259823.6	1.569	-0.99978	0.265574	-3.7646	0.000166817	0.000440341	LYPD8	protein_coding
ENSG00000135744.8	1112.09	-0.999153	0.16986	-5.8822	4.04843e-09	2.21396e-08	AGT	protein_coding
ENSG00000134389.10	1.37806	-0.998603	0.275652	-3.6227	0.000291547	0.000737448	CFHR5	protein_coding
ENSG00000142661.19	51.4572	-0.998369	0.164163	-6.08159	1.18997e-09	7.0231e-09	MYOM3	protein_coding
ENSG00000139438.6	183.706	-0.998368	0.104075	-9.59279	8.57306e-22	3.28839e-20	FAM222A	protein_coding
ENSG00000124467.19	0.702083	-0.997587	0.4707	-2.11937	0.0340593	0.0564365	PSG8	protein_coding
ENSG00000117650.13	769.974	-0.996426	0.100556	-9.90921	3.79647e-23	1.81596e-21	NEK2	protein_coding
ENSG00000165828.15	1.75557	-0.996199	0.213001	-4.67696	2.91158e-06	1.03051e-05	PRAP1	protein_coding
ENSG00000132746.15	639.509	-0.996105	0.144328	-6.90166	5.13981e-12	4.30281e-11	ALDH3B2	protein_coding
ENSG00000188338.15	60.4183	-0.995167	0.185549	-5.36336	8.16882e-08	3.6758e-07	SLC38A3	protein_coding
ENSG00000084734.9	54.3	-0.993346	0.174613	-5.68886	1.27894e-08	6.49293e-08	GCKR	protein_coding
ENSG00000115138.11	54.3454	-0.9918	0.140436	-7.06229	1.63776e-12	1.48598e-11	POMC	protein_coding
ENSG00000123485.12	779.148	-0.990708	0.103673	-9.55611	1.22261e-21	4.59423e-20	HJURP	protein_coding
ENSG00000172137.19	135.991	-0.990035	0.175744	-5.6334	1.76689e-08	8.77305e-08	CALB2	protein_coding
ENSG00000184451.5	47.738	-0.987899	0.12564	-7.86293	3.75263e-15	5.04687e-14	CCR10	protein_coding
ENSG00000187550.9	5.50939	-0.987869	0.185169	-5.33496	9.55665e-08	4.25496e-07	SBK2	protein_coding
ENSG00000023171.18	794.428	-0.986513	0.148241	-6.65479	2.8371e-11	2.11642e-10	GRAMD1B	protein_coding
ENSG00000165644.11	641.144	-0.985762	0.0874125	-11.2771	1.70211e-29	2.26646e-27	COMTD1	protein_coding
ENSG00000146670.10	1123	-0.984552	0.0961413	-10.2407	1.30316e-24	7.92637e-23	CDCA5	protein_coding
ENSG00000135549.15	771.145	-0.983974	0.131309	-7.49357	6.70248e-14	7.46767e-13	PKIB	protein_coding
ENSG00000255639.3	3.2684	-0.983725	0.219125	-4.48934	7.14435e-06	2.36568e-05	AC005833.1	protein_coding
ENSG00000121039.10	6032.22	-0.982186	0.111835	-8.78244	1.59963e-18	3.65993e-17	RDH10	protein_coding
ENSG00000181449.4	1055.72	-0.981252	0.174401	-5.62641	1.84002e-08	9.10889e-08	SOX2	protein_coding
ENSG00000186526.13	1.26236	-0.981141	0.28885	-3.39671	0.000682012	0.00161174	CYP4F8	protein_coding
ENSG00000018236.15	524.321	-0.980988	0.169744	-5.77923	7.50435e-09	3.94956e-08	CNTN1	protein_coding
ENSG00000134057.15	2028.78	-0.980983	0.0895182	-10.9585	6.05127e-28	6.23999e-26	CCNB1	protein_coding
ENSG00000141668.10	8.32199	-0.980071	0.234757	-4.17483	2.98211e-05	8.89297e-05	CBLN2	protein_coding
ENSG00000163497.3	2.22791	-0.979819	0.2649	-3.69883	0.000216598	0.000559879	FEV	protein_coding
ENSG00000135253.15	271.4	-0.977763	0.138242	-7.07285	1.51782e-12	1.38452e-11	KCP	protein_coding
ENSG00000057294.15	990.548	-0.977357	0.143535	-6.80918	9.81597e-12	7.87355e-11	PKP2	protein_coding
ENSG00000146410.12	190.438	-0.977219	0.0883519	-11.0605	1.9493e-28	2.17171e-26	MTFR2	protein_coding
ENSG00000131016.17	2700.14	-0.976811	0.136791	-7.14091	9.27146e-13	8.73022e-12	AKAP12	protein_coding
ENSG00000072571.20	672.244	-0.976303	0.0943133	-10.3517	4.11107e-25	2.7086e-23	HMMR	protein_coding
ENSG00000175535.6	0.47664	-0.975151	0.549214	-1.77554	0.0758086	0.114819	PNLIP	protein_coding
ENSG00000265203.2	1.33891	-0.97511	0.298026	-3.2719	0.00106828	0.00242803	RBP3	protein_coding
ENSG00000162460.7	21.596	-0.974277	0.215584	-4.51925	6.20592e-06	2.0754e-05	TMEM82	protein_coding
ENSG00000092621.13	1560.29	-0.973309	0.127572	-7.62948	2.35704e-14	2.82316e-13	PHGDH	protein_coding
ENSG00000144834.14	15.9948	-0.972965	0.215742	-4.50986	6.48691e-06	2.16154e-05	TAGLN3	protein_coding
ENSG00000106018.14	50.1487	-0.972488	0.161925	-6.00577	1.90422e-09	1.09078e-08	VIPR2	protein_coding
ENSG00000137699.17	1949.87	-0.971742	0.20329	-4.78008	1.75227e-06	6.43455e-06	TRIM29	protein_coding
ENSG00000284753.2	252.968	-0.970908	0.0780233	-12.4438	1.51091e-35	5.7261e-33	EEF1AKMT4	protein_coding
ENSG00000179111.9	11.3646	-0.970876	0.163203	-5.9489	2.69954e-09	1.51507e-08	HES7	protein_coding
ENSG00000176909.12	110.441	-0.970151	0.0992585	-9.77399	1.45604e-22	6.3923e-21	MAMSTR	protein_coding
ENSG00000110169.11	86.3439	-0.970085	0.14302	-6.78286	1.17819e-11	9.32231e-11	HPX	protein_coding
ENSG00000242019.1	1.12369	-0.968288	0.35934	-2.69463	0.00704671	0.013632	KIR3DL3	protein_coding
ENSG00000188910.8	629.683	-0.968064	0.182299	-5.31032	1.09432e-07	4.82676e-07	GJB3	protein_coding
ENSG00000180875.5	243.876	-0.967055	0.182819	-5.28969	1.22523e-07	5.36361e-07	GREM2	protein_coding
ENSG00000112337.10	0.834764	-0.965973	0.597016	-1.618	0.105662	0.153823	SLC17A2	protein_coding
ENSG00000163735.7	871.061	-0.965527	0.192721	-5.00998	5.44352e-07	2.15375e-06	CXCL5	protein_coding
ENSG00000280969.2	0.52783	-0.96532	0.28579	-3.37772	0.000730894	0.00171737	RPS4Y2	protein_coding
ENSG00000002726.21	2066.11	-0.964732	0.191475	-5.03843	4.69364e-07	1.87547e-06	AOC1	protein_coding
ENSG00000129451.12	528.249	-0.964463	0.196537	-4.90728	9.23502e-07	3.531e-06	KLK10	protein_coding
ENSG00000166532.16	2085.01	-0.963703	0.116627	-8.26313	1.41896e-16	2.37875e-15	RIMKLB	protein_coding
ENSG00000125888.15	1.32474	-0.96321	0.323508	-2.97739	0.00290716	0.00607878	BANF2	protein_coding
ENSG00000167476.10	273.852	-0.963079	0.150042	-6.41874	1.37407e-10	9.30618e-10	JSRP1	protein_coding
ENSG00000173207.13	1450.59	-0.963027	0.0784138	-12.2813	1.14082e-34	3.74704e-32	CKS1B	protein_coding
ENSG00000197408.10	15.0532	-0.962653	0.230255	-4.18082	2.90464e-05	8.67712e-05	CYP2B6	protein_coding
ENSG00000024526.17	483.202	-0.962108	0.108543	-8.86387	7.7282e-19	1.86541e-17	DEPDC1	protein_coding
ENSG00000157060.16	0.996506	-0.961751	0.342194	-2.81055	0.00494574	0.00988546	SHCBP1L	protein_coding
ENSG00000167754.13	45.3561	-0.960638	0.300834	-3.19325	0.00140681	0.00312961	KLK5	protein_coding
ENSG00000106541.12	30265.1	-0.958447	0.130388	-7.35071	1.97163e-13	2.04549e-12	AGR2	protein_coding
ENSG00000203722.8	29.0131	-0.957447	0.137469	-6.96482	3.28823e-12	2.83609e-11	RAET1G	protein_coding
ENSG00000170312.16	1706.91	-0.95733	0.0924644	-10.3535	4.03482e-25	2.66629e-23	CDK1	protein_coding
ENSG00000022355.18	1.4546	-0.957149	0.406324	-2.35563	0.0184914	0.0326283	GABRA1	protein_coding
ENSG00000054277.14	375.281	-0.956485	0.116324	-8.22262	1.99104e-16	3.28196e-15	OPN3	protein_coding
ENSG00000016082.15	44.7027	-0.956436	0.284495	-3.36187	0.000774164	0.00181003	ISL1	protein_coding
ENSG00000136982.6	375.085	-0.955381	0.0844639	-11.3111	1.15612e-29	1.59203e-27	DSCC1	protein_coding
ENSG00000008196.13	11.4659	-0.954781	0.289569	-3.29725	0.00097638	0.00223925	TFAP2B	protein_coding
ENSG00000243955.6	1062.29	-0.954599	0.197669	-4.82929	1.37023e-06	5.10909e-06	GSTA1	protein_coding
ENSG00000100162.15	409.166	-0.954118	0.082395	-11.5798	5.21631e-31	9.14215e-29	CENPM	protein_coding
ENSG00000094755.17	386.668	-0.954104	0.214179	-4.45471	8.40072e-06	2.74439e-05	GABRP	protein_coding
ENSG00000139144.11	183.464	-0.954053	0.252782	-3.77421	0.000160516	0.000424997	PIK3C2G	protein_coding
ENSG00000091651.9	380.708	-0.953939	0.0838494	-11.3768	5.45591e-30	8.14548e-28	ORC6	protein_coding
ENSG00000180316.12	12.9899	-0.953438	0.153089	-6.22799	4.72462e-10	2.94565e-09	PNPLA1	protein_coding
ENSG00000240403.5	16.2636	-0.953268	0.166395	-5.72894	1.01059e-08	5.21479e-08	KIR3DL2	protein_coding
ENSG00000087494.16	245.632	-0.952985	0.161557	-5.89877	3.66228e-09	2.01475e-08	PTHLH	protein_coding
ENSG00000140564.12	19055	-0.952522	0.113148	-8.41834	3.81855e-17	6.96783e-16	FURIN	protein_coding
ENSG00000051180.17	337.424	-0.951571	0.0814174	-11.6876	1.47552e-31	2.76058e-29	RAD51	protein_coding
ENSG00000169169.15	225.848	-0.950416	0.112937	-8.41543	3.91442e-17	7.13103e-16	CPT1C	protein_coding
ENSG00000171403.10	0.999992	-0.950142	0.291613	-3.25823	0.00112108	0.00253738	KRT9	protein_coding
ENSG00000283071.1	1.95003	-0.949989	0.194069	-4.89512	9.82438e-07	3.73957e-06	LBHD2	protein_coding
ENSG00000165621.8	11.192	-0.949857	0.193771	-4.90197	9.48823e-07	3.62126e-06	OXGR1	protein_coding
ENSG00000112742.10	521.785	-0.949201	0.102591	-9.25224	2.1983e-20	6.78501e-19	TTK	protein_coding
ENSG00000189120.5	301.377	-0.947657	0.128743	-7.36085	1.82742e-13	1.90838e-12	SP6	protein_coding
ENSG00000168280.18	178.268	-0.946335	0.140469	-6.73698	1.61713e-11	1.25644e-10	KIF5C	protein_coding
ENSG00000170423.13	19.3596	-0.946193	0.16848	-5.61606	1.95357e-08	9.63232e-08	KRT78	protein_coding
ENSG00000196550.10	50.3485	-0.945754	0.0973126	-9.71872	2.50918e-22	1.05559e-20	FAM72A	protein_coding
ENSG00000269058.6	0.960815	-0.945703	0.223363	-4.23393	2.29638e-05	6.97137e-05	CALR3	protein_coding
ENSG00000054690.14	393.532	-0.944407	0.125452	-7.52802	5.15153e-14	5.85402e-13	PLEKHH1	protein_coding
ENSG00000198889.5	5.36687	-0.944356	0.393376	-2.40064	0.0163663	0.0292137	DCAF12L1	protein_coding
ENSG00000149926.13	14.9453	-0.944259	0.138969	-6.79475	1.08501e-11	8.63125e-11	TLCD3B	protein_coding
ENSG00000188610.12	53.0766	-0.943988	0.103867	-9.08839	1.00517e-19	2.81378e-18	FAM72B	protein_coding
ENSG00000274391.5	0.359399	-0.943734	0.587807	-1.60552	0.10838	0.157248	TPTE	protein_coding
ENSG00000147488.11	39.0984	-0.943675	0.145148	-6.50149	7.95275e-11	5.55415e-10	ST18	protein_coding
ENSG00000131059.12	0.287421	-0.94348	0.528224	-1.78614	0.0740773	0.112558	BPIFA3	protein_coding
ENSG00000189182.10	0.540956	-0.942256	0.383759	-2.45533	0.0140754	0.025521	KRT77	protein_coding
ENSG00000160973.8	9.83637	-0.942	0.161514	-5.83231	5.4665e-09	2.93344e-08	FOXH1	protein_coding
ENSG00000164109.14	985.949	-0.940379	0.0942423	-9.97831	1.89663e-23	9.5134e-22	MAD2L1	protein_coding
ENSG00000134940.14	13.44	-0.940364	0.115209	-8.16225	3.28831e-16	5.24108e-15	ACRV1	protein_coding
ENSG00000064655.19	818.548	-0.939777	0.168939	-5.56283	2.65432e-08	1.28418e-07	EYA2	protein_coding
ENSG00000109805.10	658.681	-0.938474	0.102118	-9.19012	3.9239e-20	1.1685e-18	NCAPG	protein_coding
ENSG00000157111.13	80.1176	-0.938134	0.149663	-6.2683	3.65022e-10	2.31618e-09	TMEM171	protein_coding
ENSG00000178171.11	3.10184	-0.93799	0.31151	-3.01111	0.00260299	0.00549118	AMER3	protein_coding
ENSG00000055118.16	546.791	-0.93783	0.158316	-5.92378	3.14627e-09	1.74758e-08	KCNH2	protein_coding
ENSG00000132692.19	87.2098	-0.937498	0.138008	-6.79309	1.09758e-11	8.72812e-11	BCAN	protein_coding
ENSG00000255181.3	1.39359	-0.937434	0.271055	-3.45847	0.000543259	0.00130711	CCDC166	protein_coding
ENSG00000265190.7	118.868	-0.937278	0.202511	-4.62828	3.6871e-06	1.28147e-05	ANXA8	protein_coding
ENSG00000170577.8	321.877	-0.93633	0.184072	-5.08675	3.64244e-07	1.48125e-06	SIX2	protein_coding
ENSG00000164304.16	7.21795	-0.936292	0.133315	-7.02318	2.16877e-12	1.93065e-11	CAGE1	protein_coding
ENSG00000109472.14	7783.37	-0.936184	0.133433	-7.01615	2.28066e-12	2.02294e-11	CPE	protein_coding
ENSG00000160282.14	30.7103	-0.935666	0.171418	-5.45839	4.80475e-08	2.23813e-07	FTCD	protein_coding
ENSG00000185480.12	225.256	-0.934531	0.0859662	-10.8709	1.58606e-27	1.51895e-25	PARPBP	protein_coding
ENSG00000115844.11	3.60308	-0.934496	0.229129	-4.07847	4.53326e-05	0.000131404	DLX2	protein_coding
ENSG00000182747.5	7.9405	-0.932807	0.218583	-4.26752	1.97659e-05	6.06617e-05	SLC35D3	protein_coding
ENSG00000005073.6	24.9447	-0.93272	0.279125	-3.34159	0.000833009	0.00193375	HOXA11	protein_coding
ENSG00000262543.2	0.327754	-0.932405	0.431752	-2.15959	0.0308048	0.0516082	SMIM28	protein_coding
ENSG00000213886.4	1.37184	-0.932325	0.215268	-4.33099	1.48439e-05	4.66209e-05	UBD	protein_coding
ENSG00000180264.11	2.75443	-0.932047	0.202904	-4.59355	4.35778e-06	1.49813e-05	ADGRD2	protein_coding
ENSG00000163440.12	2.36688	-0.931611	0.284274	-3.27716	0.00104855	0.00238773	PDCL2	protein_coding
ENSG00000147689.16	7164.9	-0.931307	0.146537	-6.35544	2.07836e-10	1.36873e-09	FAM83A	protein_coding
ENSG00000284713.1	14.0486	-0.929468	0.14565	-6.38152	1.75343e-10	1.16898e-09	SMIM38	protein_coding
ENSG00000167513.9	817.138	-0.928393	0.0941716	-9.85852	6.29702e-23	2.92067e-21	CDT1	protein_coding
ENSG00000142182.9	0.438055	-0.926981	0.320988	-2.8879	0.00387818	0.00791395	DNMT3L	protein_coding
ENSG00000116745.7	3.06769	-0.925039	0.23451	-3.94456	7.99469e-05	0.000222979	RPE65	protein_coding
ENSG00000241598.5	0.72778	-0.9249	0.284546	-3.25044	0.00115228	0.00260189	KRTAP5-4	protein_coding
ENSG00000215853.3	2.06342	-0.923892	0.355581	-2.59826	0.0093698	0.0176419	RPTN	protein_coding
ENSG00000122585.8	9.13079	-0.923717	0.376523	-2.45328	0.0141559	0.0256503	NPY	protein_coding
ENSG00000262814.8	295.56	-0.922687	0.0832592	-11.0821	1.53227e-28	1.73322e-26	MRPL12	protein_coding
ENSG00000215218.4	81.6407	-0.921984	0.148954	-6.18972	6.02716e-10	3.70153e-09	UBE2QL1	protein_coding
ENSG00000116990.11	752.923	-0.921439	0.114131	-8.07354	6.82907e-16	1.0363e-14	MYCL	protein_coding
ENSG00000065328.17	459.405	-0.920951	0.106559	-8.64265	5.49219e-18	1.15089e-16	MCM10	protein_coding
ENSG00000165304.8	776.442	-0.919837	0.103074	-8.92408	4.49405e-19	1.13158e-17	MELK	protein_coding
ENSG00000067715.14	490.269	-0.919453	0.157711	-5.82998	5.54344e-09	2.97149e-08	SYT1	protein_coding
ENSG00000146049.2	1.6105	-0.919084	0.216766	-4.23999	2.23526e-05	6.79886e-05	KAAG1	protein_coding
ENSG00000134028.14	621.49	-0.918347	0.14433	-6.36281	1.98097e-10	1.30848e-09	ADAMDEC1	protein_coding
ENSG00000154027.19	30.4484	-0.918106	0.167661	-5.47597	4.3513e-08	2.03859e-07	AK5	protein_coding
ENSG00000169627.9	27.148	-0.917895	0.0840674	-10.9186	9.39725e-28	9.2391e-26	BOLA2B	protein_coding
ENSG00000065911.13	3191.02	-0.917686	0.0720682	-12.7336	3.84746e-37	1.89556e-34	MTHFD2	protein_coding
ENSG00000146360.8	0.306432	-0.917482	0.589493	-1.55639	0.119615	0.171335	GPR6	protein_coding
ENSG00000241476.8	0.177742	-0.916927	1.06943	-0.857399	0.391225		SSX2	protein_coding
ENSG00000135324.6	72.1929	-0.916091	0.177176	-5.17052	2.33439e-07	9.76409e-07	MRAP2	protein_coding
ENSG00000185069.2	0.433565	-0.914872	0.343306	-2.66489	0.00770137	0.0147721	KRT76	protein_coding
ENSG00000106038.13	3.78418	-0.913798	0.293962	-3.10856	0.00188004	0.00407782	EVX1	protein_coding
ENSG00000244414.7	3.2446	-0.913669	0.212502	-4.29959	1.71118e-05	5.31229e-05	CFHR1	protein_coding
ENSG00000129194.8	120.181	-0.912424	0.134633	-6.7771	1.22609e-11	9.67883e-11	SOX15	protein_coding
ENSG00000182704.8	3711.89	-0.911159	0.0973157	-9.36292	7.75614e-21	2.55889e-19	TSKU	protein_coding
ENSG00000130487.9	402.213	-0.909927	0.131786	-6.9046	5.0346e-12	4.22082e-11	KLHDC7B	protein_coding
ENSG00000080986.13	590.541	-0.909579	0.0980334	-9.27825	1.72278e-20	5.41006e-19	NDC80	protein_coding
ENSG00000159263.16	92.7465	-0.907502	0.218363	-4.15593	3.23964e-05	9.61249e-05	SIM2	protein_coding
ENSG00000171195.11	0.641939	-0.906859	0.557758	-1.6259	0.103971	0.151641	MUC7	protein_coding
ENSG00000127564.17	492.977	-0.906681	0.0940137	-9.64414	5.20476e-22	2.06981e-20	PKMYT1	protein_coding
ENSG00000205544.4	285.076	-0.906253	0.0797162	-11.3685	6.00122e-30	8.84053e-28	TMEM256	protein_coding
ENSG00000184524.6	13.9883	-0.90609	0.117155	-7.73412	1.04121e-14	1.30604e-13	CEND1	protein_coding
ENSG00000221926.13	886.505	-0.905822	0.0892641	-10.1477	3.39413e-24	1.9269e-22	TRIM16	protein_coding
ENSG00000141741.12	1580.51	-0.905177	0.0737227	-12.2781	1.18716e-34	3.87059e-32	MIEN1	protein_coding
ENSG00000273111.6	1.26212	-0.904804	0.327491	-2.76284	0.00573016	0.011303	LYPD4	protein_coding
ENSG00000105889.16	91.9798	-0.904682	0.155587	-5.81465	6.07604e-09	3.24131e-08	STEAP1B	protein_coding
ENSG00000166920.13	927.266	-0.904341	0.137884	-6.55872	5.42698e-11	3.88438e-10	C15orf48	protein_coding
ENSG00000225556.1	95.2305	-0.904334	0.104022	-8.69367	3.5092e-18	7.56449e-17	C2CD4D	protein_coding
ENSG00000166851.15	1013.36	-0.904138	0.0905944	-9.98007	1.86336e-23	9.35711e-22	PLK1	protein_coding
ENSG00000119547.6	236.762	-0.903236	0.187902	-4.80695	1.53249e-06	5.67565e-06	ONECUT2	protein_coding
ENSG00000225899.8	0.683597	-0.903231	0.362226	-2.49356	0.012647	0.0231479	FRG2B	protein_coding
ENSG00000145386.11	889.486	-0.903168	0.0974864	-9.26455	1.95908e-20	6.10453e-19	CCNA2	protein_coding
ENSG00000102098.19	89.5376	-0.90297	0.111287	-8.11389	4.90227e-16	7.61105e-15	SCML2	protein_coding
ENSG00000147262.4	0.36379	-0.902914	0.476946	-1.89311	0.0583427	0.0911162	GPR119	protein_coding
ENSG00000137261.14	381.001	-0.902115	0.170317	-5.29669	1.17922e-07	5.1729e-07	KIAA0319	protein_coding
ENSG00000125508.3	88.731	-0.902014	0.141439	-6.37742	1.80093e-10	1.19884e-09	SRMS	protein_coding
ENSG00000253293.5	107.738	-0.901748	0.199047	-4.53032	5.8895e-06	1.97868e-05	HOXA10	protein_coding
ENSG00000091129.21	509.419	-0.901129	0.149396	-6.03182	1.62125e-09	9.38608e-09	NRCAM	protein_coding
ENSG00000271824.2	5.0743	-0.901038	0.269644	-3.34159	0.000833013	0.00193375	SMIM32	protein_coding
ENSG00000183072.10	4.37535	-0.900926	0.364985	-2.4684	0.013572	0.0246932	NKX2-5	protein_coding
ENSG00000138109.11	49.2856	-0.90016	0.201631	-4.46439	8.02958e-06	2.63148e-05	CYP2C9	protein_coding
ENSG00000058404.20	112.447	-0.899423	0.18729	-4.80231	1.56848e-06	5.80049e-06	CAMK2B	protein_coding
ENSG00000160716.6	18.4215	-0.89891	0.15711	-5.72154	1.05564e-08	5.42954e-08	CHRNB2	protein_coding
ENSG00000188517.16	549.151	-0.898559	0.249863	-3.5962	0.000322896	0.000810091	COL25A1	protein_coding
ENSG00000166183.16	160.417	-0.898216	0.196852	-4.56289	5.04544e-06	1.71551e-05	ASPG	protein_coding
ENSG00000156687.11	21.9529	-0.895031	0.263019	-3.40291	0.000666715	0.00157901	UNC5D	protein_coding
ENSG00000287725.1	43.8556	-0.894726	0.121545	-7.36126	1.82181e-13	1.90342e-12	AP003071.5	protein_coding
ENSG00000173908.9	0.388777	-0.894609	0.492519	-1.81639	0.0693102	0.106136	KRT28	protein_coding
ENSG00000229453.2	1.30185	-0.894512	0.280802	-3.18556	0.00144472	0.0032067	SPINK8	protein_coding
ENSG00000119915.5	45.9235	-0.893558	0.150085	-5.95367	2.62203e-09	1.47374e-08	ELOVL3	protein_coding
ENSG00000099256.19	476.85	-0.893026	0.0804126	-11.1056	1.17888e-28	1.37524e-26	PRTFDC1	protein_coding
ENSG00000215644.10	9.54956	-0.892668	0.18913	-4.71987	2.35994e-06	8.48472e-06	GCGR	protein_coding
ENSG00000140986.8	13.8684	-0.892151	0.117109	-7.61816	2.57322e-14	3.07213e-13	RPL3L	protein_coding
ENSG00000164647.9	1191.25	-0.892025	0.117792	-7.5729	3.64984e-14	4.24548e-13	STEAP1	protein_coding
ENSG00000182272.12	575.504	-0.891963	0.163781	-5.44607	5.14938e-08	2.38813e-07	B4GALNT4	protein_coding
ENSG00000029993.15	14359.6	-0.890266	0.110456	-8.05992	7.63463e-16	1.15184e-14	HMGB3	protein_coding
ENSG00000166159.11	1.42666	-0.890037	0.251213	-3.54296	0.000395663	0.000975647	LRTM2	protein_coding
ENSG00000165887.12	11.6808	-0.889821	0.127394	-6.98478	2.85307e-12	2.48445e-11	ANKRD2	protein_coding
ENSG00000198517.10	2720.59	-0.889291	0.0998999	-8.90182	5.49404e-19	1.36553e-17	MAFK	protein_coding
ENSG00000138180.16	1146.95	-0.887795	0.0964125	-9.2083	3.31337e-20	1.00012e-18	CEP55	protein_coding
ENSG00000035499.13	373.564	-0.887778	0.103182	-8.60399	7.69944e-18	1.57473e-16	DEPDC1B	protein_coding
ENSG00000197181.12	28.0305	-0.887251	0.149297	-5.94286	2.80095e-09	1.56894e-08	PIWIL2	protein_coding
ENSG00000023909.10	2724.64	-0.886833	0.0943358	-9.40081	5.41439e-21	1.83407e-19	GCLM	protein_coding
ENSG00000088826.18	722.632	-0.886784	0.0971507	-9.12793	6.98215e-20	1.99997e-18	SMOX	protein_coding
ENSG00000154620.6	23.8722	-0.886586	0.323733	-2.73863	0.00616961	0.0120935	TMSB4Y	protein_coding
ENSG00000241186.10	13.138	-0.884599	0.177689	-4.97835	6.41286e-07	2.51084e-06	TDGF1	protein_coding
ENSG00000161888.11	423.636	-0.882695	0.0896018	-9.8513	6.76603e-23	3.10894e-21	SPC24	protein_coding
ENSG00000137251.16	65.0503	-0.882356	0.326309	-2.70405	0.00685004	0.0132979	TINAG	protein_coding
ENSG00000144130.11	12.8898	-0.880821	0.145588	-6.05011	1.44749e-09	8.44846e-09	NT5DC4	protein_coding
ENSG00000167941.3	9.18754	-0.879661	0.205493	-4.28072	1.86286e-05	5.74218e-05	SOST	protein_coding
ENSG00000174963.18	17.5179	-0.878998	0.395836	-2.22061	0.0263772	0.0449084	ZIC4	protein_coding
ENSG00000135312.7	22.8881	-0.877912	0.165107	-5.31723	1.05359e-07	4.65496e-07	HTR1B	protein_coding
ENSG00000108688.11	53.4646	-0.876843	0.159048	-5.51307	3.52626e-08	1.67403e-07	CCL7	protein_coding
ENSG00000145642.12	4.65857	-0.876425	0.220735	-3.97049	7.17237e-05	0.000201514	SHISAL2B	protein_coding
ENSG00000106648.14	1.00112	-0.876341	0.315827	-2.77475	0.0055244	0.0109327	GALNTL5	protein_coding
ENSG00000094804.12	1077.81	-0.874401	0.0976759	-8.95207	3.48879e-19	8.93166e-18	CDC6	protein_coding
ENSG00000101187.16	518.169	-0.874328	0.133974	-6.52609	6.75095e-11	4.75753e-10	SLCO4A1	protein_coding
ENSG00000286015.1	22.468	-0.873402	0.282394	-3.09284	0.00198248	0.00427971	CR589904.2	protein_coding
ENSG00000170289.12	22.5955	-0.873045	0.185663	-4.70231	2.57229e-06	9.18783e-06	CNGB3	protein_coding
ENSG00000164488.12	503.703	-0.872409	0.202144	-4.31577	1.59044e-05	4.96458e-05	DACT2	protein_coding
ENSG00000158716.9	2607.39	-0.872267	0.0846322	-10.3066	6.5811e-25	4.19271e-23	DUSP23	protein_coding
ENSG00000137807.16	894.939	-0.872097	0.0930302	-9.37434	6.96072e-21	2.32239e-19	KIF23	protein_coding
ENSG00000255346.10	72.3367	-0.872093	0.159346	-5.47293	4.42647e-08	2.07128e-07	NOX5	protein_coding
ENSG00000188263.10	48.2752	-0.870827	0.172806	-5.03934	4.6713e-07	1.86722e-06	IL17REL	protein_coding
ENSG00000061656.10	776.459	-0.870802	0.0851712	-10.2241	1.54599e-24	9.31395e-23	SPAG4	protein_coding
ENSG00000091137.14	272.847	-0.87024	0.18525	-4.69765	2.63169e-06	9.38262e-06	SLC26A4	protein_coding
ENSG00000167618.10	50.538	-0.870167	0.161044	-5.4033	6.54252e-08	2.98367e-07	LAIR2	protein_coding
ENSG00000006071.15	57.9355	-0.869413	0.202494	-4.29352	1.75865e-05	5.44706e-05	ABCC8	protein_coding
ENSG00000163170.12	240.718	-0.869271	0.0631862	-13.7573	4.60444e-43	5.67127e-40	BOLA3	protein_coding
ENSG00000067057.18	6797.62	-0.868555	0.091421	-9.5006	2.08686e-21	7.55439e-20	PFKP	protein_coding
ENSG00000122952.17	1529.5	-0.868264	0.0810992	-10.7062	9.51914e-27	8.03978e-25	ZWINT	protein_coding
ENSG00000186185.14	637.864	-0.86776	0.10747	-8.07445	6.7784e-16	1.02897e-14	KIF18B	protein_coding
ENSG00000231274.5	21.1512	-0.867687	0.133452	-6.50186	7.93309e-11	5.54216e-10	SBK3	protein_coding
ENSG00000143184.5	51.7662	-0.867676	0.115991	-7.48057	7.39988e-14	8.19886e-13	XCL1	protein_coding
ENSG00000113739.10	974.619	-0.866587	0.124499	-6.96059	3.38845e-12	2.91459e-11	STC2	protein_coding
ENSG00000171234.14	53.5594	-0.86638	0.214768	-4.03402	5.4831e-05	0.00015691	UGT2B7	protein_coding
ENSG00000060709.15	135.135	-0.865919	0.223546	-3.87356	0.000107256	0.000292614	RIMBP2	protein_coding
ENSG00000187957.8	343.287	-0.86569	0.181895	-4.75928	1.94289e-06	7.08527e-06	DNER	protein_coding
ENSG00000142945.13	1051.71	-0.865242	0.101686	-8.50897	1.75481e-17	3.38894e-16	KIF2C	protein_coding
ENSG00000100253.13	79.4038	-0.86453	0.178512	-4.84299	1.27902e-06	4.78471e-06	MIOX	protein_coding
ENSG00000197191.6	101.256	-0.864013	0.120112	-7.19341	6.31936e-13	6.0964e-12	CYSRT1	protein_coding
ENSG00000087842.11	989.419	-0.863109	0.108856	-7.92888	2.21135e-15	3.08344e-14	PIR	protein_coding
ENSG00000136267.14	14.7174	-0.862443	0.193898	-4.44792	8.67049e-06	2.82544e-05	DGKB	protein_coding
ENSG00000170835.16	69.4005	-0.862152	0.15149	-5.69115	1.26184e-08	6.41275e-08	CEL	protein_coding
ENSG00000284723.1	0.552824	-0.86157	0.325335	-2.64826	0.00809075	0.0154448	OR8S1	protein_coding
ENSG00000171848.16	2688.01	-0.85997	0.0975476	-8.8159	1.18726e-18	2.77075e-17	RRM2	protein_coding
ENSG00000165023.7	27.0848	-0.858495	0.192123	-4.46847	7.87801e-06	2.58621e-05	DIRAS2	protein_coding
ENSG00000029534.21	150.748	-0.858486	0.147316	-5.82752	5.62562e-09	3.01372e-08	ANK1	protein_coding
ENSG00000106853.20	3135.63	-0.858176	0.111691	-7.6835	1.54797e-14	1.89766e-13	PTGR1	protein_coding
ENSG00000109851.7	0.473039	-0.857597	0.391787	-2.18894	0.0286014	0.0482964	DBX1	protein_coding
ENSG00000137860.12	244.746	-0.857278	0.255917	-3.34983	0.0008086	0.00188389	SLC28A2	protein_coding
ENSG00000170608.3	436.208	-0.85719	0.164087	-5.22399	1.75113e-07	7.48763e-07	FOXA3	protein_coding
ENSG00000221887.6	31.0857	-0.856142	0.126327	-6.77716	1.22557e-11	9.6765e-11	HMSD	protein_coding
ENSG00000088325.16	2799.94	-0.85566	0.107395	-7.96744	1.62e-15	2.31643e-14	TPX2	protein_coding
ENSG00000159556.10	12.2626	-0.855227	0.153566	-5.5691	2.56063e-08	1.24251e-07	ISL2	protein_coding
ENSG00000087586.18	1170.61	-0.854654	0.0947935	-9.01596	1.95159e-19	5.22558e-18	AURKA	protein_coding
ENSG00000101003.10	763.494	-0.853382	0.0901678	-9.46438	2.9532e-21	1.0401e-19	GINS1	protein_coding
ENSG00000205809.9	15.7134	-0.852779	0.184389	-4.62488	3.74815e-06	1.30106e-05	KLRC2	protein_coding
ENSG00000080031.10	827.367	-0.852487	0.147727	-5.7707	7.89443e-09	4.14305e-08	PTPRH	protein_coding
ENSG00000145681.11	99.5501	-0.852332	0.17649	-4.82935	1.3698e-06	5.10792e-06	HAPLN1	protein_coding
ENSG00000152463.15	11.1884	-0.852049	0.167037	-5.10096	3.37939e-07	1.38196e-06	OLAH	protein_coding
ENSG00000182256.13	32.3705	-0.851912	0.278091	-3.06343	0.00218813	0.00468555	GABRG3	protein_coding
ENSG00000186191.8	32.8122	-0.851267	0.261753	-3.25218	0.00114525	0.00258694	BPIFB4	protein_coding
ENSG00000166736.11	403.128	-0.851252	0.188518	-4.51549	6.31704e-06	2.11033e-05	HTR3A	protein_coding
ENSG00000267060.7	20.9206	-0.8512	0.0968557	-8.78834	1.51792e-18	3.49461e-17	PTGES3L	protein_coding
ENSG00000142657.21	13742.4	-0.85087	0.0910532	-9.34475	9.21038e-21	3.00735e-19	PGD	protein_coding
ENSG00000148935.11	136.58	-0.849736	0.127684	-6.65499	2.83322e-11	2.11388e-10	GAS2	protein_coding
ENSG00000137135.18	291.234	-0.849421	0.0748173	-11.3533	7.1436e-30	1.04195e-27	ARHGEF39	protein_coding
ENSG00000163467.12	41.8096	-0.84763	0.100058	-8.4714	2.42469e-17	4.57698e-16	TSACC	protein_coding
ENSG00000109181.12	1.84005	-0.847429	0.349078	-2.42762	0.0151984	0.0273492	UGT2B10	protein_coding
ENSG00000183150.8	57.0881	-0.847031	0.0995169	-8.51143	1.71804e-17	3.32228e-16	GPR19	protein_coding
ENSG00000143469.20	53.0498	-0.846989	0.230896	-3.66827	0.000244197	0.000625965	SYT14	protein_coding
ENSG00000179477.11	22.8962	-0.846977	0.156237	-5.42111	5.92313e-08	2.71825e-07	ALOX12B	protein_coding
ENSG00000127423.11	135.525	-0.846615	0.0965586	-8.76788	1.82059e-18	4.12713e-17	AUNIP	protein_coding
ENSG00000148926.10	1204.63	-0.846062	0.123987	-6.82381	8.86541e-12	7.1564e-11	ADM	protein_coding
ENSG00000196748.10	28.0084	-0.844652	0.195262	-4.32575	1.52017e-05	4.76385e-05	CLPSL2	protein_coding
ENSG00000163918.11	916.179	-0.844367	0.0718038	-11.7594	6.32161e-32	1.25137e-29	RFC4	protein_coding
ENSG00000135476.12	743.966	-0.84424	0.102875	-8.20647	2.27792e-16	3.72964e-15	ESPL1	protein_coding
ENSG00000185633.10	1391.04	-0.843369	0.133405	-6.32185	2.58458e-10	1.67783e-09	NDUFA4L2	protein_coding
ENSG00000069812.11	214.41	-0.842713	0.146128	-5.76694	8.07237e-09	4.23093e-08	HES2	protein_coding
ENSG00000205362.11	70.3228	-0.842668	0.1683	-5.00694	5.5303e-07	2.18478e-06	MT1A	protein_coding
ENSG00000111046.4	1.07591	-0.842571	0.208749	-4.03628	5.43046e-05	0.00015552	MYF6	protein_coding
ENSG00000241468.8	1538.44	-0.842424	0.0687996	-12.2446	1.79564e-34	5.68716e-32	ATP5MF	protein_coding
ENSG00000128322.7	14.807	-0.84201	0.182626	-4.61056	4.01588e-06	1.38715e-05	IGLL1	protein_coding
ENSG00000198398.2	1.10836	-0.841262	0.438476	-1.91861	0.0550342	0.086513	TMEM207	protein_coding
ENSG00000100453.13	550.732	-0.840878	0.122405	-6.86963	6.43673e-12	5.30997e-11	GZMB	protein_coding
ENSG00000159248.5	0.49776	-0.840697	0.59891	-1.40371	0.160405	0.220707	GJD2	protein_coding
ENSG00000168275.16	938.362	-0.840178	0.0661364	-12.7037	5.63907e-37	2.68863e-34	COA6	protein_coding
ENSG00000167617.3	443.807	-0.840016	0.126026	-6.66544	2.6388e-11	1.98317e-10	CDC42EP5	protein_coding
ENSG00000111775.3	1317.25	-0.839752	0.0593152	-14.1574	1.68012e-45	2.40316e-42	COX6A1	protein_coding
ENSG00000112695.11	4413.48	-0.838608	0.0628559	-13.3418	1.32296e-40	1.02915e-37	COX7A2	protein_coding
ENSG00000144278.15	170.009	-0.838547	0.174237	-4.81268	1.48923e-06	5.52493e-06	GALNT13	protein_coding
ENSG00000164638.10	1400.19	-0.838425	0.138395	-6.05819	1.37658e-09	8.05474e-09	SLC29A4	protein_coding
ENSG00000107447.8	1.39638	-0.838238	0.220619	-3.79948	0.000144999	0.000386661	DNTT	protein_coding
ENSG00000179455.10	58.1782	-0.837723	0.221458	-3.78276	0.0001551	0.000411789	MKRN3	protein_coding
ENSG00000170627.11	92.8037	-0.837621	0.173052	-4.84029	1.2965e-06	4.84643e-06	GTSF1	protein_coding
ENSG00000151136.15	247.47	-0.837531	0.139229	-6.0155	1.79332e-09	1.03136e-08	BTBD11	protein_coding
ENSG00000183048.12	401.711	-0.837249	0.0804622	-10.4055	2.34039e-25	1.60892e-23	SLC25A10	protein_coding
ENSG00000136002.20	478.776	-0.836426	0.133447	-6.26785	3.66066e-10	2.32247e-09	ARHGEF4	protein_coding
ENSG00000007372.24	4.13499	-0.836263	0.236017	-3.54324	0.000395245	0.000974672	PAX6	protein_coding
ENSG00000135069.14	1395.05	-0.835661	0.111767	-7.47679	7.61604e-14	8.42782e-13	PSAT1	protein_coding
ENSG00000122375.12	2.33157	-0.835259	0.198207	-4.21408	2.508e-05	7.56462e-05	OPN4	protein_coding
ENSG00000250782.1	0.151939	-0.835113	1.00196	-0.833479	0.404575		TAF11L14	protein_coding
ENSG00000260734.6	1.97847	-0.835017	0.616831	-1.35372	0.175825	0.238893	TLE7	protein_coding
ENSG00000104827.12	1.22797	-0.834984	0.298563	-2.79668	0.00516312	0.0102819	CGB3	protein_coding
ENSG00000106331.17	0.502295	-0.834677	0.500141	-1.66888	0.0951409	0.140205	PAX4	protein_coding
ENSG00000065833.9	1900.28	-0.834636	0.0979508	-8.52098	1.58214e-17	3.07632e-16	ME1	protein_coding
ENSG00000179091.5	5586.93	-0.834504	0.0704709	-11.8418	2.37263e-32	5.1571e-30	CYC1	protein_coding
ENSG00000185105.5	5.07332	-0.83412	0.137676	-6.05857	1.37341e-09	8.0394e-09	MYADML2	protein_coding
ENSG00000134690.11	956.397	-0.834094	0.0901633	-9.25093	2.22552e-20	6.85766e-19	CDCA8	protein_coding
ENSG00000166226.13	7753.93	-0.833983	0.0723118	-11.5332	8.97834e-31	1.5023e-28	CCT2	protein_coding
ENSG00000243449.6	192.685	-0.833256	0.103959	-8.01527	1.09898e-15	1.61571e-14	C4orf48	protein_coding
ENSG00000153303.17	7.21195	-0.833245	0.200762	-4.15041	3.31885e-05	9.82843e-05	FRMD1	protein_coding
ENSG00000196976.7	1098.61	-0.833135	0.0694622	-11.9941	3.81695e-33	9.61633e-31	LAGE3	protein_coding
ENSG00000143977.14	2233.1	-0.832645	0.0648549	-12.8386	9.96893e-38	5.28841e-35	SNRPG	protein_coding
ENSG00000137309.20	13115.6	-0.831961	0.0938783	-8.86212	7.85068e-19	1.89394e-17	HMGA1	protein_coding
ENSG00000171858.18	18731.8	-0.831111	0.0804425	-10.3317	5.06372e-25	3.29707e-23	RPS21	protein_coding
ENSG00000101255.11	1782.27	-0.830406	0.0865469	-9.59487	8.4027e-22	3.22584e-20	TRIB3	protein_coding
ENSG00000170465.10	22.2899	-0.830156	0.29635	-2.80127	0.00509016	0.0101508	KRT6C	protein_coding
ENSG00000105011.9	924.003	-0.829532	0.0814762	-10.1813	2.40368e-24	1.40424e-22	ASF1B	protein_coding
ENSG00000127337.7	875.739	-0.829448	0.0727558	-11.4004	4.16032e-30	6.38314e-28	YEATS4	protein_coding
ENSG00000161800.13	1754.62	-0.829091	0.0763304	-10.8619	1.75134e-27	1.66287e-25	RACGAP1	protein_coding
ENSG00000241322.11	35.5927	-0.828831	0.141027	-5.87711	4.17492e-09	2.27784e-08	CDRT1	protein_coding
ENSG00000130045.16	17.1592	-0.828576	0.133258	-6.21784	5.04047e-10	3.132e-09	NXNL2	protein_coding
ENSG00000162782.16	177.794	-0.828031	0.194724	-4.25232	2.11563e-05	6.46201e-05	TDRD5	protein_coding
ENSG00000071539.14	1083.76	-0.8276	0.104379	-7.92877	2.21327e-15	3.08514e-14	TRIP13	protein_coding
ENSG00000150630.4	483.552	-0.827424	0.111008	-7.45372	9.07442e-14	9.93012e-13	VEGFC	protein_coding
ENSG00000188620.11	1.63119	-0.827341	0.313449	-2.63948	0.00830338	0.0158119	HMX3	protein_coding
ENSG00000196844.9	1.8292	-0.827324	0.24797	-3.33639	0.000848733	0.00196808	PATE2	protein_coding
ENSG00000172073.4	1.00649	-0.826886	0.307736	-2.687	0.00720967	0.0139126	TEX37	protein_coding
ENSG00000162062.15	300.785	-0.826258	0.0839109	-9.84685	7.07233e-23	3.23961e-21	TEDC2	protein_coding
ENSG00000007171.18	105.382	-0.825793	0.135734	-6.0839	1.17291e-09	6.93068e-09	NOS2	protein_coding
ENSG00000205089.8	66.6518	-0.824472	0.110629	-7.45257	9.15411e-14	1.00124e-12	CCNI2	protein_coding
ENSG00000121152.10	740.6	-0.824342	0.0956643	-8.61702	6.87171e-18	1.41786e-16	NCAPH	protein_coding
ENSG00000148602.6	0.36036	-0.82426	0.40201	-2.05035	0.0403305	0.0656568	LRIT1	protein_coding
ENSG00000181733.4	0.227871	-0.824226	0.603251	-1.36631	0.171843		OR2Z1	protein_coding
ENSG00000080224.17	27.187	-0.824017	0.206687	-3.98678	6.69751e-05	0.000189071	EPHA6	protein_coding
ENSG00000134291.12	3908.83	-0.82397	0.0679876	-12.1194	8.33548e-34	2.26751e-31	TMEM106C	protein_coding
ENSG00000131668.14	782.564	-0.823844	0.263203	-3.13007	0.00174764	0.00381641	BARX1	protein_coding
ENSG00000179862.7	351.582	-0.823246	0.116213	-7.08394	1.40117e-12	1.28473e-11	CITED4	protein_coding
ENSG00000157315.5	84.7015	-0.821514	0.140089	-5.86421	4.51278e-09	2.45042e-08	TMED6	protein_coding
ENSG00000205097.7	0.377404	-0.821447	0.39837	-2.06202	0.0392058	0.0640138	FRG2	protein_coding
ENSG00000162006.9	165.09	-0.820505	0.224229	-3.65923	0.000252971	0.000646885	MSLNL	protein_coding
ENSG00000170965.10	45.0519	-0.819947	0.176363	-4.6492	3.33224e-06	1.16673e-05	PLAC1	protein_coding
ENSG00000128965.13	264.458	-0.819905	0.0928197	-8.8333	1.0163e-18	2.39701e-17	CHAC1	protein_coding
ENSG00000179930.6	7.02152	-0.819605	0.211004	-3.88431	0.000102621	0.000281128	ZNF648	protein_coding
ENSG00000196542.8	290.014	-0.818736	0.219565	-3.7289	0.000192318	0.000501355	SPTSSB	protein_coding
ENSG00000261115.6	219.891	-0.818581	0.172705	-4.73978	2.13955e-06	7.75079e-06	TMEM178B	protein_coding
ENSG00000134222.16	374.421	-0.818459	0.0748597	-10.9332	7.99447e-28	8.03816e-26	PSRC1	protein_coding
ENSG00000133124.11	3.26171	-0.818169	0.280708	-2.91467	0.0035607	0.00732306	IRS4	protein_coding
ENSG00000178718.7	872.716	-0.816768	0.0744411	-10.972	5.20996e-28	5.46135e-26	RPP25	protein_coding
ENSG00000164237.9	2928.95	-0.815582	0.12171	-6.70102	2.06965e-11	1.58022e-10	CMBL	protein_coding
ENSG00000180745.5	20.7214	-0.815349	0.169194	-4.81901	1.44273e-06	5.36588e-06	CLRN3	protein_coding
ENSG00000180053.7	0.40298	-0.814771	0.836896	-0.973564	0.330273	0.408635	NKX2-6	protein_coding
ENSG00000116726.5	0.281092	-0.81347	0.620563	-1.31086	0.189906	0.255371	PRAMEF12	protein_coding
ENSG00000183770.7	7.71325	-0.813365	0.290702	-2.79794	0.00514304	0.010247	FOXL2	protein_coding
ENSG00000260027.5	541.319	-0.812751	0.130421	-6.23176	4.61228e-10	2.88046e-09	HOXB7	protein_coding
ENSG00000198937.9	808.962	-0.812704	0.0667676	-12.1721	4.37587e-34	1.26817e-31	CCDC167	protein_coding
ENSG00000171320.15	262.178	-0.812684	0.0900627	-9.02353	1.82118e-19	4.90303e-18	ESCO2	protein_coding
ENSG00000075218.19	532.613	-0.81214	0.0934981	-8.68617	3.74872e-18	8.04171e-17	GTSE1	protein_coding
ENSG00000188483.8	501.558	-0.811747	0.0963966	-8.42091	3.73566e-17	6.8391e-16	IER5L	protein_coding
ENSG00000137434.11	62.909	-0.811479	0.105546	-7.68839	1.48994e-14	1.83058e-13	C6orf52	protein_coding
ENSG00000168454.12	7.82032	-0.811067	0.155126	-5.22843	1.70952e-07	7.31749e-07	TXNDC2	protein_coding
ENSG00000111344.11	551.492	-0.810856	0.120248	-6.74318	1.54953e-11	1.2073e-10	RASAL1	protein_coding
ENSG00000171401.15	76.0223	-0.810423	0.204778	-3.95757	7.5716e-05	0.000211885	KRT13	protein_coding
ENSG00000244187.8	1069.24	-0.810394	0.0813291	-9.96438	2.18234e-23	1.07999e-21	TMEM141	protein_coding
ENSG00000237649.8	1239.26	-0.810239	0.0972386	-8.33248	7.91674e-17	1.37553e-15	KIFC1	protein_coding
ENSG00000136810.13	9937.11	-0.809539	0.0739679	-10.9445	7.06316e-28	7.16676e-26	TXN	protein_coding
ENSG00000106013.15	18.0516	-0.809304	0.147461	-5.48825	4.05943e-08	1.91062e-07	ANKRD7	protein_coding
ENSG00000197275.14	88.1804	-0.80909	0.0724762	-11.1635	6.15076e-29	7.57585e-27	RAD54B	protein_coding
ENSG00000153233.13	113.343	-0.808197	0.151967	-5.31822	1.04786e-07	4.6324e-07	PTPRR	protein_coding
ENSG00000112761.21	41.9569	-0.808047	0.210596	-3.83695	0.000124571	0.000335476	CCN6	protein_coding
ENSG00000237515.9	11.1819	-0.808043	0.261154	-3.09412	0.00197398	0.00426301	SHISA9	protein_coding
ENSG00000085840.13	362.691	-0.807657	0.093915	-8.59987	7.98072e-18	1.62544e-16	ORC1	protein_coding
ENSG00000237452.3	3.30207	-0.806939	0.223485	-3.61071	0.000305361	0.000770018	BHMG1	protein_coding
ENSG00000181458.10	1675.62	-0.80605	0.127279	-6.33293	2.40548e-10	1.56924e-09	TMEM45A	protein_coding
ENSG00000105143.12	3.84955	-0.806024	0.213853	-3.76905	0.00016387	0.000433206	SLC1A6	protein_coding
ENSG00000223609.11	4.01911	-0.804365	0.159744	-5.03534	4.77009e-07	1.90361e-06	HBD	protein_coding
ENSG00000116771.6	183.918	-0.803903	0.0903962	-8.8931	5.94255e-19	1.46551e-17	AGMAT	protein_coding
ENSG00000114115.10	796.742	-0.803359	0.112627	-7.13292	9.82639e-13	9.21946e-12	RBP1	protein_coding
ENSG00000137288.10	2054.51	-0.803317	0.0682238	-11.7747	5.26782e-32	1.05216e-29	UQCC2	protein_coding
ENSG00000105261.7	7.60831	-0.802743	0.116599	-6.88463	5.79373e-12	4.82079e-11	OVOL3	protein_coding
ENSG00000158402.20	221.232	-0.801991	0.0974999	-8.22555	1.94291e-16	3.20739e-15	CDC25C	protein_coding
ENSG00000172336.5	1319.98	-0.800647	0.0622317	-12.8656	7.03092e-38	3.84887e-35	POP7	protein_coding
ENSG00000006116.4	0.798643	-0.800575	0.275309	-2.90791	0.00363854	0.00746652	CACNG3	protein_coding
ENSG00000026559.14	22.1305	-0.799326	0.162657	-4.91418	8.91528e-07	3.41522e-06	KCNG1	protein_coding
ENSG00000203786.6	0.27325	-0.797711	0.53988	-1.47757	0.139523	0.195747	KPRP	protein_coding
ENSG00000135940.7	4354.06	-0.796942	0.0629288	-12.6642	9.33763e-37	4.18222e-34	COX5B	protein_coding
ENSG00000139725.8	101.124	-0.79625	0.100732	-7.90465	2.68695e-15	3.69687e-14	RHOF	protein_coding
ENSG00000180305.5	1.76831	-0.795963	0.228593	-3.48201	0.000497668	0.00120618	WFDC10A	protein_coding
ENSG00000106536.21	229.979	-0.795326	0.236638	-3.36094	0.000776764	0.00181563	POU6F2	protein_coding
ENSG00000165899.11	36.1443	-0.795064	0.162485	-4.89315	9.92333e-07	3.77497e-06	OTOGL	protein_coding
ENSG00000178381.12	870.856	-0.794891	0.071032	-11.1906	4.53344e-29	5.71072e-27	ZFAND2A	protein_coding
ENSG00000124493.14	36.2978	-0.794724	0.174689	-4.54936	5.38086e-06	1.82132e-05	GRM4	protein_coding
ENSG00000169684.13	123.734	-0.794118	0.14042	-5.6553	1.55572e-08	7.79813e-08	CHRNA5	protein_coding
ENSG00000167900.12	2971.66	-0.792238	0.0941803	-8.41193	4.03314e-17	7.33225e-16	TK1	protein_coding
ENSG00000188372.15	296.185	-0.791833	0.0977654	-8.09932	5.5266e-16	8.51181e-15	ZP3	protein_coding
ENSG00000132840.10	1015.3	-0.791209	0.187629	-4.21687	2.47711e-05	7.47704e-05	BHMT2	protein_coding
ENSG00000163888.4	73.0882	-0.790544	0.146424	-5.39901	6.70101e-08	3.05124e-07	CAMK2N2	protein_coding
ENSG00000205502.4	207.092	-0.79027	0.137334	-5.75439	8.69557e-09	4.53292e-08	C2CD4B	protein_coding
ENSG00000105219.10	207.85	-0.789719	0.156051	-5.06066	4.17808e-07	1.6822e-06	CCNP	protein_coding
ENSG00000179761.12	156.685	-0.789541	0.124394	-6.34709	2.1943e-10	1.43952e-09	PIPOX	protein_coding
ENSG00000144583.5	35.593	-0.789425	0.163013	-4.84271	1.28077e-06	4.79084e-06	MARCHF4	protein_coding
ENSG00000198736.12	2998.84	-0.788626	0.0825023	-9.55884	1.19084e-21	4.48242e-20	MSRB1	protein_coding
ENSG00000268651.3	0.214397	-0.787553	0.698703	-1.12716	0.259673		CTAG1A	protein_coding
ENSG00000160200.18	56.5493	-0.787145	0.144566	-5.44487	5.18424e-08	2.40254e-07	CBS	protein_coding
ENSG00000125995.16	2791.37	-0.786925	0.0742921	-10.5923	3.23534e-26	2.47769e-24	ROMO1	protein_coding
ENSG00000163221.9	26.4593	-0.785273	0.145411	-5.40036	6.65077e-08	3.02992e-07	S100A12	protein_coding
ENSG00000176244.7	158.539	-0.784975	0.11389	-6.89237	5.48692e-12	4.57925e-11	ACBD7	protein_coding
ENSG00000145107.16	26.3456	-0.784561	0.148371	-5.28784	1.2377e-07	5.41338e-07	TM4SF19	protein_coding
ENSG00000178403.4	1.33906	-0.784371	0.309615	-2.53338	0.011297	0.0209048	NEUROG2	protein_coding
ENSG00000125319.15	325.781	-0.78395	0.0920298	-8.51843	1.61729e-17	3.13976e-16	HROB	protein_coding
ENSG00000115541.11	1027.15	-0.783723	0.0606908	-12.9134	3.78375e-38	2.1789e-35	HSPE1	protein_coding
ENSG00000125861.16	0.460887	-0.782784	0.463256	-1.68974	0.0910774	0.134998	GFRA4	protein_coding
ENSG00000042304.12	1.00075	-0.782733	0.245172	-3.19259	0.00141003	0.00313614	C2orf83	protein_coding
ENSG00000197696.10	486.207	-0.782722	0.104091	-7.5196	5.49438e-14	6.21654e-13	NMB	protein_coding
ENSG00000224659.2	0.16357	-0.782418	1.04435	-0.749188	0.453744		GAGE12J	protein_coding
ENSG00000174358.16	2.34224	-0.782266	0.290514	-2.69269	0.00708778	0.0137054	SLC6A19	protein_coding
ENSG00000147509.14	102.081	-0.781964	0.156201	-5.00615	5.55291e-07	2.19292e-06	RGS20	protein_coding
ENSG00000170476.16	2180.27	-0.781949	0.130696	-5.98299	2.19084e-09	1.24512e-08	MZB1	protein_coding
ENSG00000173621.9	533.661	-0.781756	0.0984737	-7.93872	2.04275e-15	2.86729e-14	LRFN4	protein_coding
ENSG00000175592.9	643.306	-0.781648	0.151361	-5.16413	2.41562e-07	1.00805e-06	FOSL1	protein_coding
ENSG00000159164.10	439.272	-0.781585	0.130579	-5.98556	2.15652e-09	1.22782e-08	SV2A	protein_coding
ENSG00000085662.14	4679.84	-0.781502	0.105275	-7.42345	1.14112e-13	1.2314e-12	AKR1B1	protein_coding
ENSG00000166922.8	596.138	-0.781491	0.141618	-5.51828	3.42326e-08	1.62918e-07	SCG5	protein_coding
ENSG00000108511.10	165.585	-0.781359	0.146655	-5.32786	9.9374e-08	4.41163e-07	HOXB6	protein_coding
ENSG00000131096.10	10.0928	-0.780828	0.134417	-5.80901	6.28434e-09	3.34398e-08	PYY	protein_coding
ENSG00000160813.7	368.66	-0.780778	0.0731325	-10.6762	1.31523e-26	1.07401e-24	PPP1R35	protein_coding
ENSG00000074370.18	4664.36	-0.780388	0.105874	-7.3709	1.69484e-13	1.77872e-12	ATP2A3	protein_coding
ENSG00000185176.13	0.880792	-0.78033	0.452432	-1.72474	0.0845736	0.126495	AQP12B	protein_coding
ENSG00000147684.10	4878.51	-0.780224	0.0656339	-11.8875	1.37432e-32	3.07771e-30	NDUFB9	protein_coding
ENSG00000228075.5	0.278683	-0.779626	0.61678	-1.26403	0.20622	0.274159	BOD1L2	protein_coding
ENSG00000239672.8	1050.14	-0.779151	0.0740724	-10.5188	7.07913e-26	5.26671e-24	NME1	protein_coding
ENSG00000135747.11	5.69507	-0.778716	0.1763	-4.41699	1.00086e-05	3.23111e-05	ZNF670-ZNF695	protein_coding
ENSG00000090889.12	956.441	-0.7768	0.102888	-7.54998	4.35341e-14	4.99831e-13	KIF4A	protein_coding
ENSG00000114270.17	1368.37	-0.775483	0.150135	-5.16524	2.4013e-07	1.00279e-06	COL7A1	protein_coding
ENSG00000204179.10	83.888	-0.775137	0.175228	-4.4236	9.70716e-06	3.14225e-05	PTPN20	protein_coding
ENSG00000169894.18	2521.43	-0.774702	0.195523	-3.9622	7.42618e-05	0.000208131	MUC3A	protein_coding
ENSG00000180818.5	271.222	-0.774701	0.28226	-2.74464	0.00605775	0.011891	HOXC10	protein_coding
ENSG00000083782.8	64.8241	-0.774531	0.221401	-3.49831	0.000468209	0.0011409	EPYC	protein_coding
ENSG00000125835.19	5346.69	-0.774117	0.0671205	-11.5332	8.97126e-31	1.5023e-28	SNRPB	protein_coding
ENSG00000166523.8	193.808	-0.773881	0.119548	-6.47337	9.58411e-11	6.6174e-10	CLEC4E	protein_coding
ENSG00000204019.5	200.689	-0.773691	0.279472	-2.76841	0.00563311	0.0111309	CT83	protein_coding
ENSG00000147697.9	391.264	-0.77344	0.141928	-5.44953	5.05037e-08	2.34515e-07	GSDMC	protein_coding
ENSG00000139343.10	1926.71	-0.773239	0.0563518	-13.7216	7.53567e-43	8.79314e-40	SNRPF	protein_coding
ENSG00000257138.1	3.05472	-0.772251	0.372792	-2.07153	0.0383092	0.0626977	TAS2R38	protein_coding
ENSG00000175197.12	633.196	-0.772122	0.0821235	-9.40197	5.3552e-21	1.81541e-19	DDIT3	protein_coding
ENSG00000172172.8	1831.59	-0.771239	0.0622256	-12.3942	2.80843e-35	1.00426e-32	MRPL13	protein_coding
ENSG00000249884.8	4.88066	-0.771154	0.135462	-5.69276	1.25001e-08	6.35629e-08	RNF103-CHMP3	protein_coding
ENSG00000168393.13	1558.69	-0.770772	0.0613942	-12.5545	3.75648e-36	1.52813e-33	DTYMK	protein_coding
ENSG00000131174.7	3727.65	-0.770726	0.0619558	-12.4399	1.58641e-35	5.91119e-33	COX7B	protein_coding
ENSG00000174145.8	2.7777	-0.770564	0.308293	-2.49945	0.0124385	0.022802	NWD2	protein_coding
ENSG00000175701.10	691.988	-0.770445	0.074448	-10.3488	4.23908e-25	2.78466e-23	MTLN	protein_coding
ENSG00000186193.9	498.129	-0.769864	0.0982025	-7.83956	4.52138e-15	5.99708e-14	SAPCD2	protein_coding
ENSG00000101412.13	1096.06	-0.769751	0.0879583	-8.75132	2.10878e-18	4.70112e-17	E2F1	protein_coding
ENSG00000077009.13	2.42261	-0.769399	0.219399	-3.50685	0.00045345	0.00110743	NMRK2	protein_coding
ENSG00000182240.16	5545.82	-0.768322	0.108989	-7.04957	1.79475e-12	1.6175e-11	BACE2	protein_coding
ENSG00000101210.13	3176.65	-0.768309	0.210671	-3.64696	0.000265356	0.000675866	EEF1A2	protein_coding
ENSG00000126749.16	1942.21	-0.768176	0.0614947	-12.4917	8.28301e-36	3.22173e-33	EMG1	protein_coding
ENSG00000145358.6	589.652	-0.767744	0.150458	-5.1027	3.34848e-07	1.36957e-06	DDIT4L	protein_coding
ENSG00000102886.15	215.905	-0.767281	0.108894	-7.04613	1.83969e-12	1.65531e-11	GDPD3	protein_coding
ENSG00000182199.11	5062.78	-0.767276	0.0667214	-11.4997	1.32387e-30	2.15815e-28	SHMT2	protein_coding
ENSG00000219073.8	0.304223	-0.767249	0.395033	-1.94224	0.0521079	0.0823802	CELA3B	protein_coding
ENSG00000101084.18	76.1358	-0.766821	0.0865882	-8.85595	8.29767e-19	1.99203e-17	RAB5IF	protein_coding
ENSG00000158825.6	845.272	-0.766612	0.166985	-4.59091	4.41328e-06	1.5158e-05	CDA	protein_coding
ENSG00000129810.15	160.216	-0.766434	0.0960199	-7.98203	1.43947e-15	2.07705e-14	SGO1	protein_coding
ENSG00000101194.18	1355.22	-0.766004	0.117157	-6.53826	6.224e-11	4.40649e-10	SLC17A9	protein_coding
ENSG00000140623.14	1.47642	-0.765817	0.22406	-3.41791	0.000631039	0.00150144	SEPTIN12	protein_coding
ENSG00000125084.12	14.7412	-0.765287	0.131536	-5.81806	5.95345e-09	3.17821e-08	WNT1	protein_coding
ENSG00000165349.12	3.70603	-0.764717	0.196792	-3.88592	0.000101945	0.000279326	SLC7A3	protein_coding
ENSG00000188487.12	21.7536	-0.76354	0.172336	-4.43052	9.40044e-06	3.04719e-05	INSC	protein_coding
ENSG00000096092.6	1382.87	-0.76282	0.0649972	-11.7362	8.31474e-32	1.62436e-29	TMEM14A	protein_coding
ENSG00000142583.18	469.864	-0.762496	0.109528	-6.96165	3.36321e-12	2.89513e-11	SLC2A5	protein_coding
ENSG00000156970.13	593.288	-0.76234	0.0975883	-7.81179	5.63792e-15	7.37655e-14	BUB1B	protein_coding
ENSG00000158874.11	3.73229	-0.762192	0.20204	-3.77249	0.000161629	0.000427739	APOA2	protein_coding
ENSG00000126267.11	7066.11	-0.761558	0.0656925	-11.5928	4.48379e-31	7.95263e-29	COX6B1	protein_coding
ENSG00000140534.14	258.397	-0.761416	0.0975299	-7.807	5.85638e-15	7.64433e-14	TICRR	protein_coding
ENSG00000101447.15	721.875	-0.761392	0.095577	-7.96627	1.63539e-15	2.33617e-14	FAM83D	protein_coding
ENSG00000169679.15	1207.11	-0.761382	0.094725	-8.03781	9.14569e-16	1.36221e-14	BUB1	protein_coding
ENSG00000205155.8	933.836	-0.760653	0.0741991	-10.2515	1.16495e-24	7.16436e-23	PSENEN	protein_coding
ENSG00000162989.5	5.91338	-0.759563	0.20547	-3.69671	0.000218411	0.000564269	KCNJ3	protein_coding
ENSG00000139767.10	5.93147	-0.759372	0.203488	-3.73178	0.000190135	0.00049622	SRRM4	protein_coding
ENSG00000070019.5	42.2013	-0.758784	0.153306	-4.94947	7.44167e-07	2.88859e-06	GUCY2C	protein_coding
ENSG00000105963.15	452.531	-0.757281	0.0918747	-8.24254	1.68594e-16	2.80406e-15	ADAP1	protein_coding
ENSG00000164299.7	0.635456	-0.756878	0.356138	-2.12524	0.0335669	0.0557241	SPZ1	protein_coding
ENSG00000164032.12	5762.69	-0.756673	0.0576118	-13.134	2.10286e-39	1.41277e-36	H2AZ1	protein_coding
ENSG00000260903.3	7.54529	-0.756126	0.24405	-3.09825	0.0019467	0.0042078	XKR7	protein_coding
ENSG00000150361.12	0.468287	-0.755091	0.576614	-1.30953	0.190356	0.255915	KLHL1	protein_coding
ENSG00000151725.12	788.899	-0.754288	0.0844569	-8.93103	4.22053e-19	1.06634e-17	CENPU	protein_coding
ENSG00000250479.9	1074.97	-0.754225	0.0739417	-10.2003	1.97752e-24	1.16139e-22	CHCHD10	protein_coding
ENSG00000184650.11	0.648769	-0.753583	0.276038	-2.73	0.00633343	0.0123834	ODF4	protein_coding
ENSG00000165568.18	170.724	-0.753561	0.109743	-6.86662	6.57427e-12	5.41839e-11	AKR1E2	protein_coding
ENSG00000156885.6	1.20817	-0.753525	0.367244	-2.05184	0.0401853	0.0654445	COX6A2	protein_coding
ENSG00000146857.4	7.36357	-0.753503	0.332914	-2.26336	0.0236137	0.0406466	STRA8	protein_coding
ENSG00000169607.13	470.557	-0.753236	0.0982386	-7.66741	1.75498e-14	2.13645e-13	CKAP2L	protein_coding
ENSG00000181215.15	23.3129	-0.752875	0.143542	-5.24498	1.563e-07	6.73584e-07	C4orf50	protein_coding
ENSG00000135226.18	3.19123	-0.751697	0.33185	-2.26517	0.0235022	0.0404719	UGT2B28	protein_coding
ENSG00000171863.15	25390.7	-0.750973	0.0762347	-9.85081	6.79952e-23	3.12109e-21	RPS7	protein_coding
ENSG00000166451.13	333.216	-0.750911	0.0702197	-10.6937	1.08882e-26	9.09216e-25	CENPN	protein_coding
ENSG00000260428.3	99.111	-0.750734	0.112727	-6.65973	2.74329e-11	2.05438e-10	SCX	protein_coding
ENSG00000185028.4	6.14676	-0.750128	0.168799	-4.44392	8.83332e-06	2.87513e-05	LRRC14B	protein_coding
ENSG00000111678.11	753.965	-0.75002	0.0756191	-9.91839	3.46289e-23	1.67446e-21	C12orf57	protein_coding
ENSG00000131187.10	168.966	-0.749416	0.110045	-6.8101	9.75313e-12	7.82598e-11	F12	protein_coding
ENSG00000139988.10	17.4858	-0.748738	0.133566	-5.60577	2.07326e-08	1.01839e-07	RDH12	protein_coding
ENSG00000118785.14	27451.3	-0.748407	0.149318	-5.01215	5.38239e-07	2.13071e-06	SPP1	protein_coding
ENSG00000237136.8	2.33039	-0.748262	0.21569	-3.46916	0.000522083	0.00126012	C4orf51	protein_coding
ENSG00000277075.2	92.181	-0.747582	0.179063	-4.17497	2.98022e-05	8.88794e-05	H2AC8	protein_coding
ENSG00000177519.4	59.1999	-0.747171	0.184623	-4.047	5.18774e-05	0.000148992	RPRM	protein_coding
ENSG00000103089.9	1354.13	-0.746697	0.128312	-5.81939	5.90641e-09	3.15499e-08	FA2H	protein_coding
ENSG00000157778.9	2022.95	-0.74527	0.0655758	-11.365	6.245e-30	9.16919e-28	PSMG3	protein_coding
ENSG00000269096.7	0.228135	-0.744707	0.83505	-0.891812	0.372494		CT45A3	protein_coding
ENSG00000196570.3	0.512052	-0.744616	0.461675	-1.61286	0.106776	0.155231	PFN3	protein_coding
ENSG00000237988.5	1119.63	-0.744235	0.146456	-5.08162	3.74221e-07	1.51898e-06	OR2I1P	protein_coding
ENSG00000179817.5	0.309397	-0.743988	0.356105	-2.08924	0.0366863	0.0603244	MRGPRX4	protein_coding
ENSG00000161714.12	917.575	-0.743691	0.107453	-6.9211	4.48147e-12	3.78822e-11	PLCD3	protein_coding
ENSG00000196132.14	46.4705	-0.743266	0.187297	-3.96837	7.2365e-05	0.000203187	MYT1	protein_coding
ENSG00000115507.10	299.675	-0.742955	0.102343	-7.25947	3.88618e-13	3.85929e-12	OTX1	protein_coding
ENSG00000235118.8	0.157402	-0.742935	1.03683	-0.716543	0.473656		FAM237A	protein_coding
ENSG00000278023.7	42.4366	-0.742678	0.10866	-6.83489	8.20655e-12	6.66459e-11	RDM1	protein_coding
ENSG00000142549.9	31.2225	-0.74204	0.13592	-5.45939	4.77786e-08	2.22607e-07	IGLON5	protein_coding
ENSG00000173915.16	2194.73	-0.741146	0.0542174	-13.6699	1.53649e-42	1.66169e-39	ATP5MD	protein_coding
ENSG00000105173.14	455.856	-0.74096	0.114923	-6.44744	1.13757e-10	7.77331e-10	CCNE1	protein_coding
ENSG00000275713.2	87.1093	-0.740884	0.183233	-4.04339	5.26839e-05	0.000151182	H2BC9	protein_coding
ENSG00000256797.1	3.05672	-0.740834	0.235675	-3.14346	0.00166964	0.00366031	KLRF2	protein_coding
ENSG00000204001.9	4.35066	-0.740218	0.326483	-2.26725	0.0233749	0.0402808	LCN8	protein_coding
ENSG00000173557.15	56.2004	-0.740197	0.170637	-4.33785	1.43883e-05	4.53215e-05	FAM166C	protein_coding
ENSG00000198944.6	36.8804	-0.739944	0.157221	-4.70641	2.52123e-06	9.02146e-06	SOWAHA	protein_coding
ENSG00000228836.8	0.464687	-0.73972	0.698332	-1.05927	0.289478	0.365847	CT45A5	protein_coding
ENSG00000205277.9	39.2198	-0.739561	0.152171	-4.86008	1.17339e-06	4.41862e-06	MUC12	protein_coding
ENSG00000108700.5	228.897	-0.739204	0.13549	-5.45577	4.87599e-08	2.26917e-07	CCL8	protein_coding
ENSG00000169429.11	2818.16	-0.738988	0.139357	-5.30283	1.14019e-07	5.01508e-07	CXCL8	protein_coding
ENSG00000203907.9	19.3213	-0.738855	0.221309	-3.33858	0.000842092	0.00195371	OOEP	protein_coding
ENSG00000115009.13	1856.44	-0.738554	0.167196	-4.4173	9.99434e-06	3.22696e-05	CCL20	protein_coding
ENSG00000169551.13	2.62435	-0.738281	0.265478	-2.78095	0.00542	0.0107457	CT55	protein_coding
ENSG00000151012.13	2122.84	-0.737811	0.151487	-4.87046	1.1134e-06	4.20308e-06	SLC7A11	protein_coding
ENSG00000131941.8	1844.92	-0.737565	0.0912249	-8.08513	6.20969e-16	9.50038e-15	RHPN2	protein_coding
ENSG00000128626.12	1638.64	-0.737531	0.0708197	-10.4142	2.1356e-25	1.4727e-23	MRPS12	protein_coding
ENSG00000132026.14	25.9874	-0.737451	0.216082	-3.41283	0.000642925	0.00152738	RTBDN	protein_coding
ENSG00000153495.11	9.58754	-0.73719	0.113725	-6.48221	9.0386e-11	6.26318e-10	TEX29	protein_coding
ENSG00000161179.14	1096.42	-0.737038	0.0677855	-10.8731	1.5484e-27	1.48932e-25	YDJC	protein_coding
ENSG00000100479.13	314.741	-0.736953	0.0829481	-8.88452	6.42002e-19	1.57103e-17	POLE2	protein_coding
ENSG00000174473.16	101.527	-0.736627	0.186778	-3.94386	8.01819e-05	0.000223578	GALNTL6	protein_coding
ENSG00000198125.13	481.248	-0.736483	0.141774	-5.19477	2.04969e-07	8.65821e-07	MB	protein_coding
ENSG00000141371.13	9.76561	-0.736255	0.146631	-5.02112	5.13698e-07	2.03902e-06	C17orf64	protein_coding
ENSG00000150779.12	1402.72	-0.735786	0.0690526	-10.6554	1.64473e-26	1.31641e-24	TIMM8B	protein_coding
ENSG00000173662.21	41.5098	-0.735475	0.170431	-4.31539	1.59324e-05	4.97297e-05	TAS1R1	protein_coding
ENSG00000256394.3	3.55637	-0.734675	0.229238	-3.20486	0.00135128	0.00301438	ASIC5	protein_coding
ENSG00000071203.9	0.389923	-0.733851	0.437844	-1.67606	0.0937269	0.138426	MS4A12	protein_coding
ENSG00000179085.8	1242.23	-0.733825	0.0897629	-8.17515	2.95506e-16	4.74576e-15	DPM3	protein_coding
ENSG00000274276.4	27.7961	-0.733645	0.208399	-3.52039	0.000430915	0.00105676	CBSL	protein_coding
ENSG00000073146.16	37.3368	-0.733185	0.12954	-5.65993	1.51438e-08	7.60813e-08	MOV10L1	protein_coding
ENSG00000182154.8	1329.1	-0.733142	0.0701513	-10.4509	1.45177e-25	1.02018e-23	MRPL41	protein_coding
ENSG00000253368.4	1336.73	-0.731839	0.135974	-5.38219	7.35839e-08	3.33175e-07	TRNP1	protein_coding
ENSG00000104833.12	82.7856	-0.731107	0.175625	-4.16288	3.14252e-05	9.34307e-05	TUBB4A	protein_coding
ENSG00000070601.10	12.3741	-0.73103	0.167066	-4.37571	1.2104e-05	3.85998e-05	FRMPD1	protein_coding
ENSG00000187123.15	114.957	-0.730826	0.163335	-4.4744	7.66266e-06	2.52092e-05	LYPD6	protein_coding
ENSG00000233670.7	1.77597	-0.730335	0.361138	-2.02232	0.0431437	0.0697196	PIRT	protein_coding
ENSG00000189376.12	176.616	-0.729439	0.0664955	-10.9698	5.34183e-28	5.58637e-26	C8orf76	protein_coding
ENSG00000167194.7	0.561586	-0.729337	0.270519	-2.69606	0.0070164	0.0135775	C16orf92	protein_coding
ENSG00000143185.4	36.0779	-0.728931	0.120694	-6.03952	1.5457e-09	8.97091e-09	XCL2	protein_coding
ENSG00000241794.2	15.873	-0.728676	0.313687	-2.32294	0.0201823	0.0353046	SPRR2A	protein_coding
ENSG00000127928.13	41.3361	-0.728569	0.22182	-3.2845	0.00102162	0.00233119	GNGT1	protein_coding
ENSG00000148826.9	1.19959	-0.728491	0.381086	-1.91162	0.0559249	0.0877483	NKX6-2	protein_coding
ENSG00000111640.15	60624.7	-0.727949	0.0737012	-9.87703	5.23599e-23	2.46988e-21	GAPDH	protein_coding
ENSG00000154582.17	2797.39	-0.727579	0.0575384	-12.6451	1.19091e-36	5.2806e-34	ELOC	protein_coding
ENSG00000183145.9	104.6	-0.726715	0.160375	-4.53135	5.86088e-06	1.97026e-05	RIPPLY3	protein_coding
ENSG00000166123.14	3570.82	-0.726517	0.110569	-6.57072	5.00715e-11	3.60133e-10	GPT2	protein_coding
ENSG00000164611.13	1185.01	-0.726	0.0907523	-7.9998	1.24617e-15	1.81944e-14	PTTG1	protein_coding
ENSG00000169174.11	693.48	-0.725615	0.178726	-4.05992	4.90887e-05	0.000141469	PCSK9	protein_coding
ENSG00000140297.13	2601.3	-0.725566	0.168812	-4.29806	1.72296e-05	5.34438e-05	GCNT3	protein_coding
ENSG00000185290.4	59.3498	-0.72524	0.229802	-3.15594	0.00159981	0.00351872	NUPR2	protein_coding
ENSG00000132646.11	4310.2	-0.724779	0.0627896	-11.543	8.01136e-31	1.36104e-28	PCNA	protein_coding
ENSG00000162931.12	223.117	-0.724743	0.141751	-5.11279	3.17434e-07	1.30351e-06	TRIM17	protein_coding
ENSG00000076382.17	1279.13	-0.724741	0.0899295	-8.05899	7.69269e-16	1.15942e-14	SPAG5	protein_coding
ENSG00000128918.15	506.431	-0.724099	0.167229	-4.32998	1.4912e-05	4.68182e-05	ALDH1A2	protein_coding
ENSG00000122034.17	4617.99	-0.724095	0.0581933	-12.4429	1.52784e-35	5.74117e-33	GTF3A	protein_coding
ENSG00000168993.15	241.494	-0.724037	0.113074	-6.40319	1.52166e-10	1.02308e-09	CPLX1	protein_coding
ENSG00000172115.9	6195.68	-0.724012	0.055824	-12.9696	1.82083e-38	1.09104e-35	CYCS	protein_coding
ENSG00000128655.18	33.1209	-0.723849	0.155541	-4.65376	3.2593e-06	1.14309e-05	PDE11A	protein_coding
ENSG00000197345.13	1491.57	-0.723609	0.0568007	-12.7394	3.57011e-37	1.77867e-34	MRPL21	protein_coding
ENSG00000169750.9	709.568	-0.723438	0.105871	-6.83322	8.30268e-12	6.73526e-11	RAC3	protein_coding
ENSG00000185950.9	3121.86	-0.722824	0.109259	-6.6157	3.69795e-11	2.71295e-10	IRS2	protein_coding
ENSG00000120075.5	257.025	-0.722146	0.127072	-5.68298	1.32367e-08	6.70316e-08	HOXB5	protein_coding
ENSG00000109758.9	32.7421	-0.72154	0.171076	-4.21766	2.46855e-05	7.45271e-05	HGFAC	protein_coding
ENSG00000142273.13	978.822	-0.720987	0.100472	-7.17598	7.17899e-13	6.86486e-12	CBLC	protein_coding
ENSG00000137868.19	782.951	-0.720898	0.157679	-4.57192	4.83266e-06	1.64885e-05	STRA6	protein_coding
ENSG00000263715.7	0.240847	-0.720852	0.869516	-0.829026	0.407089		LINC02210-CRHR1	protein_coding
ENSG00000180777.14	1.33872	-0.720843	0.281212	-2.56334	0.0103669	0.0193452	ANKRD30B	protein_coding
ENSG00000104889.7	4.30261	-0.720813	0.119876	-6.01301	1.82111e-09	1.04639e-08	RNASEH2A	protein_coding
ENSG00000105835.12	13252.8	-0.720612	0.102896	-7.00328	2.50036e-12	2.20546e-11	NAMPT	protein_coding
ENSG00000104687.14	6297.82	-0.720597	0.0883745	-8.1539	3.52374e-16	5.59784e-15	GSR	protein_coding
ENSG00000057149.16	162.523	-0.720451	0.283408	-2.5421	0.011019	0.0204458	SERPINB3	protein_coding
ENSG00000213185.7	84.438	-0.720369	0.0810403	-8.88902	6.16487e-19	1.51612e-17	FAM24B	protein_coding
ENSG00000115657.14	44.1591	-0.720252	0.0986098	-7.30406	2.79221e-13	2.82669e-12	ABCB6	protein_coding
ENSG00000182054.10	7398.88	-0.719979	0.0688905	-10.4511	1.44903e-25	1.01986e-23	IDH2	protein_coding
ENSG00000204421.3	6.85869	-0.719828	0.173483	-4.14927	3.33534e-05	9.87398e-05	LY6G6C	protein_coding
ENSG00000126787.13	824.316	-0.71938	0.104596	-6.87767	6.08401e-12	5.04057e-11	DLGAP5	protein_coding
ENSG00000085999.13	217.327	-0.719298	0.0971962	-7.40048	1.35696e-13	1.44429e-12	RAD54L	protein_coding
ENSG00000128228.5	1598.45	-0.719116	0.0711878	-10.1017	5.43109e-24	2.97676e-22	SDF2L1	protein_coding
ENSG00000179046.8	1.72798	-0.71847	0.283187	-2.53709	0.0111779	0.0207094	TRIML2	protein_coding
ENSG00000165443.12	30.6591	-0.718441	0.188994	-3.8014	0.000143878	0.000383955	PHYHIPL	protein_coding
ENSG00000169689.15	2037.67	-0.718278	0.0754107	-9.52488	1.65238e-21	6.08034e-20	CENPX	protein_coding
ENSG00000176125.7	90.2451	-0.718172	0.0774564	-9.27195	1.8278e-20	5.72767e-19	UFSP1	protein_coding
ENSG00000188582.10	2.38434	-0.716874	0.30476	-2.35225	0.0186601	0.0328871	PAQR9	protein_coding
ENSG00000165891.16	222.244	-0.715886	0.116932	-6.12225	9.22637e-10	5.55474e-09	E2F7	protein_coding
ENSG00000068489.13	1039.62	-0.715436	0.0948863	-7.53993	4.70221e-14	5.36543e-13	PRR11	protein_coding
ENSG00000138495.7	1280.38	-0.71487	0.0510172	-14.0123	1.31024e-44	1.70874e-41	COX17	protein_coding
ENSG00000147481.17	1.33896	-0.714449	0.320568	-2.2287	0.0258341	0.0440801	SNTG1	protein_coding
ENSG00000130035.9	7.98161	-0.714092	0.152631	-4.67854	2.88927e-06	1.02351e-05	GALNT8	protein_coding
ENSG00000154920.15	149.272	-0.713548	0.0899747	-7.93054	2.18201e-15	3.04637e-14	EME1	protein_coding
ENSG00000107833.10	1121.41	-0.7131	0.0716	-9.9595	2.29218e-23	1.1293e-21	NPM3	protein_coding
ENSG00000196890.4	55.8175	-0.712865	0.154407	-4.61678	3.89733e-06	1.34872e-05	H2BU1	protein_coding
ENSG00000258713.3	0.788505	-0.71284	0.381067	-1.87064	0.0613944	0.0953316	C20orf141	protein_coding
ENSG00000029153.14	1741.88	-0.712495	0.125579	-5.67368	1.39762e-08	7.04867e-08	ARNTL2	protein_coding
ENSG00000166508.18	6009.23	-0.712088	0.0720718	-9.88025	5.07076e-23	2.39449e-21	MCM7	protein_coding
ENSG00000241149.3	1.54744	-0.711973	0.613867	-1.15982	0.246124	0.318955	ZNF722P	protein_coding
ENSG00000083807.10	220.314	-0.711838	0.0792376	-8.98359	2.62068e-19	6.88001e-18	SLC27A5	protein_coding
ENSG00000102539.5	3.68662	-0.711837	0.175217	-4.06261	4.85264e-05	0.000139994	MLNR	protein_coding
ENSG00000176170.14	785.681	-0.71119	0.102177	-6.96034	3.39447e-12	2.9192e-11	SPHK1	protein_coding
ENSG00000282988.2	11.4748	-0.711021	0.162909	-4.36452	1.27401e-05	4.04778e-05	AL031777.2	protein_coding
ENSG00000152192.8	41.9526	-0.710743	0.225414	-3.15306	0.0016157	0.0035509	POU4F1	protein_coding
ENSG00000212899.3	0.265776	-0.710318	0.716726	-0.99106	0.321656	0.399556	KRTAP3-3	protein_coding
ENSG00000182177.14	0.723579	-0.710164	0.358049	-1.98343	0.0473197	0.0757064	ASB18	protein_coding
ENSG00000162039.17	28.9767	-0.708803	0.192449	-3.68306	0.000230451	0.000593163	MEIOB	protein_coding
ENSG00000160957.14	1006.44	-0.708531	0.0926273	-7.64927	2.02118e-14	2.44067e-13	RECQL4	protein_coding
ENSG00000177551.5	33.3207	-0.708297	0.214728	-3.29858	0.000971735	0.00222975	NHLH2	protein_coding
ENSG00000114346.14	2591.81	-0.708273	0.0808673	-8.75846	1.97933e-18	4.43708e-17	ECT2	protein_coding
ENSG00000182053.12	0.314879	-0.708126	0.690444	-1.02561	0.305076	0.382269	TRIM49B	protein_coding
ENSG00000128944.13	777.708	-0.708025	0.0696549	-10.1648	2.84848e-24	1.63395e-22	KNSTRN	protein_coding
ENSG00000160124.9	659.332	-0.707817	0.0529929	-13.3568	1.08084e-40	9.04256e-38	CCDC58	protein_coding
ENSG00000080644.16	32.617	-0.707793	0.130934	-5.40574	6.45397e-08	2.9454e-07	CHRNA3	protein_coding
ENSG00000143590.14	206.467	-0.707664	0.0950524	-7.44499	9.69517e-14	1.05625e-12	EFNA3	protein_coding
ENSG00000224109.3	1.717	-0.707343	0.442708	-1.59777	0.110095	0.159414	CENPVL3	protein_coding
ENSG00000273238.3	0.303839	-0.7069	0.465045	-1.52007	0.128494	0.182311	TMEM271	protein_coding
ENSG00000164093.17	374.678	-0.706626	0.216171	-3.26883	0.00107993	0.00245188	PITX2	protein_coding
ENSG00000136535.15	4.96104	-0.706623	0.249631	-2.83067	0.00464508	0.00933163	TBR1	protein_coding
ENSG00000115386.6	47.5771	-0.705946	0.38705	-1.82391	0.0681653	0.104611	REG1A	protein_coding
ENSG00000054179.12	209.229	-0.705907	0.138506	-5.09659	3.4583e-07	1.41123e-06	ENTPD2	protein_coding
ENSG00000198826.11	643.652	-0.705197	0.088363	-7.98068	1.45533e-15	2.09925e-14	ARHGAP11A	protein_coding
ENSG00000175544.14	236.627	-0.7048	0.130284	-5.40973	6.31213e-08	2.88453e-07	CABP4	protein_coding
ENSG00000123131.13	6121.04	-0.704635	0.0702594	-10.029	1.13618e-23	5.86487e-22	PRDX4	protein_coding
ENSG00000267795.6	644.18	-0.704101	0.104807	-6.7181	1.84104e-11	1.41848e-10	SMIM22	protein_coding
ENSG00000198056.15	225.996	-0.703068	0.0740985	-9.48828	2.34872e-21	8.41913e-20	PRIM1	protein_coding
ENSG00000108984.15	713.23	-0.702511	0.108081	-6.49983	8.04122e-11	5.60799e-10	MAP2K6	protein_coding
ENSG00000163507.14	474.938	-0.701759	0.0926605	-7.57344	3.63469e-14	4.23118e-13	CIP2A	protein_coding
ENSG00000004478.8	4389.58	-0.701688	0.0725708	-9.66901	4.08295e-22	1.65184e-20	FKBP4	protein_coding
ENSG00000106153.13	10844.1	-0.701647	0.069501	-10.0955	5.78462e-24	3.16271e-22	CHCHD2	protein_coding
ENSG00000092345.14	4.81441	-0.701248	0.183053	-3.83085	0.000127702	0.000343469	DAZL	protein_coding
ENSG00000142408.6	24.0076	-0.701108	0.140265	-4.99845	5.77943e-07	2.27792e-06	CACNG8	protein_coding
ENSG00000115758.13	14276.4	-0.700943	0.139648	-5.01935	5.18474e-07	2.05687e-06	ODC1	protein_coding
ENSG00000065609.14	18.3219	-0.700935	0.203582	-3.443	0.00057529	0.00137782	SNAP91	protein_coding
ENSG00000268320.4	0.238684	-0.700743	0.572169	-1.22471	0.220683		SCGB1C2	protein_coding
ENSG00000186197.15	150.48	-0.700678	0.150549	-4.65416	3.25304e-06	1.14116e-05	EDARADD	protein_coding
ENSG00000146926.11	0.451641	-0.700329	0.290152	-2.41366	0.0157931	0.028309	ASB10	protein_coding
ENSG00000188037.12	12.0489	-0.700166	0.165278	-4.2363	2.27234e-05	6.90264e-05	CLCN1	protein_coding
ENSG00000168143.9	158.58	-0.699893	0.20861	-3.35502	0.00079358	0.00185152	FAM83B	protein_coding
ENSG00000060140.9	492.946	-0.699653	0.0993164	-7.04469	1.85876e-12	1.67111e-11	STYK1	protein_coding
ENSG00000070985.13	22.3925	-0.699363	0.195242	-3.58204	0.000340928	0.000851618	TRPM5	protein_coding
ENSG00000174016.11	1.32994	-0.699102	0.285674	-2.4472	0.014397	0.026035	TENT5D	protein_coding
ENSG00000129988.6	79.3699	-0.699065	0.242098	-2.88753	0.00388283	0.00792198	LBP	protein_coding
ENSG00000178741.12	3471	-0.69886	0.0541752	-12.9	4.50108e-38	2.55875e-35	COX5A	protein_coding
ENSG00000102387.16	21.0361	-0.698469	0.176305	-3.96172	7.44115e-05	0.000208511	TAF7L	protein_coding
ENSG00000164045.12	265.087	-0.698344	0.0922515	-7.57001	3.73199e-14	4.33194e-13	CDC25A	protein_coding
ENSG00000130270.16	245.609	-0.698188	0.128647	-5.42715	5.72625e-08	2.6339e-07	ATP8B3	protein_coding
ENSG00000114487.10	0.990865	-0.698163	0.309144	-2.25837	0.0239225	0.0411222	MORC1	protein_coding
ENSG00000106031.9	24.7887	-0.69785	0.329243	-2.11956	0.0340434	0.0564158	HOXA13	protein_coding
ENSG00000182103.5	7.19525	-0.697769	0.164925	-4.23082	2.32842e-05	7.0609e-05	FAM181B	protein_coding
ENSG00000117410.14	6594.26	-0.697358	0.0615893	-11.3227	1.01287e-29	1.41577e-27	ATP6V0B	protein_coding
ENSG00000134285.11	1840.77	-0.69724	0.0715062	-9.75076	1.83093e-22	7.92052e-21	FKBP11	protein_coding
ENSG00000168917.9	359.819	-0.69697	0.105699	-6.5939	4.2842e-11	3.11317e-10	SLC35G2	protein_coding
ENSG00000132661.4	922.215	-0.696897	0.0647021	-10.7708	4.72633e-27	4.15814e-25	NXT1	protein_coding
ENSG00000127922.9	4357.73	-0.696452	0.0542484	-12.8382	1.00184e-37	5.28841e-35	SEM1	protein_coding
ENSG00000146039.11	3.56835	-0.696221	0.36242	-1.92103	0.0547273	0.0860863	SLC17A4	protein_coding
ENSG00000135047.16	8745.79	-0.696088	0.0894052	-7.78577	6.92917e-15	8.91861e-14	CTSL	protein_coding
ENSG00000124635.9	138.849	-0.695915	0.149733	-4.64772	3.35628e-06	1.1745e-05	H2BC11	protein_coding
ENSG00000106633.17	15.1498	-0.695801	0.139643	-4.9827	6.2702e-07	2.45802e-06	GCK	protein_coding
ENSG00000122574.11	217.083	-0.6958	0.123734	-5.62335	1.87287e-08	9.26016e-08	WIPF3	protein_coding
ENSG00000081051.8	7.72915	-0.695688	0.261603	-2.65933	0.00782968	0.014991	AFP	protein_coding
ENSG00000182481.10	5292.51	-0.695563	0.0777259	-8.94892	3.58986e-19	9.16923e-18	KPNA2	protein_coding
ENSG00000007306.15	135.455	-0.695241	0.184721	-3.76373	0.000167401	0.000441802	CEACAM7	protein_coding
ENSG00000167749.11	11.1615	-0.695085	0.193465	-3.59283	0.000327108	0.000820055	KLK4	protein_coding
ENSG00000112559.15	1219.25	-0.695022	0.110758	-6.27514	3.49316e-10	2.22256e-09	MDFI	protein_coding
ENSG00000214530.9	5931.98	-0.694959	0.0838966	-8.28352	1.1959e-16	2.02549e-15	STARD10	protein_coding
ENSG00000100505.13	155.675	-0.694638	0.169719	-4.09287	4.26064e-05	0.000123915	TRIM9	protein_coding
ENSG00000109881.17	624.944	-0.694523	0.0780503	-8.8984	5.66559e-19	1.40345e-17	CCDC34	protein_coding
ENSG00000102384.13	267.773	-0.694131	0.0945963	-7.33783	2.17093e-13	2.23366e-12	CENPI	protein_coding
ENSG00000180475.4	0.555374	-0.69405	0.318233	-2.18095	0.0291872	0.0491868	OR10Q1	protein_coding
ENSG00000205076.4	5.06119	-0.693303	0.267575	-2.59106	0.00956807	0.0179831	LGALS7	protein_coding
ENSG00000002933.9	3775.62	-0.693085	0.103226	-6.71422	1.8907e-11	1.45371e-10	TMEM176A	protein_coding
ENSG00000155380.12	1324.27	-0.69289	0.130176	-5.32272	1.02225e-07	4.52731e-07	SLC16A1	protein_coding
ENSG00000180785.10	34.4948	-0.692537	0.144529	-4.79168	1.65388e-06	6.09294e-06	OR51E1	protein_coding
ENSG00000127774.7	22.9229	-0.692122	0.0717944	-9.64034	5.40096e-22	2.14235e-20	EMC6	protein_coding
ENSG00000168255.20	64.4361	-0.692056	0.104641	-6.61362	3.75028e-11	2.74907e-10	POLR2J3	protein_coding
ENSG00000132341.12	12030.4	-0.692046	0.0550067	-12.5811	2.68145e-36	1.1112e-33	RAN	protein_coding
ENSG00000116898.12	3353.04	-0.69195	0.0593634	-11.6562	2.13426e-31	3.92677e-29	MRPS15	protein_coding
ENSG00000132329.11	1734.98	-0.691472	0.120088	-5.75804	8.50964e-09	4.44383e-08	RAMP1	protein_coding
ENSG00000183128.7	9.22531	-0.691215	0.209728	-3.29577	0.000981516	0.00224882	CALHM3	protein_coding
ENSG00000174547.13	1969.19	-0.690574	0.0564503	-12.2333	2.06324e-34	6.48838e-32	MRPL11	protein_coding
ENSG00000203942.5	0.660087	-0.690405	0.267929	-2.57682	0.00997128	0.0186768	C10orf62	protein_coding
ENSG00000171551.12	161.215	-0.690364	0.185662	-3.71839	0.000200495	0.00052105	ECEL1	protein_coding
ENSG00000141756.19	6799.88	-0.690297	0.106868	-6.45932	1.05177e-10	7.22375e-10	FKBP10	protein_coding
ENSG00000197632.9	17.6065	-0.690264	0.199482	-3.46028	0.000539616	0.00129905	SERPINB2	protein_coding
ENSG00000247077.7	2517.76	-0.690256	0.0556738	-12.3982	2.67217e-35	9.63307e-33	PGAM5	protein_coding
ENSG00000064787.13	1604.12	-0.690021	0.178289	-3.87024	0.000108729	0.000296235	BCAS1	protein_coding
ENSG00000156269.5	8.41888	-0.68945	0.413209	-1.66853	0.0952115	0.140305	NAA11	protein_coding
ENSG00000164756.12	19.1163	-0.688859	0.226583	-3.0402	0.00236419	0.00502809	SLC30A8	protein_coding
ENSG00000117632.23	6987.99	-0.688729	0.0873157	-7.8878	3.07565e-15	4.18207e-14	STMN1	protein_coding
ENSG00000162374.18	39.5444	-0.688639	0.139412	-4.93959	7.82853e-07	3.02611e-06	ELAVL4	protein_coding
ENSG00000140264.21	10009.9	-0.688585	0.0649288	-10.6052	2.81775e-26	2.16913e-24	SERF2	protein_coding
ENSG00000146674.15	17072.4	-0.688468	0.112277	-6.13185	8.68628e-10	5.24239e-09	IGFBP3	protein_coding
ENSG00000172183.15	1869.99	-0.68842	0.0769186	-8.94998	3.55544e-19	9.0918e-18	ISG20	protein_coding
ENSG00000166396.13	51.3004	-0.687807	0.243867	-2.82042	0.00479614	0.0096107	SERPINB7	protein_coding
ENSG00000107187.17	1.31581	-0.687441	0.280095	-2.45432	0.0141153	0.0255818	LHX3	protein_coding
ENSG00000165490.13	319.759	-0.687295	0.092731	-7.41171	1.24684e-13	1.33574e-12	DDIAS	protein_coding
ENSG00000175581.14	1077.41	-0.68706	0.0543763	-12.6353	1.34914e-36	5.923e-34	MRPL48	protein_coding
ENSG00000143942.5	196.698	-0.687023	0.0725085	-9.47507	2.66587e-21	9.46416e-20	CHAC2	protein_coding
ENSG00000034510.6	66894.3	-0.686846	0.072435	-9.48223	2.48896e-21	8.87845e-20	TMSB10	protein_coding
ENSG00000276747.1	0.99499	-0.686579	0.224036	-3.06459	0.00217966	0.004669	PADI6	protein_coding
ENSG00000170558.10	345.704	-0.686128	0.173581	-3.95278	7.72469e-05	0.000215965	CDH2	protein_coding
ENSG00000237330.3	102.9	-0.685942	0.108016	-6.35039	2.14776e-10	1.41087e-09	RNF223	protein_coding
ENSG00000100342.21	9294.63	-0.68567	0.101329	-6.76678	1.31684e-11	1.03528e-10	APOL1	protein_coding
ENSG00000249992.2	203.996	-0.685126	0.124231	-5.51494	3.48896e-08	1.65742e-07	TMEM158	protein_coding
ENSG00000165474.8	1861.78	-0.684663	0.145271	-4.71301	2.44089e-06	8.75305e-06	GJB2	protein_coding
ENSG00000160183.17	732.705	-0.684308	0.158292	-4.32307	1.53873e-05	4.81809e-05	TMPRSS3	protein_coding
ENSG00000161509.14	87.6833	-0.684247	0.146735	-4.66316	3.11392e-06	1.09687e-05	GRIN2C	protein_coding
ENSG00000007968.7	346.493	-0.682645	0.0882503	-7.73533	1.03137e-14	1.29506e-13	E2F2	protein_coding
ENSG00000108849.8	0.885055	-0.681996	0.245155	-2.7819	0.00540424	0.0107188	PPY	protein_coding
ENSG00000131944.10	245.227	-0.681812	0.0712208	-9.57322	1.03627e-21	3.94047e-20	FAAP24	protein_coding
ENSG00000101203.16	3.40582	-0.680935	0.20515	-3.31921	0.000902736	0.00208307	COL20A1	protein_coding
ENSG00000172366.20	1532.58	-0.680663	0.072085	-9.44249	3.64012e-21	1.26197e-19	MCRIP2	protein_coding
ENSG00000136231.14	641.229	-0.680411	0.175033	-3.88733	0.000101351	0.000277821	IGF2BP3	protein_coding
ENSG00000130427.3	3.2383	-0.680271	0.149967	-4.53614	5.7292e-06	1.92877e-05	EPO	protein_coding
ENSG00000119782.14	90.9508	-0.680044	0.101556	-6.69627	2.13811e-11	1.62757e-10	FKBP1B	protein_coding
ENSG00000114023.15	2099.67	-0.680036	0.0629045	-10.8106	3.06619e-27	2.78032e-25	FAM162A	protein_coding
ENSG00000107859.10	3.20229	-0.679856	0.177343	-3.83356	0.000126301	0.000339971	PITX3	protein_coding
ENSG00000106400.12	3960.49	-0.679775	0.0634983	-10.7054	9.60097e-27	8.07811e-25	ZNHIT1	protein_coding
ENSG00000005075.15	1705.87	-0.679737	0.0603215	-11.2686	1.87603e-29	2.46109e-27	POLR2J	protein_coding
ENSG00000272196.2	3.19922	-0.67849	0.206095	-3.29212	0.000994354	0.00227504	H2AC19	protein_coding
ENSG00000061794.13	3499.48	-0.677671	0.062848	-10.7827	4.15521e-27	3.67025e-25	MRPS35	protein_coding
ENSG00000135441.7	228.79	-0.677619	0.0642464	-10.5472	5.23406e-26	3.92697e-24	BLOC1S1	protein_coding
ENSG00000204922.5	298.438	-0.677373	0.0598584	-11.3163	1.09016e-29	1.50588e-27	UQCC3	protein_coding
ENSG00000126233.2	2.09575	-0.676985	0.262202	-2.58192	0.00982537	0.0184277	SLURP1	protein_coding
ENSG00000175324.10	494.86	-0.676656	0.0605755	-11.1705	5.6886e-29	7.12538e-27	LSM1	protein_coding
ENSG00000132507.18	11254.1	-0.676606	0.0608567	-11.118	1.02512e-28	1.20891e-26	EIF5A	protein_coding
ENSG00000154217.15	2061.44	-0.676203	0.0901715	-7.49907	6.42705e-14	7.18381e-13	PITPNC1	protein_coding
ENSG00000088002.12	410.698	-0.675819	0.127254	-5.31078	1.09155e-07	4.81548e-07	SULT2B1	protein_coding
ENSG00000101132.10	991.178	-0.675154	0.0610067	-11.0669	1.81633e-28	2.03378e-26	PFDN4	protein_coding
ENSG00000137203.15	643.571	-0.674863	0.129355	-5.21714	1.81712e-07	7.74624e-07	TFAP2A	protein_coding
ENSG00000198768.11	106.354	-0.674503	0.173505	-3.88752	0.000101273	0.000277624	APCDD1L	protein_coding
ENSG00000176884.16	135.253	-0.674296	0.138815	-4.8575	1.18876e-06	4.47079e-06	GRIN1	protein_coding
ENSG00000143256.5	2524.36	-0.673715	0.0600851	-11.2127	3.53279e-29	4.47564e-27	PFDN2	protein_coding
ENSG00000268988.1	0.112102	-0.673626	1.36271	-0.494329	0.621074		SPANXN2	protein_coding
ENSG00000176571.12	1.31599	-0.673546	0.327775	-2.05491	0.039888	0.0650032	CNBD1	protein_coding
ENSG00000092208.17	511.633	-0.673445	0.071516	-9.4167	4.65471e-21	1.58521e-19	GEMIN2	protein_coding
ENSG00000233087.7	8.70211	-0.673181	0.131839	-5.10609	3.28888e-07	1.34718e-06	RAB6D	protein_coding
ENSG00000177257.3	0.717263	-0.673029	0.485871	-1.3852	0.165991	0.227273	DEFB4B	protein_coding
ENSG00000037965.6	58.929	-0.672942	0.182559	-3.68615	0.000227668	0.000586749	HOXC8	protein_coding
ENSG00000258947.7	66.9028	-0.67285	0.119498	-5.63063	1.79552e-08	8.9035e-08	TUBB3	protein_coding
ENSG00000244067.3	185.504	-0.67285	0.217978	-3.08677	0.00202341	0.00435894	GSTA2	protein_coding
ENSG00000105185.12	2301.62	-0.671294	0.0572269	-11.7304	8.90367e-32	1.72401e-29	PDCD5	protein_coding
ENSG00000102393.14	1519.69	-0.671003	0.0614804	-10.9141	9.87045e-28	9.66149e-26	GLA	protein_coding
ENSG00000268799.4	0.168636	-0.670618	0.709553	-0.945127	0.344594		H3Y2	protein_coding
ENSG00000164405.11	2861.65	-0.669303	0.0661354	-10.1202	4.49531e-24	2.50096e-22	UQCRQ	protein_coding
ENSG00000146386.8	1737.56	-0.669113	0.0623911	-10.7245	7.81136e-27	6.64805e-25	ABRACL	protein_coding
ENSG00000051341.14	323.324	-0.66902	0.104457	-6.40477	1.50597e-10	1.01314e-09	POLQ	protein_coding
ENSG00000109814.12	8270.9	-0.668655	0.110257	-6.06451	1.32357e-09	7.76507e-09	UGDH	protein_coding
ENSG00000147536.12	277.974	-0.668426	0.0956932	-6.98509	2.84675e-12	2.47943e-11	GINS4	protein_coding
ENSG00000106236.4	285.076	-0.667803	0.166804	-4.00353	6.24049e-05	0.00017697	NPTX2	protein_coding
ENSG00000013810.20	2529.09	-0.667675	0.072874	-9.16204	5.09242e-20	1.49045e-18	TACC3	protein_coding
ENSG00000126733.21	7.50576	-0.66766	0.210865	-3.16629	0.00154399	0.00340642	DACH2	protein_coding
ENSG00000139180.11	505.411	-0.667358	0.0529875	-12.5946	2.26052e-36	9.55253e-34	NDUFA9	protein_coding
ENSG00000106462.11	1025.83	-0.667316	0.0761339	-8.76503	1.86723e-18	4.22422e-17	EZH2	protein_coding
ENSG00000177602.5	121.212	-0.667284	0.0883929	-7.54906	4.38399e-14	5.03114e-13	HASPIN	protein_coding
ENSG00000151287.17	189.095	-0.667157	0.0662468	-10.0708	7.43777e-24	3.98789e-22	TEX30	protein_coding
ENSG00000165238.16	687.672	-0.667031	0.131469	-5.07368	3.90189e-07	1.57802e-06	WNK2	protein_coding
ENSG00000198435.4	385.847	-0.666628	0.0857216	-7.77667	7.4459e-15	9.5532e-14	NRARP	protein_coding
ENSG00000127377.10	55.8724	-0.666613	0.159265	-4.18556	2.84466e-05	8.50941e-05	CRYGN	protein_coding
ENSG00000188486.3	2128.07	-0.666564	0.0679373	-9.81145	1.00515e-22	4.5248e-21	H2AX	protein_coding
ENSG00000101200.5	0.63826	-0.666504	0.329237	-2.02439	0.0429304	0.0694179	AVP	protein_coding
ENSG00000142615.8	1.38109	-0.666404	0.182584	-3.64986	0.000262383	0.000668717	CELA2A	protein_coding
ENSG00000121552.4	444.382	-0.666379	0.121006	-5.50698	3.65033e-08	1.72963e-07	CSTA	protein_coding
ENSG00000165996.14	287.165	-0.666222	0.113219	-5.88436	3.99592e-09	2.18771e-08	HACD1	protein_coding
ENSG00000011426.11	2292.73	-0.666027	0.110131	-6.04757	1.4705e-09	8.56775e-09	ANLN	protein_coding
ENSG00000006634.8	699.601	-0.666005	0.0661494	-10.0682	7.63629e-24	4.07953e-22	DBF4	protein_coding
ENSG00000185100.11	837.774	-0.665946	0.104861	-6.35076	2.14249e-10	1.40783e-09	ADSS1	protein_coding
ENSG00000147378.11	14.2698	-0.665731	0.114259	-5.82648	5.66088e-09	3.03114e-08	FATE1	protein_coding
ENSG00000173267.14	1322.57	-0.66547	0.162523	-4.09462	4.2287e-05	0.000123059	SNCG	protein_coding
ENSG00000149554.13	778.352	-0.665029	0.0900333	-7.38648	1.5077e-13	1.59553e-12	CHEK1	protein_coding
ENSG00000168070.12	38.864	-0.664964	0.209859	-3.16862	0.00153166	0.00338056	MAJIN	protein_coding
ENSG00000150787.8	811.769	-0.664117	0.0506553	-13.1105	2.86679e-39	1.86936e-36	PTS	protein_coding
ENSG00000171360.4	1.41173	-0.663916	0.335325	-1.97992	0.0477128	0.0762666	KRT38	protein_coding
ENSG00000165462.5	2.54479	-0.663541	0.376921	-1.76043	0.0783355	0.118206	PHOX2A	protein_coding
ENSG00000196421.8	92.0479	-0.663408	0.120174	-5.52039	3.3824e-08	1.61077e-07	C20orf204	protein_coding
ENSG00000111732.11	11.1352	-0.663345	0.166576	-3.98223	6.82721e-05	0.000192488	AICDA	protein_coding
ENSG00000181408.4	5.86748	-0.663292	0.18102	-3.6642	0.000248116	0.000635239	UTS2R	protein_coding
ENSG00000088305.18	326.357	-0.663253	0.0964084	-6.87962	6.00125e-12	4.97944e-11	DNMT3B	protein_coding
ENSG00000112984.12	960.073	-0.662942	0.0909213	-7.29138	3.06796e-13	3.08893e-12	KIF20A	protein_coding
ENSG00000111669.15	26864.8	-0.662821	0.0610157	-10.8631	1.72734e-27	1.64361e-25	TPI1	protein_coding
ENSG00000168569.8	836.749	-0.662221	0.0535844	-12.3585	4.38491e-35	1.5431e-32	TMEM223	protein_coding
ENSG00000186051.7	2.55379	-0.662111	0.141711	-4.67228	2.97874e-06	1.0526e-05	TAL2	protein_coding
ENSG00000258484.4	71.6892	-0.661033	0.172534	-3.83133	0.000127454	0.000342885	SPESP1	protein_coding
ENSG00000277791.5	6147.6	-0.661023	0.0615181	-10.7452	6.24436e-27	5.39729e-25	PSMB3	protein_coding
ENSG00000166831.9	251.46	-0.660677	0.112282	-5.88409	4.00254e-09	2.19107e-08	RBPMS2	protein_coding
ENSG00000213420.8	127.527	-0.66065	0.13834	-4.77556	1.79208e-06	6.57095e-06	GPC2	protein_coding
ENSG00000164978.18	497.055	-0.660464	0.0666936	-9.90296	4.04124e-23	1.9268e-21	NUDT2	protein_coding
ENSG00000179958.10	1374.9	-0.66026	0.0630539	-10.4714	1.1694e-25	8.3814e-24	DCTPP1	protein_coding
ENSG00000166924.9	26.4758	-0.660147	0.120159	-5.49393	3.93091e-08	1.85556e-07	NYAP1	protein_coding
ENSG00000165092.13	5608.59	-0.659389	0.13569	-4.85951	1.17676e-06	4.43095e-06	ALDH1A1	protein_coding
ENSG00000235034.7	11.808	-0.659155	0.195977	-3.36343	0.0007698	0.00180097	C19orf81	protein_coding
ENSG00000156006.5	13.2321	-0.659099	0.129518	-5.08886	3.60231e-07	1.46595e-06	NAT2	protein_coding
ENSG00000143536.7	0.572042	-0.65888	0.368899	-1.78607	0.0740877	0.11257	CRNN	protein_coding
ENSG00000184661.14	298.392	-0.658845	0.0979054	-6.72941	1.70357e-11	1.31898e-10	CDCA2	protein_coding
ENSG00000134365.13	2.78357	-0.658478	0.306615	-2.14757	0.0317479	0.05301	CFHR4	protein_coding
ENSG00000106245.11	1509.36	-0.658361	0.0579834	-11.3543	7.06037e-30	1.03321e-27	BUD31	protein_coding
ENSG00000137547.9	2612.41	-0.658035	0.0628234	-10.4744	1.13304e-25	8.14263e-24	MRPL15	protein_coding
ENSG00000241685.10	1184.41	-0.657997	0.0598798	-10.9886	4.33493e-28	4.59845e-26	ARPC1A	protein_coding
ENSG00000165283.16	3906.89	-0.657589	0.0568287	-11.5714	5.75196e-31	1.00019e-28	STOML2	protein_coding
ENSG00000075188.9	777.268	-0.657462	0.0497467	-13.2162	7.07696e-40	4.98094e-37	NUP37	protein_coding
ENSG00000177192.14	1111.71	-0.657341	0.0566281	-11.608	3.75133e-31	6.73432e-29	PUS1	protein_coding
ENSG00000154518.10	6979.62	-0.656432	0.05355	-12.2583	1.51658e-34	4.87295e-32	ATP5MC3	protein_coding
ENSG00000151005.5	1.52564	-0.656381	0.196677	-3.33736	0.000845793	0.00196147	TKTL2	protein_coding
ENSG00000140835.10	90.504	-0.656298	0.174419	-3.76277	0.000168039	0.000443355	CHST4	protein_coding
ENSG00000069696.7	37.9794	-0.655717	0.11556	-5.67425	1.39296e-08	7.02677e-08	DRD4	protein_coding
ENSG00000102030.16	993.577	-0.655663	0.0602213	-10.8876	1.32123e-27	1.28475e-25	NAA10	protein_coding
ENSG00000162399.9	7.41314	-0.655625	0.173843	-3.77137	0.000162353	0.000429477	BSND	protein_coding
ENSG00000163202.5	0.567658	-0.655483	0.601777	-1.08925	0.276046	0.35152	LCE3D	protein_coding
ENSG00000251537.4	7.97481	-0.655293	0.165161	-3.96759	7.26017e-05	0.000203813	AC005324.2	protein_coding
ENSG00000169435.14	781.1	-0.655276	0.117446	-5.57939	2.41369e-08	1.17507e-07	RASSF6	protein_coding
ENSG00000078399.19	17.5296	-0.655227	0.149857	-4.37234	1.22923e-05	3.91561e-05	HOXA9	protein_coding
ENSG00000112699.11	1559.2	-0.653945	0.0762975	-8.57098	1.02604e-17	2.05306e-16	GMDS	protein_coding
ENSG00000173660.12	4888.21	-0.653704	0.0565215	-11.5656	6.15685e-31	1.06641e-28	UQCRH	protein_coding
ENSG00000172590.18	1930.74	-0.653392	0.05708	-11.4469	2.43588e-30	3.84375e-28	MRPL52	protein_coding
ENSG00000189046.11	550.706	-0.653196	0.0586577	-11.1357	8.40706e-29	1.01852e-26	ALKBH2	protein_coding
ENSG00000137941.17	318.697	-0.653115	0.120697	-5.41119	6.26069e-08	2.86339e-07	TTLL7	protein_coding
ENSG00000188186.10	2926.06	-0.652567	0.0692063	-9.4293	4.12835e-21	1.42013e-19	LAMTOR4	protein_coding
ENSG00000095587.9	61.566	-0.652276	0.139423	-4.6784	2.89122e-06	1.02396e-05	TLL2	protein_coding
ENSG00000229674.2	0.617909	-0.651257	0.296076	-2.19963	0.0278334	0.0471234	H2AL1RP	protein_coding
ENSG00000196503.5	67.2241	-0.651029	0.131073	-4.9669	6.80306e-07	2.65611e-06	ARL9	protein_coding
ENSG00000152952.12	6201.7	-0.650925	0.114343	-5.69272	1.25033e-08	6.35715e-08	PLOD2	protein_coding
ENSG00000196636.8	781.09	-0.650899	0.0652427	-9.97657	1.93017e-23	9.6707e-22	SDHAF3	protein_coding
ENSG00000112312.10	913.32	-0.650675	0.0663641	-9.80463	1.07539e-22	4.82144e-21	GMNN	protein_coding
ENSG00000184408.10	155.38	-0.650486	0.134699	-4.82917	1.37103e-06	5.11167e-06	KCND2	protein_coding
ENSG00000148459.16	228.314	-0.650382	0.0543499	-11.9666	5.31717e-33	1.30259e-30	PDSS1	protein_coding
ENSG00000094796.5	1.12733	-0.650215	0.288102	-2.25689	0.0240147	0.0412647	KRT31	protein_coding
ENSG00000148386.9	0.495136	-0.650031	0.756609	-0.859137	0.390265	0.469753	LCN9	protein_coding
ENSG00000164919.11	3488.59	-0.649678	0.0592708	-10.9612	5.87345e-28	6.08492e-26	COX6C	protein_coding
ENSG00000105255.11	39.4856	-0.649264	0.146197	-4.44103	8.95304e-06	2.9126e-05	FSD1	protein_coding
ENSG00000113100.10	0.765622	-0.649056	0.513239	-1.26463	0.206005	0.273888	CDH9	protein_coding
ENSG00000105427.10	123.839	-0.648852	0.119587	-5.42577	5.77053e-08	2.65264e-07	CNFN	protein_coding
ENSG00000159199.14	2503.94	-0.648823	0.0642144	-10.104	5.30266e-24	2.91146e-22	ATP5MC1	protein_coding
ENSG00000111537.5	46.8562	-0.648699	0.156782	-4.13757	3.51e-05	0.00010362	IFNG	protein_coding
ENSG00000138160.7	1302.8	-0.648649	0.0865479	-7.49469	6.64576e-14	7.40773e-13	KIF11	protein_coding
ENSG00000255150.2	111.564	-0.648159	0.112109	-5.78152	7.40294e-09	3.90035e-08	EID3	protein_coding
ENSG00000188385.12	121.846	-0.647522	0.157839	-4.10243	4.08832e-05	0.000119279	JAKMIP3	protein_coding
ENSG00000204389.10	4157.22	-0.647098	0.0851195	-7.60223	2.91073e-14	3.44201e-13	HSPA1A	protein_coding
ENSG00000104738.18	4399.07	-0.646944	0.0790425	-8.18475	2.7286e-16	4.4012e-15	MCM4	protein_coding
ENSG00000167700.9	1000.11	-0.646831	0.0829379	-7.79898	6.24079e-15	8.10079e-14	MFSD3	protein_coding
ENSG00000118193.12	498.067	-0.646697	0.104743	-6.17414	6.65254e-10	4.07038e-09	KIF14	protein_coding
ENSG00000132915.11	24.6966	-0.646239	0.127556	-5.06631	4.05592e-07	1.63717e-06	PDE6A	protein_coding
ENSG00000197888.2	17.6606	-0.64593	0.162865	-3.96604	7.30781e-05	0.00020506	UGT2B17	protein_coding
ENSG00000180176.15	14.3395	-0.64588	0.221101	-2.9212	0.00348687	0.00718588	TH	protein_coding
ENSG00000134202.11	997.806	-0.645126	0.105214	-6.13159	8.70058e-10	5.24959e-09	GSTM3	protein_coding
ENSG00000140525.19	1249.05	-0.644902	0.0736513	-8.75615	2.02029e-18	4.51522e-17	FANCI	protein_coding
ENSG00000180879.14	15571.4	-0.644659	0.0741951	-8.6887	3.66603e-18	7.87575e-17	SSR4	protein_coding
ENSG00000204481.8	0.159718	-0.644494	0.976817	-0.65979	0.509388		PRAMEF14	protein_coding
ENSG00000168496.4	1530.48	-0.644398	0.0664001	-9.70478	2.87692e-22	1.19332e-20	FEN1	protein_coding
ENSG00000184995.7	12.7574	-0.644135	0.244753	-2.63178	0.00849393	0.0161332	IFNE	protein_coding
ENSG00000167553.16	4132.43	-0.643608	0.065509	-9.82472	8.81192e-23	4.00337e-21	TUBA1C	protein_coding
ENSG00000181585.7	41.7928	-0.643362	0.108153	-5.94862	2.70413e-09	1.5173e-08	TMIE	protein_coding
ENSG00000095209.12	643.834	-0.643171	0.0743248	-8.65352	4.99337e-18	1.05384e-16	TMEM38B	protein_coding
ENSG00000172000.7	9.5117	-0.642959	0.174769	-3.67891	0.000234234	0.000602063	ZNF556	protein_coding
ENSG00000133937.5	16.6391	-0.642696	0.206531	-3.11187	0.00185908	0.00403571	GSC	protein_coding
ENSG00000156509.14	40.1884	-0.642532	0.101045	-6.35888	2.03224e-10	1.34015e-09	FBXO43	protein_coding
ENSG00000142677.4	191.378	-0.642424	0.154472	-4.15884	3.19873e-05	9.49682e-05	IL22RA1	protein_coding
ENSG00000142623.11	146.287	-0.642004	0.233909	-2.74467	0.00605709	0.0118908	PADI1	protein_coding
ENSG00000134569.10	753.444	-0.641979	0.13344	-4.81097	1.50197e-06	5.56987e-06	LRP4	protein_coding
ENSG00000261587.2	3.862	-0.641077	0.154299	-4.15478	3.25603e-05	9.65724e-05	TMEM249	protein_coding
ENSG00000105697.9	87.1423	-0.640877	0.133455	-4.80218	1.56946e-06	5.80315e-06	HAMP	protein_coding
ENSG00000112208.11	882.323	-0.64085	0.0896023	-7.15216	8.54205e-13	8.07942e-12	BAG2	protein_coding
ENSG00000148834.13	4303.84	-0.640526	0.0700561	-9.14305	6.07179e-20	1.75852e-18	GSTO1	protein_coding
ENSG00000123415.15	1630.04	-0.640311	0.048801	-13.1209	2.50073e-39	1.655e-36	SMUG1	protein_coding
ENSG00000174672.16	105.506	-0.64024	0.1519	-4.21487	2.49917e-05	7.54054e-05	BRSK2	protein_coding
ENSG00000160563.14	819.477	-0.640174	0.0530237	-12.0734	1.46038e-33	3.92454e-31	MED27	protein_coding
ENSG00000167088.11	2224.64	-0.639917	0.0540823	-11.8323	2.65846e-32	5.64655e-30	SNRPD1	protein_coding
ENSG00000171241.9	568.282	-0.639863	0.0855849	-7.47635	7.64145e-14	8.45172e-13	SHCBP1	protein_coding
ENSG00000169059.12	3.42105	-0.639652	0.377156	-1.69599	0.0898884	0.133454	VCX3A	protein_coding
ENSG00000188368.10	87.187	-0.639401	0.0957863	-6.67529	2.46749e-11	1.86393e-10	PRR19	protein_coding
ENSG00000176340.4	2157.91	-0.639182	0.0530075	-12.0583	1.75286e-33	4.6264e-31	COX8A	protein_coding
ENSG00000188290.11	323.07	-0.639174	0.0943607	-6.77373	1.25507e-11	9.89001e-11	HES4	protein_coding
ENSG00000167799.10	423.774	-0.638863	0.084363	-7.57278	3.65312e-14	4.24818e-13	NUDT8	protein_coding
ENSG00000149506.11	10.5486	-0.638632	0.14619	-4.36849	1.25106e-05	3.98086e-05	ZP1	protein_coding
ENSG00000132744.8	196.467	-0.638334	0.131634	-4.8493	1.23901e-06	4.6456e-06	ACY3	protein_coding
ENSG00000184575.12	5318.43	-0.638243	0.0566103	-11.2743	1.75743e-29	2.32615e-27	XPOT	protein_coding
ENSG00000099901.17	2957.34	-0.638233	0.055965	-11.4042	3.98591e-30	6.13678e-28	RANBP1	protein_coding
ENSG00000106302.10	6.40921	-0.638182	0.194851	-3.27522	0.00105579	0.0024026	HYAL4	protein_coding
ENSG00000183760.11	17.6014	-0.637892	0.224412	-2.84251	0.004476	0.00902418	ACP7	protein_coding
ENSG00000150656.15	10.2975	-0.637232	0.156939	-4.06038	4.89931e-05	0.000141221	CNDP1	protein_coding
ENSG00000134873.10	973.719	-0.63715	0.197113	-3.23241	0.0012275	0.00275755	CLDN10	protein_coding
ENSG00000175985.10	49.4564	-0.636414	0.154395	-4.12198	3.75629e-05	0.000110354	PLEKHD1	protein_coding
ENSG00000172020.13	35.5675	-0.636379	0.177907	-3.57704	0.000347512	0.00086699	GAP43	protein_coding
ENSG00000009694.13	471.762	-0.636089	0.203718	-3.1224	0.00179384	0.00390844	TENM1	protein_coding
ENSG00000145198.14	31.0504	-0.636051	0.141591	-4.49217	7.05e-06	2.3374e-05	VWA5B2	protein_coding
ENSG00000110975.8	2.30683	-0.635433	0.322689	-1.96918	0.048932	0.077996	SYT10	protein_coding
ENSG00000140307.11	1803.42	-0.635211	0.0521503	-12.1804	3.95428e-34	1.16117e-31	GTF2A2	protein_coding
ENSG00000198734.12	1107.67	-0.635147	0.168071	-3.77905	0.000157431	0.000417552	F5	protein_coding
ENSG00000101182.15	8101.32	-0.634936	0.0523749	-12.1229	7.98859e-34	2.20014e-31	PSMA7	protein_coding
ENSG00000204899.6	1125.14	-0.634915	0.0605028	-10.494	9.20809e-26	6.69337e-24	MZT1	protein_coding
ENSG00000168701.19	2171.42	-0.634766	0.062271	-10.1936	2.11784e-24	1.24216e-22	TMEM208	protein_coding
ENSG00000196754.13	1921.96	-0.634759	0.169769	-3.73895	0.000184793	0.00048336	S100A2	protein_coding
ENSG00000176678.6	168.298	-0.63426	0.132456	-4.78848	1.68052e-06	6.18596e-06	FOXL1	protein_coding
ENSG00000139579.13	1704.95	-0.633222	0.049665	-12.7499	3.12267e-37	1.59152e-34	NABP2	protein_coding
ENSG00000141977.9	1.46787	-0.63299	0.17992	-3.51818	0.000434523	0.00106443	CIB3	protein_coding
ENSG00000164520.11	33.1764	-0.632376	0.149681	-4.22484	2.3911e-05	7.23762e-05	RAET1E	protein_coding
ENSG00000242114.6	25.5447	-0.632175	0.0746924	-8.46372	2.58988e-17	4.87014e-16	MTFP1	protein_coding
ENSG00000197728.11	6757.31	-0.631977	0.0819024	-7.71622	1.19831e-14	1.49296e-13	RPS26	protein_coding
ENSG00000254709.8	148.398	-0.631925	0.135726	-4.65588	3.22605e-06	1.13241e-05	IGLL5	protein_coding
ENSG00000163382.12	6055.99	-0.631914	0.0663362	-9.52594	1.6356e-21	6.02362e-20	NAXE	protein_coding
ENSG00000125148.7	6456.16	-0.631488	0.116281	-5.43072	5.61278e-08	2.586e-07	MT2A	protein_coding
ENSG00000073150.14	804.497	-0.631344	0.123114	-5.12814	2.92613e-07	1.20808e-06	PANX2	protein_coding
ENSG00000135127.11	1136.79	-0.630728	0.0974456	-6.47261	9.63223e-11	6.64544e-10	BICDL1	protein_coding
ENSG00000159231.6	143.737	-0.630615	0.131906	-4.78079	1.74607e-06	6.41339e-06	CBR3	protein_coding
ENSG00000110080.20	1766.76	-0.630542	0.0784244	-8.04013	8.97468e-16	1.33944e-14	ST3GAL4	protein_coding
ENSG00000099960.13	94.7535	-0.630357	0.174745	-3.60729	0.000309412	0.000778994	SLC7A4	protein_coding
ENSG00000136942.15	19107	-0.630287	0.0778886	-8.09216	5.86175e-16	9.00609e-15	RPL35	protein_coding
ENSG00000125207.7	19.3716	-0.630129	0.250694	-2.51354	0.0119527	0.0219878	PIWIL1	protein_coding
ENSG00000213347.10	354.68	-0.62977	0.0776653	-8.10877	5.11341e-16	7.91391e-15	MXD3	protein_coding
ENSG00000130182.8	3.29729	-0.629318	0.239077	-2.63229	0.00848124	0.0161119	ZSCAN10	protein_coding
ENSG00000171540.8	2.26949	-0.629196	0.213435	-2.94795	0.00319885	0.00664014	OTP	protein_coding
ENSG00000198918.8	6817.5	-0.629163	0.0784322	-8.02174	1.04258e-15	1.53892e-14	RPL39	protein_coding
ENSG00000184925.12	112.326	-0.628366	0.130838	-4.80263	1.56595e-06	5.79211e-06	LCN12	protein_coding
ENSG00000175606.11	1535.94	-0.628229	0.0586814	-10.7057	9.56533e-27	8.06343e-25	TMEM70	protein_coding
ENSG00000088726.16	102.083	-0.628223	0.150336	-4.1788	2.93053e-05	8.74916e-05	TMEM40	protein_coding
ENSG00000189023.10	1.98553	-0.627615	0.664076	-0.945096	0.34461	0.42349	MAGEB16	protein_coding
ENSG00000105677.12	3235.25	-0.627428	0.0640964	-9.78882	1.25756e-22	5.58174e-21	TMEM147	protein_coding
ENSG00000153044.10	417.516	-0.627267	0.0690008	-9.09072	9.83839e-20	2.75929e-18	CENPH	protein_coding
ENSG00000177156.11	12162.6	-0.627119	0.078663	-7.97223	1.55836e-15	2.2355e-14	TALDO1	protein_coding
ENSG00000100558.9	955.882	-0.626902	0.0992404	-6.31701	2.66673e-10	1.72596e-09	PLEK2	protein_coding
ENSG00000165629.20	6613.3	-0.626877	0.048702	-12.8717	6.49666e-38	3.60086e-35	ATP5F1C	protein_coding
ENSG00000147586.10	222.164	-0.626801	0.0770885	-8.13093	4.26016e-16	6.66549e-15	MRPS28	protein_coding
ENSG00000165501.17	393.34	-0.626726	0.0612206	-10.2372	1.35126e-24	8.1965e-23	LRR1	protein_coding
ENSG00000078668.14	4458.16	-0.62649	0.0620692	-10.0934	5.90767e-24	3.22601e-22	VDAC3	protein_coding
ENSG00000172428.11	1564.94	-0.626311	0.0607601	-10.3079	6.48841e-25	4.14557e-23	COPS9	protein_coding
ENSG00000131143.10	11222.5	-0.626288	0.0590101	-10.6132	2.58633e-26	2.00491e-24	COX4I1	protein_coding
ENSG00000151224.13	145.86	-0.625887	0.17308	-3.61617	0.000298998	0.000754876	MAT1A	protein_coding
ENSG00000134595.9	3.45494	-0.625861	0.371719	-1.68369	0.0922407	0.136494	SOX3	protein_coding
ENSG00000134248.14	2327.26	-0.625742	0.0580167	-10.7855	4.02884e-27	3.5872e-25	LAMTOR5	protein_coding
ENSG00000134824.14	4707.33	-0.625699	0.107525	-5.81907	5.91746e-09	3.15976e-08	FADS2	protein_coding
ENSG00000182117.6	2738.6	-0.625644	0.0572937	-10.92	9.25456e-28	9.13449e-26	NOP10	protein_coding
ENSG00000135617.4	719.373	-0.625491	0.0648888	-9.63943	5.44911e-22	2.15924e-20	PRADC1	protein_coding
ENSG00000167614.14	46.1166	-0.625002	0.123207	-5.07277	3.92069e-07	1.58504e-06	TTYH1	protein_coding
ENSG00000160207.9	46.2435	-0.624975	0.0914808	-6.83176	8.3878e-12	6.80182e-11	HSF2BP	protein_coding
ENSG00000130821.17	2048.44	-0.624585	0.108649	-5.74867	8.99497e-09	4.68074e-08	SLC6A8	protein_coding
ENSG00000126467.11	17.0197	-0.624283	0.13618	-4.58425	4.55619e-06	1.56137e-05	TSKS	protein_coding
ENSG00000198650.11	28.6171	-0.624251	0.141534	-4.4106	1.03083e-05	3.32302e-05	TAT	protein_coding
ENSG00000133962.8	239.311	-0.624081	0.142932	-4.36629	1.26375e-05	4.01808e-05	CATSPERB	protein_coding
ENSG00000108179.14	3017.26	-0.624028	0.0539631	-11.564	6.27447e-31	1.08255e-28	PPIF	protein_coding
ENSG00000176092.16	387.34	-0.623488	0.14144	-4.40816	1.04252e-05	3.35899e-05	CRYBG2	protein_coding
ENSG00000105193.9	39333.8	-0.623271	0.079551	-7.83486	4.69363e-15	6.20978e-14	RPS16	protein_coding
ENSG00000177380.14	507.819	-0.623125	0.0863863	-7.21324	5.46374e-13	5.31522e-12	PPFIA3	protein_coding
ENSG00000188909.5	0.301678	-0.62267	0.41099	-1.51505	0.12976	0.183824	BSX	protein_coding
ENSG00000171421.13	979.732	-0.622651	0.0660786	-9.42289	4.38835e-21	1.50258e-19	MRPL36	protein_coding
ENSG00000137812.20	533.632	-0.622232	0.091438	-6.80496	1.01076e-11	8.09718e-11	KNL1	protein_coding
ENSG00000184207.9	840.808	-0.622181	0.0526022	-11.828	2.79569e-32	5.84734e-30	PGP	protein_coding
ENSG00000133119.13	705.592	-0.62213	0.0663923	-9.37051	7.21808e-21	2.39743e-19	RFC3	protein_coding
ENSG00000198546.15	351.811	-0.622061	0.062878	-9.89315	4.45772e-23	2.1095e-21	ZNF511	protein_coding
ENSG00000138678.11	522.226	-0.621902	0.109148	-5.6978	1.2136e-08	6.1832e-08	GPAT3	protein_coding
ENSG00000120498.14	15.3541	-0.62137	0.134663	-4.61425	3.94524e-06	1.36434e-05	TEX11	protein_coding
ENSG00000215021.10	8299.48	-0.621168	0.0597483	-10.3964	2.5745e-25	1.75012e-23	PHB2	protein_coding
ENSG00000111639.8	3458.33	-0.620972	0.0522181	-11.8919	1.30421e-32	2.93552e-30	MRPL51	protein_coding
ENSG00000179271.3	1759.11	-0.620958	0.0681549	-9.11099	8.16367e-20	2.31153e-18	GADD45GIP1	protein_coding
ENSG00000166049.11	3.96445	-0.620951	0.498293	-1.24616	0.212707	0.281667	PASD1	protein_coding
ENSG00000164087.8	468.443	-0.620794	0.0718188	-8.64389	5.43293e-18	1.13955e-16	POC1A	protein_coding
ENSG00000165935.9	18.8402	-0.620597	0.131843	-4.70708	2.51294e-06	8.99324e-06	SMCO2	protein_coding
ENSG00000196465.10	1260.51	-0.620368	0.0629501	-9.85492	6.52675e-23	3.01147e-21	MYL6B	protein_coding
ENSG00000198156.10	6.03903	-0.620233	0.137922	-4.49699	6.89213e-06	2.28865e-05	NPIPB6	protein_coding
ENSG00000131747.15	6021.36	-0.620216	0.102054	-6.07735	1.22182e-09	7.2015e-09	TOP2A	protein_coding
ENSG00000173825.7	52.8919	-0.620174	0.0903732	-6.86237	6.77252e-12	5.5673e-11	TIGD3	protein_coding
ENSG00000113600.11	4.876	-0.619741	0.184697	-3.35544	0.000792396	0.00184905	C9	protein_coding
ENSG00000178896.9	835.636	-0.619711	0.070559	-8.78288	1.59344e-18	3.64913e-17	EXOSC4	protein_coding
ENSG00000182484.15	365.54	-0.619578	0.090483	-6.84745	7.51772e-12	6.14005e-11	WASH6P	protein_coding
ENSG00000117450.15	12180.4	-0.619562	0.0689843	-8.9812	2.67833e-19	7.01475e-18	PRDX1	protein_coding
ENSG00000183067.5	11.963	-0.619543	0.155104	-3.99437	6.48662e-05	0.000183574	IGSF5	protein_coding
ENSG00000043355.12	91.5175	-0.61923	0.227501	-2.72187	0.00649129	0.012668	ZIC2	protein_coding
ENSG00000126768.12	2032.19	-0.619199	0.0641131	-9.65792	4.55027e-22	1.82262e-20	TIMM17B	protein_coding
ENSG00000166148.4	146.23	-0.619126	0.136932	-4.5214	6.14307e-06	2.0567e-05	AVPR1A	protein_coding
ENSG00000153531.13	396.926	-0.618771	0.101364	-6.10447	1.03144e-09	6.15792e-09	ADPRHL1	protein_coding
ENSG00000145649.8	564.081	-0.618441	0.11464	-5.39465	6.86575e-08	3.1224e-07	GZMA	protein_coding
ENSG00000139547.7	38.63	-0.618386	0.110467	-5.59794	2.16909e-08	1.06182e-07	RDH16	protein_coding
ENSG00000112029.10	433.242	-0.618046	0.0683194	-9.04643	1.47725e-19	4.02847e-18	FBXO5	protein_coding
ENSG00000158516.12	2.52941	-0.617453	0.216555	-2.85126	0.00435466	0.00879721	CPA2	protein_coding
ENSG00000001036.14	2483.81	-0.617424	0.0511026	-12.0821	1.31393e-33	3.55251e-31	FUCA2	protein_coding
ENSG00000163975.12	1229.38	-0.61741	0.134041	-4.60613	4.10231e-06	1.4148e-05	MELTF	protein_coding
ENSG00000111445.14	737.078	-0.617401	0.0526131	-11.7347	8.45761e-32	1.64482e-29	RFC5	protein_coding
ENSG00000105258.9	181.293	-0.617228	0.0740065	-8.34019	7.41694e-17	1.29637e-15	POLR2I	protein_coding
ENSG00000141552.18	3777.28	-0.617224	0.0669828	-9.21465	3.12284e-20	9.45833e-19	ANAPC11	protein_coding
ENSG00000187260.16	388.89	-0.617017	0.136826	-4.50951	6.49778e-06	2.16451e-05	WDR86	protein_coding
ENSG00000204021.4	15.2226	-0.616768	0.278239	-2.21668	0.0266446	0.0453097	LIPK	protein_coding
ENSG00000173156.7	1235.69	-0.616461	0.0885599	-6.96095	3.37988e-12	2.90835e-11	RHOD	protein_coding
ENSG00000163536.13	332.634	-0.616183	0.0811051	-7.59734	3.02285e-14	3.56195e-13	SERPINI1	protein_coding
ENSG00000173452.14	1.96363	-0.616156	0.386978	-1.59222	0.111335	0.160888	TMEM196	protein_coding
ENSG00000166126.11	526.158	-0.616131	0.147084	-4.18897	2.80226e-05	8.39446e-05	AMN	protein_coding
ENSG00000133773.12	1073.24	-0.616046	0.0470642	-13.0895	3.7809e-39	2.39498e-36	CCDC59	protein_coding
ENSG00000164393.8	24.2767	-0.616014	0.194269	-3.17093	0.00151954	0.00335681	ADGRF2	protein_coding
ENSG00000065518.8	3875.54	-0.615652	0.052138	-11.8081	3.54365e-32	7.24098e-30	NDUFB4	protein_coding
ENSG00000132423.12	268.603	-0.615594	0.0555305	-11.0857	1.47225e-28	1.67387e-26	COQ3	protein_coding
ENSG00000112245.12	36.5366	-0.615103	0.124282	-4.94926	7.44961e-07	2.89123e-06	PTP4A1	protein_coding
ENSG00000076554.15	5068.01	-0.614419	0.0772719	-7.95139	1.84433e-15	2.6093e-14	TPD52	protein_coding
ENSG00000273604.2	373.133	-0.614251	0.0839221	-7.31929	2.49281e-13	2.53983e-12	EPOP	protein_coding
ENSG00000171222.10	2013.24	-0.614007	0.0745004	-8.24166	1.69839e-16	2.8216e-15	SCAND1	protein_coding
ENSG00000214376.6	41.9221	-0.613963	0.134834	-4.55347	5.27683e-06	1.78938e-05	VSTM5	protein_coding
ENSG00000149972.11	68.6053	-0.613793	0.182866	-3.35652	0.000789312	0.00184263	CNTN5	protein_coding
ENSG00000184343.11	285.199	-0.613721	0.137327	-4.46903	7.85738e-06	2.58001e-05	SRPK3	protein_coding
ENSG00000204335.4	279.009	-0.613671	0.156976	-3.90932	9.25559e-05	0.000255273	SP5	protein_coding
ENSG00000136522.14	1475.82	-0.613177	0.0513955	-11.9306	8.20194e-33	1.94483e-30	MRPL47	protein_coding
ENSG00000108352.13	743.152	-0.613151	0.103729	-5.91108	3.39875e-09	1.87981e-08	RAPGEFL1	protein_coding
ENSG00000156831.8	1071.44	-0.613003	0.060624	-10.1115	4.91028e-24	2.70805e-22	NSMCE2	protein_coding
ENSG00000185955.5	11.6614	-0.61298	0.107623	-5.6956	1.22939e-08	6.25929e-08	C7orf61	protein_coding
ENSG00000166741.8	8345.05	-0.612612	0.106273	-5.76451	8.18965e-09	4.28784e-08	NNMT	protein_coding
ENSG00000136425.14	252.034	-0.612493	0.105138	-5.8256	5.69067e-09	3.04562e-08	CIB2	protein_coding
ENSG00000197409.8	0.268892	-0.612342	0.329789	-1.85677	0.0633442	0.0979886	H3C4	protein_coding
ENSG00000176945.17	2143.85	-0.612313	0.122446	-5.00067	5.71305e-07	2.25376e-06	MUC20	protein_coding
ENSG00000145494.12	2988.7	-0.61202	0.066689	-9.17723	4.42335e-20	1.30583e-18	NDUFS6	protein_coding
ENSG00000284631.1	1.00452	-0.612	0.230271	-2.65774	0.00786655	0.0150544	SCYGR4	protein_coding
ENSG00000139637.14	3.51086	-0.611735	0.102495	-5.96846	2.395e-09	1.35231e-08	MYG1	protein_coding
ENSG00000175877.4	21.9251	-0.611604	0.155551	-3.93186	8.42908e-05	0.00023424	TMEM270	protein_coding
ENSG00000143543.15	592.998	-0.611388	0.0627518	-9.74296	1.97719e-22	8.50344e-21	JTB	protein_coding
ENSG00000243130.8	0.262876	-0.611123	0.572471	-1.06752	0.285739	0.361874	PSG11	protein_coding
ENSG00000135447.17	36.3475	-0.611098	0.148935	-4.10313	4.07606e-05	0.000118984	PPP1R1A	protein_coding
ENSG00000181323.8	0.352659	-0.610624	0.329647	-1.85235	0.0639749	0.0988298	SPEM1	protein_coding
ENSG00000073060.16	1969.59	-0.610519	0.0851334	-7.17132	7.42765e-13	7.08888e-12	SCARB1	protein_coding
ENSG00000173272.16	1266.64	-0.610373	0.064969	-9.39484	5.7307e-21	1.93089e-19	MZT2A	protein_coding
ENSG00000101049.17	178.087	-0.610203	0.137988	-4.42215	9.77247e-06	3.16039e-05	SGK2	protein_coding
ENSG00000186326.4	16.8749	-0.609415	0.123506	-4.9343	8.04377e-07	3.10498e-06	RGS9BP	protein_coding
ENSG00000168509.20	3.69367	-0.60915	0.17725	-3.43667	0.000588917	0.00140878	HJV	protein_coding
ENSG00000145113.22	6890.99	-0.609009	0.157469	-3.8675	0.000109957	0.000299338	MUC4	protein_coding
ENSG00000169393.9	0.310213	-0.608937	0.469528	-1.29691	0.194661	0.260856	ELSPBP1	protein_coding
ENSG00000105610.6	4.93827	-0.608663	0.0914145	-6.65828	2.77056e-11	2.07201e-10	KLF1	protein_coding
ENSG00000105880.7	60.2803	-0.608538	0.158058	-3.85009	0.000118074	0.000319434	DLX5	protein_coding
ENSG00000128266.9	142.72	-0.608472	0.127117	-4.78669	1.69553e-06	6.23912e-06	GNAZ	protein_coding
ENSG00000102003.11	183.699	-0.608271	0.133101	-4.57001	4.87706e-06	1.66272e-05	SYP	protein_coding
ENSG00000008323.15	673.444	-0.608211	0.0967388	-6.28715	3.23345e-10	2.0674e-09	PLEKHG6	protein_coding
ENSG00000221916.4	29.0709	-0.608042	0.0813312	-7.47612	7.65482e-14	8.4644e-13	C19orf73	protein_coding
ENSG00000172238.6	2.55068	-0.607815	0.482477	-1.25978	0.207749	0.275951	ATOH1	protein_coding
ENSG00000173457.11	4568.81	-0.607401	0.0676869	-8.97367	2.86787e-19	7.46268e-18	PPP1R14B	protein_coding
ENSG00000169020.10	354.906	-0.607273	0.0623961	-9.73254	2.19053e-22	9.36648e-21	ATP5ME	protein_coding
ENSG00000185818.8	196.052	-0.606908	0.17096	-3.55	0.000385229	0.000951876	NAT8L	protein_coding
ENSG00000284934.2	0.53767	-0.606892	0.213039	-2.84873	0.00438935	0.00886326	AC048338.2	protein_coding
ENSG00000100450.13	233.756	-0.606717	0.120298	-5.04346	4.57195e-07	1.83047e-06	GZMH	protein_coding
ENSG00000137818.12	56918.7	-0.606699	0.075499	-8.03585	9.2929e-16	1.38228e-14	RPLP1	protein_coding
ENSG00000171119.2	57.274	-0.60649	0.110276	-5.49975	3.80326e-08	1.79845e-07	NRTN	protein_coding
ENSG00000132963.8	3910.79	-0.606234	0.0497867	-12.1766	4.1413e-34	1.20809e-31	POMP	protein_coding
ENSG00000262919.8	1025.33	-0.606202	0.0611019	-9.92116	3.3681e-23	1.6304e-21	CCNQ	protein_coding
ENSG00000130222.11	932.975	-0.604791	0.111661	-5.41629	6.08484e-08	2.789e-07	GADD45G	protein_coding
ENSG00000188257.12	241.404	-0.604483	0.175542	-3.44352	0.00057419	0.00137548	PLA2G2A	protein_coding
ENSG00000116785.14	65.6794	-0.604167	0.152117	-3.97172	7.13553e-05	0.000200556	CFHR3	protein_coding
ENSG00000106484.16	2825.45	-0.60416	0.0717639	-8.41873	3.80599e-17	6.95063e-16	MEST	protein_coding
ENSG00000100473.18	226.018	-0.603999	0.160721	-3.75805	0.00017124	0.000451182	COCH	protein_coding
ENSG00000111581.10	2230.49	-0.603692	0.06123	-9.85942	6.24109e-23	2.89776e-21	NUP107	protein_coding
ENSG00000163584.18	1444.41	-0.603243	0.0843963	-7.14774	8.8221e-13	8.33186e-12	RPL22L1	protein_coding
ENSG00000175334.8	5254.18	-0.603153	0.0573869	-10.5103	7.74536e-26	5.69547e-24	BANF1	protein_coding
ENSG00000184831.14	573.262	-0.602727	0.0535163	-11.2625	2.00976e-29	2.62102e-27	APOO	protein_coding
ENSG00000146047.7	1.2073	-0.602603	0.387353	-1.5557	0.119781	0.171539	H2BC1	protein_coding
ENSG00000135002.12	1923.65	-0.602158	0.0671022	-8.97374	2.86616e-19	7.46262e-18	RFK	protein_coding
ENSG00000089157.16	64841	-0.601667	0.067149	-8.96017	3.24173e-19	8.36193e-18	RPLP0	protein_coding
ENSG00000100206.10	42.2834	-0.601651	0.10174	-5.91361	3.347e-09	1.85303e-08	DMC1	protein_coding
ENSG00000106268.15	705.975	-0.601401	0.0643462	-9.34633	9.0738e-21	2.96493e-19	NUDT1	protein_coding
ENSG00000248771.5	260.747	-0.601316	0.1926	-3.1221	0.00179567	0.00391124	SMIM31	protein_coding
ENSG00000148773.14	3787.16	-0.6013	0.10103	-5.95172	2.65342e-09	1.49044e-08	MKI67	protein_coding
ENSG00000131095.13	49.1981	-0.600664	0.152522	-3.93821	8.20931e-05	0.000228534	GFAP	protein_coding
ENSG00000111602.12	2260.05	-0.600652	0.0689138	-8.716	2.88204e-18	6.2983e-17	TIMELESS	protein_coding
ENSG00000287585.1	0.192399	-0.600386	0.498974	-1.20324	0.228882		AC231656.1	protein_coding
ENSG00000183010.17	4076.33	-0.600318	0.082037	-7.31765	2.5236e-13	2.56825e-12	PYCR1	protein_coding
ENSG00000214097.5	1.14558	-0.600122	0.176423	-3.40161	0.000669911	0.00158585	SMCO1	protein_coding
ENSG00000273513.1	0.571665	-0.600115	0.400447	-1.49861	0.133975	0.188927	TBC1D3K	protein_coding
ENSG00000149294.17	206.67	-0.600109	0.155438	-3.86076	0.000113036	0.000307042	NCAM1	protein_coding
ENSG00000120437.9	808.213	-0.59997	0.0651768	-9.20527	3.40801e-20	1.02659e-18	ACAT2	protein_coding
ENSG00000105374.10	560.516	-0.599959	0.11577	-5.18232	2.19138e-07	9.20676e-07	NKG7	protein_coding
ENSG00000147155.11	913.161	-0.599958	0.0685112	-8.75707	2.00392e-18	4.4854e-17	EBP	protein_coding
ENSG00000105929.16	424.25	-0.599878	0.180743	-3.31895	0.00090358	0.00208491	ATP6V0A4	protein_coding
ENSG00000187522.16	695.726	-0.599855	0.0503807	-11.9064	1.09549e-32	2.51684e-30	HSPA14	protein_coding
ENSG00000158560.14	131.038	-0.599816	0.124565	-4.81527	1.46997e-06	5.45897e-06	DYNC1I1	protein_coding
ENSG00000100142.16	1643.06	-0.599548	0.0642208	-9.33574	1.00287e-20	3.25773e-19	POLR2F	protein_coding
ENSG00000128524.5	2820.38	-0.599467	0.061188	-9.79712	1.15838e-22	5.1726e-21	ATP6V1F	protein_coding
ENSG00000165704.15	1820.03	-0.599362	0.0619014	-9.68252	3.57789e-22	1.46489e-20	HPRT1	protein_coding
ENSG00000171931.13	13.3853	-0.599118	0.162581	-3.68505	0.000228659	0.000588928	FBXW10	protein_coding
ENSG00000119705.10	1233.27	-0.599041	0.0520419	-11.5108	1.16449e-30	1.91239e-28	SLIRP	protein_coding
ENSG00000204392.11	1912.57	-0.599032	0.064533	-9.28256	1.65451e-20	5.21782e-19	LSM2	protein_coding
ENSG00000175643.10	751.296	-0.599007	0.072074	-8.311	9.49021e-17	1.63103e-15	RMI2	protein_coding
ENSG00000162639.16	461.567	-0.598696	0.0911071	-6.57134	4.98656e-11	3.58768e-10	HENMT1	protein_coding
ENSG00000270276.2	2.57808	-0.598522	0.215683	-2.77501	0.00552005	0.010926	H4C15	protein_coding
ENSG00000196839.13	395.196	-0.598465	0.0796853	-7.51035	5.89672e-14	6.62948e-13	ADA	protein_coding
ENSG00000234828.9	2.50283	-0.598421	0.306302	-1.9537	0.0507373	0.0805348	IQCM	protein_coding
ENSG00000131979.20	1014.45	-0.59823	0.0684977	-8.73358	2.46739e-18	5.43769e-17	GCH1	protein_coding
ENSG00000116711.10	2854.09	-0.597823	0.141036	-4.23879	2.2473e-05	6.83031e-05	PLA2G4A	protein_coding
ENSG00000143575.15	4635.15	-0.597732	0.0560563	-10.6631	1.5152e-26	1.22179e-24	HAX1	protein_coding
ENSG00000134545.14	44.856	-0.597452	0.134037	-4.45738	8.29675e-06	2.71242e-05	KLRC1	protein_coding
ENSG00000109854.14	3289.21	-0.597099	0.0627098	-9.52162	1.70494e-21	6.25817e-20	HTATIP2	protein_coding
ENSG00000169021.6	2548.62	-0.597096	0.0580303	-10.2894	7.86714e-25	4.92708e-23	UQCRFS1	protein_coding
ENSG00000105755.8	712.239	-0.596433	0.0721965	-8.26125	1.44154e-16	2.41387e-15	ETHE1	protein_coding
ENSG00000166965.12	627.438	-0.59623	0.0548205	-10.8761	1.49918e-27	1.44826e-25	RCCD1	protein_coding
ENSG00000023734.11	5405.77	-0.595346	0.05643	-10.5502	5.07068e-26	3.81083e-24	STRAP	protein_coding
ENSG00000100097.12	11814.5	-0.595083	0.100557	-5.9179	3.26087e-09	1.80805e-08	LGALS1	protein_coding
ENSG00000111229.16	8410.24	-0.595067	0.0464731	-12.8046	1.54615e-37	8.06561e-35	ARPC3	protein_coding
ENSG00000148803.12	396.379	-0.594899	0.0906188	-6.56485	5.20851e-11	3.73707e-10	FUOM	protein_coding
ENSG00000099812.9	3637.94	-0.594815	0.106433	-5.58863	2.28869e-08	1.11728e-07	MISP	protein_coding
ENSG00000065154.12	6790.89	-0.594795	0.0791622	-7.51362	5.75131e-14	6.48078e-13	OAT	protein_coding
ENSG00000188488.14	181.514	-0.594631	0.195424	-3.04278	0.00234403	0.00498855	SERPINA5	protein_coding
ENSG00000090013.11	4177.86	-0.594413	0.087879	-6.76399	1.34239e-11	1.05462e-10	BLVRB	protein_coding
ENSG00000204140.10	16.1567	-0.594119	0.237206	-2.50466	0.0122571	0.0224979	CLPSL1	protein_coding
ENSG00000186190.7	0.197718	-0.594019	0.563023	-1.05505	0.291401		BPIFB3	protein_coding
ENSG00000137210.14	2395.47	-0.593824	0.0586846	-10.1189	4.55496e-24	2.5278e-22	TMEM14B	protein_coding
ENSG00000111711.10	3316.14	-0.593591	0.0665726	-8.91644	4.81496e-19	1.20485e-17	GOLT1B	protein_coding
ENSG00000278677.2	1.91482	-0.593537	0.174766	-3.39618	0.000683337	0.00161435	H2AC17	protein_coding
ENSG00000104524.14	1163.39	-0.593266	0.0689909	-8.59919	8.02821e-18	1.63368e-16	PYCR3	protein_coding
ENSG00000180720.7	11.9699	-0.592847	0.148535	-3.99129	6.57157e-05	0.0001858	CHRM4	protein_coding
ENSG00000023697.13	2244.3	-0.59241	0.0614604	-9.63888	5.47849e-22	2.16895e-20	DERA	protein_coding
ENSG00000163156.12	1478.89	-0.592233	0.0524792	-11.2851	1.55489e-29	2.10842e-27	SCNM1	protein_coding
ENSG00000261787.2	21.2672	-0.59179	0.192682	-3.07133	0.0021311	0.00457337	TCF24	protein_coding
ENSG00000125356.7	3294.19	-0.591739	0.0563121	-10.5082	7.91812e-26	5.79896e-24	NDUFA1	protein_coding
ENSG00000146918.20	1515	-0.591544	0.0748877	-7.89908	2.80964e-15	3.85108e-14	NCAPG2	protein_coding
ENSG00000113356.13	217.257	-0.591517	0.0857887	-6.89504	5.38489e-12	4.49748e-11	POLR3G	protein_coding
ENSG00000108561.8	3292.04	-0.59141	0.063803	-9.26932	1.87337e-20	5.85806e-19	C1QBP	protein_coding
ENSG00000161091.13	2184.81	-0.591367	0.0697711	-8.47581	2.33453e-17	4.42185e-16	MFSD12	protein_coding
ENSG00000265681.7	182.598	-0.591288	0.0698035	-8.47074	2.43832e-17	4.59684e-16	RPL17	protein_coding
ENSG00000156411.10	2564.64	-0.590577	0.056148	-10.5182	7.12053e-26	5.28863e-24	ATP5MPL	protein_coding
ENSG00000089250.19	84.3557	-0.590566	0.190951	-3.09275	0.00198308	0.00428059	NOS1	protein_coding
ENSG00000183011.13	1676.51	-0.59052	0.0732087	-8.06625	7.24884e-16	1.09737e-14	NAA38	protein_coding
ENSG00000228607.2	0.308733	-0.590444	0.493236	-1.19708	0.231275	0.302559	CLDN25	protein_coding
ENSG00000186891.14	404.531	-0.590441	0.119868	-4.92577	8.40284e-07	3.23289e-06	TNFRSF18	protein_coding
ENSG00000173418.12	2874.02	-0.590361	0.0531978	-11.0975	1.29054e-28	1.49409e-26	NAA20	protein_coding
ENSG00000183763.9	252.457	-0.590293	0.0672561	-8.7768	1.68193e-18	3.83831e-17	TRAIP	protein_coding
ENSG00000084207.18	33611.5	-0.59026	0.078595	-7.51015	5.90595e-14	6.63817e-13	GSTP1	protein_coding
ENSG00000105605.7	1.01691	-0.590252	0.268822	-2.1957	0.0281136	0.0475578	CACNG7	protein_coding
ENSG00000116721.9	0.170832	-0.590036	0.968275	-0.609369	0.54228		PRAMEF1	protein_coding
ENSG00000163064.7	3.21509	-0.589926	0.228828	-2.57804	0.00993638	0.0186154	EN1	protein_coding
ENSG00000184992.13	1488.86	-0.589851	0.0590537	-9.98838	1.71351e-23	8.66348e-22	BRI3BP	protein_coding
ENSG00000051523.11	7591.71	-0.589574	0.0813788	-7.24481	4.33044e-13	4.27462e-12	CYBA	protein_coding
ENSG00000189366.9	221.903	-0.589552	0.129613	-4.54857	5.40126e-06	1.82766e-05	ALG1L	protein_coding
ENSG00000205639.12	30.3625	-0.589273	0.0834631	-7.06029	1.66161e-12	1.50608e-11	MFSD2B	protein_coding
ENSG00000106327.13	167.557	-0.589122	0.100645	-5.85348	4.81398e-09	2.60536e-08	TFR2	protein_coding
ENSG00000246705.4	1971.88	-0.589	0.0745211	-7.90379	2.70539e-15	3.71967e-14	H2AJ	protein_coding
ENSG00000225180.8	1.4649	-0.588945	0.226801	-2.59675	0.00941108	0.0177136	PVALEF	protein_coding
ENSG00000169884.14	47.1978	-0.588945	0.116187	-5.06894	4.00045e-07	1.61552e-06	WNT10B	protein_coding
ENSG00000113905.5	4.77082	-0.588827	0.212108	-2.77607	0.0055021	0.0108929	HRG	protein_coding
ENSG00000166794.5	6445.42	-0.588771	0.0641286	-9.18109	4.26743e-20	1.26401e-18	PPIB	protein_coding
ENSG00000125968.9	2808.04	-0.587821	0.115677	-5.08158	3.74303e-07	1.51917e-06	ID1	protein_coding
ENSG00000205456.11	2.22443	-0.587567	0.22581	-2.60204	0.00926704	0.0174699	TP53TG3D	protein_coding
ENSG00000221829.10	30.128	-0.587551	0.0794456	-7.39564	1.40732e-13	1.4943e-12	FANCG	protein_coding
ENSG00000123136.15	2786.37	-0.587439	0.056524	-10.3927	2.67572e-25	1.8086e-23	DDX39A	protein_coding
ENSG00000110955.9	23006	-0.587298	0.0532772	-11.0234	2.94561e-28	3.20912e-26	ATP5F1B	protein_coding
ENSG00000164967.10	798.724	-0.587172	0.0584216	-10.0506	9.13152e-24	4.7974e-22	RPP25L	protein_coding
ENSG00000128578.10	620.693	-0.587168	0.138757	-4.23161	2.32024e-05	7.03995e-05	STRIP2	protein_coding
ENSG00000284820.1	2.23861	-0.587099	0.15996	-3.67028	0.000242283	0.000621454	AC068946.2	protein_coding
ENSG00000161896.12	260.609	-0.587037	0.192675	-3.04678	0.0023131	0.00492936	IP6K3	protein_coding
ENSG00000273802.2	211.652	-0.586976	0.17193	-3.41404	0.000640065	0.00152121	H2BC8	protein_coding
ENSG00000270188.1	0.452389	-0.586973	0.263673	-2.22614	0.026005	0.044341	MTRNR2L11	protein_coding
ENSG00000124172.10	10654.3	-0.586927	0.0545791	-10.7537	5.69268e-27	4.95912e-25	ATP5F1E	protein_coding
ENSG00000100804.19	5635.64	-0.586887	0.0576796	-10.175	2.56523e-24	1.49076e-22	PSMB5	protein_coding
ENSG00000137142.5	662.15	-0.586871	0.138196	-4.24667	2.16975e-05	6.61487e-05	IGFBPL1	protein_coding
ENSG00000008735.14	484.99	-0.586629	0.131317	-4.46729	7.92171e-06	2.5994e-05	MAPK8IP2	protein_coding
ENSG00000125743.10	6178.18	-0.586539	0.0678323	-8.6469	5.29165e-18	1.11255e-16	SNRPD2	protein_coding
ENSG00000183648.11	1837.13	-0.58647	0.0599505	-9.78257	1.33773e-22	5.9198e-21	NDUFB1	protein_coding
ENSG00000088356.6	1021.74	-0.586281	0.0546084	-10.7361	6.89017e-27	5.90942e-25	PDRG1	protein_coding
ENSG00000115457.10	9762	-0.586234	0.150938	-3.88393	0.00010278	0.000281528	IGFBP2	protein_coding
ENSG00000066279.18	1117.81	-0.58592	0.107913	-5.42956	5.64924e-08	2.6009e-07	ASPM	protein_coding
ENSG00000229314.5	453.87	-0.585787	0.186269	-3.14485	0.00166171	0.00364474	ORM1	protein_coding
ENSG00000155918.8	9.80522	-0.585746	0.243153	-2.40897	0.0159978	0.0286458	RAET1L	protein_coding
ENSG00000048462.11	194.133	-0.58558	0.131546	-4.45152	8.52651e-06	2.78241e-05	TNFRSF17	protein_coding
ENSG00000114209.15	1968.72	-0.585526	0.0526018	-11.1313	8.83447e-29	1.06738e-26	PDCD10	protein_coding
ENSG00000123219.13	347.834	-0.585511	0.0889219	-6.58455	4.56274e-11	3.30582e-10	CENPK	protein_coding
ENSG00000217442.4	30.4592	-0.585202	0.124442	-4.70261	2.5686e-06	9.17762e-06	SYCE3	protein_coding
ENSG00000167971.16	51.4383	-0.58504	0.142665	-4.1008	4.11728e-05	0.000120053	CASKIN1	protein_coding
ENSG00000173917.10	525.997	-0.584763	0.144551	-4.04537	5.22404e-05	0.000149977	HOXB2	protein_coding
ENSG00000100908.14	452.788	-0.584587	0.0639659	-9.13904	6.30117e-20	1.81547e-18	EMC9	protein_coding
ENSG00000074842.8	5575.15	-0.5841	0.0593582	-9.84026	7.55144e-23	3.44839e-21	MYDGF	protein_coding
ENSG00000152377.14	790.391	-0.584079	0.166672	-3.50437	0.000457693	0.00111711	SPOCK1	protein_coding
ENSG00000165244.7	312.026	-0.583952	0.0777378	-7.51181	5.83145e-14	6.56275e-13	ZNF367	protein_coding
ENSG00000049541.11	1584.17	-0.583773	0.0547164	-10.6691	1.4205e-26	1.1536e-24	RFC2	protein_coding
ENSG00000122691.13	139.867	-0.583735	0.153652	-3.79908	0.000145237	0.000387225	TWIST1	protein_coding
ENSG00000268089.3	22.3468	-0.583712	0.216639	-2.6944	0.00705148	0.01364	GABRQ	protein_coding
ENSG00000130520.11	3990.02	-0.583626	0.0547891	-10.6522	1.7024e-26	1.36011e-24	LSM4	protein_coding
ENSG00000198099.9	14.5547	-0.583538	0.221881	-2.62996	0.00853937	0.0162139	ADH4	protein_coding
ENSG00000179148.10	31.0324	-0.582935	0.14575	-3.99957	6.34585e-05	0.000179831	ALOXE3	protein_coding
ENSG00000176177.10	18.0775	-0.582606	0.147867	-3.94008	8.14555e-05	0.000226887	ENTHD1	protein_coding
ENSG00000117724.13	2652.48	-0.582589	0.102629	-5.67667	1.37342e-08	6.93528e-08	CENPF	protein_coding
ENSG00000142731.11	441.058	-0.582434	0.0833003	-6.99198	2.71035e-12	2.37181e-11	PLK4	protein_coding
ENSG00000198331.11	325.327	-0.582293	0.0583024	-9.98746	1.72961e-23	8.73493e-22	HYLS1	protein_coding
ENSG00000142319.18	366.092	-0.581806	0.221841	-2.62263	0.00872535	0.0165374	SLC6A3	protein_coding
ENSG00000205409.3	0.365963	-0.581483	0.590263	-0.985124	0.324563	0.402626	OR52E6	protein_coding
ENSG00000169245.6	1881.7	-0.581114	0.135196	-4.29831	1.72106e-05	5.33958e-05	CXCL10	protein_coding
ENSG00000166595.12	2869.24	-0.580812	0.0573475	-10.1279	4.15313e-24	2.32517e-22	CIAO2B	protein_coding
ENSG00000014138.9	252.667	-0.580742	0.0581147	-9.99304	1.63484e-23	8.28463e-22	POLA2	protein_coding
ENSG00000147669.11	2519.33	-0.580511	0.0535974	-10.8309	2.45612e-27	2.25948e-25	POLR2K	protein_coding
ENSG00000151790.9	291.63	-0.580471	0.114027	-5.09065	3.56842e-07	1.45323e-06	TDO2	protein_coding
ENSG00000042286.15	1549.46	-0.580074	0.0696599	-8.32722	8.276e-17	1.43402e-15	AIFM2	protein_coding
ENSG00000144395.18	124.166	-0.58002	0.100176	-5.79004	7.03716e-09	3.72223e-08	CCDC150	protein_coding
ENSG00000111907.21	1052.09	-0.579945	0.10955	-5.2939	1.19736e-07	5.24781e-07	TPD52L1	protein_coding
ENSG00000156787.17	453.018	-0.579519	0.0689276	-8.40766	4.18278e-17	7.58874e-16	TBC1D31	protein_coding
ENSG00000177459.11	250.64	-0.579338	0.151328	-3.82836	0.000128998	0.00034666	ERICH5	protein_coding
ENSG00000163882.9	2532.15	-0.57916	0.0484915	-11.9435	7.0174e-33	1.68194e-30	POLR2H	protein_coding
[truncated: 17,513 more rows]

## Sheet: LUSC
Differential protein_coding genes screened by |log2FC|>1.5 & p < 0.05 conditions in LUSC.
ID	BaseMean	Log2FoldChange	lfcSE	Stat	pvalue	padj	Gene_name	Gene_type
ENSG00000164816.8	45.0763	-7.36846	0.903699	-8.15367	3.53056e-16	1.61696e-14	DEFA5	protein_coding
ENSG00000110245.12	3.67491	-3.40429	0.557399	-6.10745	1.01235e-09	1.52579e-08	APOC3	protein_coding
ENSG00000145920.15	288.155	-2.92871	0.289414	-10.1194	4.52991e-24	8.13089e-22	CPLX2	protein_coding
ENSG00000228927.10	0.766949	-2.76504	1.0196	-2.71188	0.00669022	0.0203626	TSPY3	protein_coding
ENSG00000198883.12	50.9463	-2.63543	0.246006	-10.7129	8.85776e-27	2.63119e-24	PNMA5	protein_coding
ENSG00000145321.13	4.8042	-2.55	0.498743	-5.11285	3.17332e-07	2.96333e-06	GC	protein_coding
ENSG00000118702.9	6.20867	-2.54502	0.365655	-6.96018	3.39833e-12	7.89344e-11	GHRH	protein_coding
ENSG00000248144.6	2364.71	-2.41862	0.264258	-9.15248	5.56431e-20	4.79976e-18	ADH1C	protein_coding
ENSG00000180210.15	6.77479	-2.40585	0.271556	-8.85953	8.03531e-19	5.58381e-17	F2	protein_coding
ENSG00000158874.11	11.0317	-2.33413	0.26487	-8.81235	1.22553e-18	8.29758e-17	APOA2	protein_coding
ENSG00000109181.12	1.10019	-2.32425	0.4804	-4.83816	1.3105e-06	1.08176e-05	UGT2B10	protein_coding
ENSG00000143536.7	85.5544	-2.31976	0.316341	-7.33309	2.2491e-13	6.37561e-12	CRNN	protein_coding
ENSG00000132703.4	0.929095	-2.24983	0.586243	-3.83771	0.000124189	0.000629011	APCS	protein_coding
ENSG00000124092.12	319.285	-2.16894	0.345424	-6.27905	3.40645e-10	5.59313e-09	CTCFL	protein_coding
ENSG00000167916.5	134.65	-2.10531	0.292245	-7.20392	5.85054e-13	1.5328e-11	KRT24	protein_coding
ENSG00000079557.5	0.862821	-2.07278	0.394261	-5.25738	1.46125e-07	1.46649e-06	AFM	protein_coding
ENSG00000120211.4	3.35762	-2.06617	0.329565	-6.26939	3.62461e-10	5.91449e-09	INSL4	protein_coding
ENSG00000178690.3	9.7984	-2.03686	0.30278	-6.72718	1.72984e-11	3.56804e-10	DYNAP	protein_coding
ENSG00000132437.18	87.135	-2.00081	0.1962	-10.1978	2.02839e-24	3.92256e-22	DDC	protein_coding
ENSG00000166863.13	13.9714	-1.99185	0.219945	-9.05613	1.35158e-19	1.07975e-17	TAC3	protein_coding
ENSG00000177984.7	2.84495	-1.969	0.304083	-6.4752	9.46882e-11	1.71051e-09	LCN15	protein_coding
ENSG00000102891.4	1.07912	-1.96889	0.844445	-2.33158	0.0197227	0.0505944	MT4	protein_coding
ENSG00000110680.13	28.1923	-1.87067	0.258875	-7.22615	4.96886e-13	1.31736e-11	CALCA	protein_coding
ENSG00000006128.12	16.2572	-1.8703	0.371943	-5.02847	4.94416e-07	4.43629e-06	TAC1	protein_coding
ENSG00000113924.12	99.7548	-1.84064	0.202104	-9.1074	8.43787e-20	7.11836e-18	HGD	protein_coding
ENSG00000135346.9	4.90599	-1.81156	0.278217	-6.5113	7.45011e-11	1.36755e-09	CGA	protein_coding
ENSG00000171759.10	53.7797	-1.79877	0.221926	-8.10528	5.26245e-16	2.33658e-14	PAH	protein_coding
ENSG00000142484.7	1.92146	-1.79738	0.411406	-4.36886	1.24896e-05	8.2149e-05	TM4SF5	protein_coding
ENSG00000146678.10	11.2541	-1.76377	0.218089	-8.08738	6.09642e-16	2.67033e-14	IGFBP1	protein_coding
ENSG00000166049.11	10.6093	-1.7463	0.347974	-5.01848	5.20822e-07	4.64358e-06	PASD1	protein_coding
ENSG00000241119.2	6.49161	-1.73671	0.272656	-6.36959	1.89532e-10	3.27247e-09	UGT1A9	protein_coding
ENSG00000163586.10	1.60899	-1.7364	0.363658	-4.77481	1.79876e-06	1.44301e-05	FABP1	protein_coding
ENSG00000086506.3	10.8409	-1.68895	0.227518	-7.42337	1.14179e-13	3.39168e-12	HBQ1	protein_coding
ENSG00000236424.7	0.809171	-1.66041	1.15152	-1.44192	0.149325	0.259503	TSPY10	protein_coding
ENSG00000105550.10	3.18076	-1.65272	0.247787	-6.66994	2.55906e-11	5.12554e-10	FGF21	protein_coding
ENSG00000169347.17	13.7231	-1.61841	0.388846	-4.16207	3.15376e-05	0.000186786	GP2	protein_coding
ENSG00000185069.2	15.7664	-1.60365	0.236368	-6.78455	1.16449e-11	2.47078e-10	KRT76	protein_coding
ENSG00000251258.2	0.614426	-1.57213	0.367628	-4.27642	1.89921e-05	0.000119479	RFPL4B	protein_coding
ENSG00000101981.12	0.350749	-1.5591	0.759874	-2.05178	0.0401909	0.0909296	F9	protein_coding
ENSG00000242366.3	38.4591	-1.55106	0.333335	-4.65317	3.26878e-06	2.47009e-05	UGT1A8	protein_coding
ENSG00000178445.10	307.225	-1.49187	0.170443	-8.75293	2.07877e-18	1.3326e-16	GLDC	protein_coding
ENSG00000177238.14	52.3131	-1.48466	0.20027	-7.4133	1.23193e-13	3.6415e-12	TRIM72	protein_coding
ENSG00000171431.4	37.595	-1.47254	0.251263	-5.86055	4.61334e-09	6.21512e-08	KRT20	protein_coding
ENSG00000175311.7	4.08576	-1.46576	0.24175	-6.06313	1.33502e-09	1.97448e-08	ANKS4B	protein_coding
ENSG00000120337.8	147.453	-1.46571	0.167078	-8.7726	1.74591e-18	1.14354e-16	TNFSF18	protein_coding
ENSG00000118137.10	13.7215	-1.46091	0.173866	-8.40251	4.37043e-17	2.30725e-15	APOA1	protein_coding
ENSG00000182938.7	228.685	-1.45602	0.315031	-4.62181	3.80398e-06	2.82442e-05	OTOP3	protein_coding
ENSG00000256980.5	3.43213	-1.44638	0.264091	-5.47682	4.33036e-08	4.81822e-07	KHDC1L	protein_coding
ENSG00000136694.9	62.261	-1.42978	0.292762	-4.88378	1.04072e-06	8.7517e-06	IL36A	protein_coding
ENSG00000237412.7	10.2023	-1.41399	0.322351	-4.38648	1.152e-05	7.63314e-05	PRSS56	protein_coding
ENSG00000171234.14	41.5859	-1.40109	0.24151	-5.80138	6.57727e-09	8.57077e-08	UGT2B7	protein_coding
ENSG00000258992.7	2.38011	-1.37758	1.11363	-1.23701	0.216082	0.344531	TSPY1	protein_coding
ENSG00000182459.5	8.24681	-1.37062	0.187797	-7.29841	2.91183e-13	8.09117e-12	TEX19	protein_coding
ENSG00000162344.4	141.832	-1.36614	0.302858	-4.51084	6.45728e-06	4.54639e-05	FGF19	protein_coding
ENSG00000165588.18	51.557	-1.35917	0.273618	-4.96739	6.78593e-07	5.92256e-06	OTX2	protein_coding
ENSG00000169507.9	294.237	-1.34841	0.242713	-5.55556	2.76729e-08	3.20679e-07	SLC38A11	protein_coding
ENSG00000143278.5	0.775829	-1.34153	0.313978	-4.27267	1.93145e-05	0.000121254	F13B	protein_coding
ENSG00000158104.11	38.6598	-1.3336	0.131079	-10.1741	2.58882e-24	4.89682e-22	HPD	protein_coding
ENSG00000182053.12	2.60592	-1.32822	0.468166	-2.83706	0.00455307	0.0146807	TRIM49B	protein_coding
ENSG00000244094.2	413.187	-1.32714	0.239751	-5.53549	3.10366e-08	3.56136e-07	SPRR2F	protein_coding
ENSG00000243955.6	4572.03	-1.32019	0.218527	-6.04131	1.52868e-09	2.24517e-08	GSTA1	protein_coding
ENSG00000143546.10	30105.7	-1.3161	0.205545	-6.40294	1.52409e-10	2.6742e-09	S100A8	protein_coding
ENSG00000111783.13	8.38732	-1.31368	0.261967	-5.01469	5.31181e-07	4.72595e-06	RFX4	protein_coding
ENSG00000203785.9	2717.52	-1.30927	0.254413	-5.14625	2.65746e-07	2.52464e-06	SPRR2E	protein_coding
ENSG00000169551.13	8.53781	-1.29999	0.319928	-4.06339	4.83649e-05	0.000273066	CT55	protein_coding
ENSG00000268940.5	107.811	-1.29586	0.45855	-2.826	0.00471331	0.0151142	CT45A1	protein_coding
ENSG00000080910.13	0.584315	-1.29353	0.601125	-2.15185	0.0314095	0.0743357	CFHR2	protein_coding
ENSG00000132702.13	12.9249	-1.28309	0.174754	-7.34225	2.10032e-13	5.98604e-12	HAPLN2	protein_coding
ENSG00000187134.14	34185.9	-1.2803	0.193403	-6.61986	3.59536e-11	6.99521e-10	AKR1C1	protein_coding
ENSG00000113905.5	29.7329	-1.27396	0.20379	-6.25135	4.06909e-10	6.56942e-09	HRG	protein_coding
ENSG00000118271.12	3.25346	-1.27027	0.354194	-3.58636	0.000335331	0.00152092	TTR	protein_coding
ENSG00000140519.14	5959.02	-1.25648	0.215546	-5.82929	5.56647e-09	7.3674e-08	RHCG	protein_coding
ENSG00000021826.17	393.366	-1.25549	0.176184	-7.12603	1.03307e-12	2.5938e-11	CPS1	protein_coding
ENSG00000203783.5	58.6022	-1.24697	0.279118	-4.46755	7.91199e-06	5.4443e-05	PRR9	protein_coding
ENSG00000250799.11	0.543738	-1.24616	0.373834	-3.33347	0.000857714	0.00346755	PRODH2	protein_coding
ENSG00000148584.15	2.97291	-1.23874	0.212649	-5.82528	5.70185e-09	7.53476e-08	A1CF	protein_coding
ENSG00000269586.7	85.9204	-1.23717	0.380392	-3.25236	0.00114451	0.00445891	CT45A10	protein_coding
ENSG00000205922.5	46.2047	-1.23258	0.220556	-5.58851	2.29031e-08	2.70382e-07	ONECUT3	protein_coding
ENSG00000163993.7	2297.86	-1.23131	0.191356	-6.43466	1.2375e-10	2.20435e-09	S100P	protein_coding
ENSG00000143006.7	0.632219	-1.23035	0.445122	-2.76408	0.00570834	0.0177989	DMRTB1	protein_coding
ENSG00000163220.11	69980.5	-1.22729	0.188315	-6.51721	7.16285e-11	1.31995e-09	S100A9	protein_coding
ENSG00000137860.12	12.7565	-1.22602	0.175717	-6.97723	3.01056e-12	7.07062e-11	SLC28A2	protein_coding
ENSG00000226372.4	1.90117	-1.21946	0.474553	-2.5697	0.0101785	0.0290999	DCAF8L1	protein_coding
ENSG00000023839.12	480.235	-1.21444	0.200231	-6.06521	1.31785e-09	1.95115e-08	ABCC2	protein_coding
ENSG00000215474.8	2.6082	-1.20784	0.493862	-2.4457	0.014457	0.039098	SKOR2	protein_coding
ENSG00000162482.5	69.2484	-1.20256	0.135826	-8.85364	8.4711e-19	5.86731e-17	AKR7A3	protein_coding
ENSG00000179059.10	41.9185	-1.19615	0.300455	-3.98111	6.85935e-05	0.000372039	ZFP42	protein_coding
ENSG00000115194.11	146.099	-1.19358	0.176911	-6.74682	1.51118e-11	3.15715e-10	SLC30A3	protein_coding
ENSG00000241794.2	6901.5	-1.18521	0.230082	-5.15126	2.58744e-07	2.4659e-06	SPRR2A	protein_coding
ENSG00000106927.12	19.9064	-1.17342	0.178618	-6.56943	5.05096e-11	9.58409e-10	AMBP	protein_coding
ENSG00000095627.9	11.8886	-1.17104	0.202501	-5.7829	7.3423e-09	9.48563e-08	TDRD1	protein_coding
ENSG00000108602.18	16590.3	-1.17024	0.212013	-5.51964	3.39687e-08	3.85897e-07	ALDH3A1	protein_coding
ENSG00000177468.7	1.84081	-1.16797	0.513177	-2.27596	0.0228486	0.0571872	OLIG3	protein_coding
ENSG00000158865.12	35.8366	-1.15926	0.181661	-6.38144	1.75431e-10	3.0452e-09	SLC5A11	protein_coding
ENSG00000136697.13	9.49334	-1.15867	0.223194	-5.19129	2.08843e-07	2.0293e-06	IL1F10	protein_coding
ENSG00000163209.15	8861.51	-1.15828	0.244474	-4.73785	2.15995e-06	1.7017e-05	SPRR3	protein_coding
ENSG00000134160.14	7.92734	-1.15753	0.195489	-5.9212	3.19608e-09	4.44931e-08	TRPM1	protein_coding
ENSG00000143556.9	4778.91	-1.15393	0.253052	-4.56006	5.114e-06	3.67986e-05	S100A7	protein_coding
ENSG00000137441.8	1618.9	-1.14801	0.274622	-4.18032	2.91095e-05	0.00017382	FGFBP2	protein_coding
ENSG00000136688.11	939.12	-1.14553	0.220264	-5.2007	1.9854e-07	1.93632e-06	IL36G	protein_coding
ENSG00000103154.9	151.243	-1.14379	0.192614	-5.93822	2.8814e-09	4.0352e-08	NECAB2	protein_coding
ENSG00000198033.12	1.90516	-1.14211	0.310105	-3.68297	0.000230529	0.00108934	TUBA3C	protein_coding
ENSG00000109511.12	162.986	-1.14143	0.240594	-4.74422	2.0931e-06	1.6549e-05	ANXA10	protein_coding
ENSG00000284701.1	0.61527	-1.13308	0.703118	-1.61151	0.107068	0.200205	TMEM247	protein_coding
ENSG00000227471.9	767.044	-1.12269	0.200257	-5.60622	2.06789e-08	2.4647e-07	AKR1B15	protein_coding
ENSG00000137204.15	2.67291	-1.1171	0.258494	-4.32156	1.54931e-05	9.96514e-05	SLC22A7	protein_coding
ENSG00000196139.14	20245.3	-1.10904	0.184384	-6.01483	1.80072e-09	2.60481e-08	AKR1C3	protein_coding
ENSG00000163221.9	284.629	-1.10362	0.19967	-5.52724	3.25299e-08	3.72158e-07	S100A12	protein_coding
ENSG00000267909.3	65.4251	-1.09893	0.20468	-5.36899	7.91766e-08	8.35696e-07	CCDC177	protein_coding
ENSG00000124610.5	0.689545	-1.0989	0.287742	-3.81905	0.000133968	0.000673208	H1-1	protein_coding
ENSG00000171711.3	34.5093	-1.097	0.239798	-4.57468	4.76946e-06	3.45968e-05	DEFB4A	protein_coding
ENSG00000177511.6	1.58655	-1.09659	0.383627	-2.85848	0.00425683	0.0138601	ST8SIA3	protein_coding
ENSG00000184033.13	0.404911	-1.09545	0.611208	-1.79226	0.0730907	0.147648	CTAG1B	protein_coding
ENSG00000128250.5	0.869	-1.09056	0.302139	-3.60947	0.000306826	0.00140539	RFPL1	protein_coding
ENSG00000187258.14	75.7747	-1.08965	0.197355	-5.52126	3.36584e-08	3.82784e-07	NPSR1	protein_coding
ENSG00000110484.7	0.633018	-1.08886	0.591784	-1.83996	0.0657738	0.135721	SCGB2A2	protein_coding
ENSG00000185860.13	697.213	-1.08541	0.23585	-4.60212	4.18221e-06	3.07709e-05	CCDC190	protein_coding
ENSG00000137251.16	3.37982	-1.08537	0.313291	-3.4644	0.000531411	0.00228124	TINAG	protein_coding
ENSG00000135324.6	911.917	-1.08415	0.166755	-6.50146	7.95468e-11	1.45443e-09	MRAP2	protein_coding
ENSG00000145879.11	20.3181	-1.08353	0.256723	-4.22061	2.4364e-05	0.000148877	SPINK7	protein_coding
ENSG00000135355.4	0.386508	-1.08174	0.468621	-2.30836	0.0209792	0.0532926	GJA10	protein_coding
ENSG00000146039.11	0.290796	-1.08085	0.462661	-2.33617	0.0194825	0.0500879	SLC17A4	protein_coding
ENSG00000106853.20	7542.94	-1.08081	0.142542	-7.58238	3.39263e-14	1.11801e-12	PTGR1	protein_coding
ENSG00000006611.17	140.412	-1.07989	0.195423	-5.52588	3.27831e-08	3.7414e-07	USH1C	protein_coding
ENSG00000124253.11	15.8005	-1.07734	0.269403	-3.99899	6.3612e-05	0.000347297	PCK1	protein_coding
ENSG00000136696.11	33.9941	-1.06809	0.234118	-4.56219	5.06236e-06	3.64831e-05	IL36B	protein_coding
ENSG00000169474.4	3961.23	-1.06568	0.225677	-4.72214	2.33378e-06	1.82908e-05	SPRR1A	protein_coding
ENSG00000151632.17	29946.2	-1.06493	0.184197	-5.78147	7.40529e-09	9.55821e-08	AKR1C2	protein_coding
ENSG00000165066.13	11.5602	-1.06202	0.258585	-4.10705	4.00739e-05	0.000231113	NKX6-3	protein_coding
ENSG00000170965.10	129.088	-1.06069	0.177841	-5.96427	2.45731e-09	3.47242e-08	PLAC1	protein_coding
ENSG00000204538.4	34.2669	-1.05952	0.195862	-5.40952	6.31933e-08	6.80336e-07	PSORS1C2	protein_coding
ENSG00000204671.2	1.25233	-1.05898	0.375164	-2.82272	0.00476185	0.0152545	IL31	protein_coding
ENSG00000204710.2	52.504	-1.05867	0.297973	-3.55292	0.000380986	0.00170201	SPDYC	protein_coding
ENSG00000187581.3	6.53943	-1.05652	0.247622	-4.26666	1.98422e-05	0.000124308	COX8C	protein_coding
ENSG00000166407.14	48.9652	-1.05329	0.176653	-5.96249	2.48417e-09	3.50686e-08	LMO1	protein_coding
ENSG00000280709.2	0.358185	-1.05211	0.920481	-1.143	0.253038	0.388288	LINC02203	protein_coding
ENSG00000185873.8	61.2853	-1.05072	0.308055	-3.41083	0.000647654	0.00271504	TMPRSS11B	protein_coding
ENSG00000159224.4	2.25237	-1.05071	0.278837	-3.7682	0.000164429	0.000807279	GIP	protein_coding
ENSG00000181019.13	12322.2	-1.05046	0.150868	-6.96277	3.33636e-12	7.7752e-11	NQO1	protein_coding
ENSG00000235118.8	5.33437	-1.04945	0.268682	-3.90591	9.387e-05	0.000490893	FAM237A	protein_coding
ENSG00000146215.14	24.831	-1.0478	0.18295	-5.72726	1.02064e-08	1.28397e-07	CRIP3	protein_coding
ENSG00000090402.8	0.676793	-1.0472	0.473307	-2.21252	0.0269311	0.0655197	SI	protein_coding
ENSG00000160182.3	35.2604	-1.04531	0.226526	-4.61452	3.94007e-06	2.91317e-05	TFF1	protein_coding
ENSG00000104818.15	3.58718	-1.04279	0.317793	-3.28136	0.00103307	0.00407558	CGB2	protein_coding
ENSG00000160973.8	18.6118	-1.04026	0.165214	-6.29644	3.04552e-10	5.04568e-09	FOXH1	protein_coding
ENSG00000198074.10	20405.4	-1.03944	0.214161	-4.85354	1.21278e-06	1.00801e-05	AKR1B10	protein_coding
ENSG00000244122.2	1019.7	-1.03855	0.267369	-3.88432	0.000102615	0.000531484	UGT1A7	protein_coding
ENSG00000233041.8	1.00757	-1.03321	0.323459	-3.19425	0.00140193	0.00531359	PHGR1	protein_coding
ENSG00000124657.1	15.435	-1.03185	0.165203	-6.24596	4.21204e-10	6.789e-09	OR2B6	protein_coding
ENSG00000087128.10	1857.48	-1.02767	0.188178	-5.46118	4.72976e-08	5.21857e-07	TMPRSS11E	protein_coding
ENSG00000230778.1	4.22904	-1.02757	0.253385	-4.05535	5.00595e-05	0.000281466	ANKRD63	protein_coding
ENSG00000174990.8	2.46302	-1.02475	0.255911	-4.00432	6.2196e-05	0.000340536	CA5A	protein_coding
ENSG00000198156.10	10.0693	-1.02233	0.137797	-7.41911	1.17908e-13	3.49508e-12	NPIPB6	protein_coding
ENSG00000196772.4	0.391091	-1.0209	0.900342	-1.13391	0.256834	0.392567	OR14A16	protein_coding
ENSG00000171903.16	6090	-1.01858	0.220476	-4.61994	3.83859e-06	2.84512e-05	CYP4F11	protein_coding
ENSG00000124102.5	14551.6	-1.01058	0.218836	-4.61797	3.87505e-06	2.86959e-05	PI3	protein_coding
ENSG00000196565.15	0.428027	-1.00944	0.484453	-2.08366	0.0371909	0.085286	HBG2	protein_coding
ENSG00000133863.9	64.6234	-1.00771	0.233134	-4.32245	1.54306e-05	9.92987e-05	TEX15	protein_coding
ENSG00000137440.5	5200.22	-1.00674	0.158846	-6.33782	2.33039e-10	3.95136e-09	FGFBP1	protein_coding
ENSG00000176153.12	16502	-1.00527	0.17431	-5.76715	8.06224e-09	1.03021e-07	GPX2	protein_coding
ENSG00000105370.8	1.35365	-1.00409	0.275038	-3.65075	0.000261479	0.00122075	LIM2	protein_coding
ENSG00000159228.13	8426.31	-0.993239	0.123399	-8.04902	8.34593e-16	3.58493e-14	CBR1	protein_coding
ENSG00000134202.11	5254.48	-0.990785	0.161614	-6.13057	8.75674e-10	1.33539e-08	GSTM3	protein_coding
ENSG00000177108.5	9.8338	-0.987225	0.251465	-3.9259	8.64071e-05	0.000456448	ZDHHC22	protein_coding
ENSG00000274611.3	0.530578	-0.984822	0.528347	-1.86397	0.062326	0.129935	TBC1D3	protein_coding
ENSG00000100884.9	7.26914	-0.983952	0.210229	-4.68038	2.8635e-06	2.1969e-05	CPNE6	protein_coding
ENSG00000159231.6	317.837	-0.982469	0.137368	-7.15207	8.54763e-13	2.17459e-11	CBR3	protein_coding
ENSG00000198930.13	359.551	-0.977675	0.296766	-3.29443	0.000986214	0.00391304	CSAG1	protein_coding
ENSG00000163216.7	4584.21	-0.977215	0.221972	-4.40242	1.07052e-05	7.146e-05	SPRR2D	protein_coding
ENSG00000138813.10	9.81411	-0.975697	0.249794	-3.90601	9.38326e-05	0.000490818	C4orf17	protein_coding
ENSG00000184330.12	705.853	-0.975026	0.271241	-3.59469	0.000324777	0.00147798	S100A7A	protein_coding
ENSG00000214897.5	8.46681	-0.974953	0.359303	-2.71345	0.00665858	0.0202762	PNMA6E	protein_coding
ENSG00000182676.5	13.1186	-0.974725	0.127029	-7.67325	1.67698e-14	5.85567e-13	PPP1R27	protein_coding
ENSG00000106384.12	0.733744	-0.973899	0.262434	-3.71103	0.000206419	0.000988191	MOGAT3	protein_coding
ENSG00000134389.10	0.547895	-0.970163	0.47154	-2.05743	0.0396445	0.0899394	CFHR5	protein_coding
ENSG00000173404.5	61.6021	-0.969956	0.252829	-3.83641	0.000124845	0.000631867	INSM1	protein_coding
ENSG00000135100.18	7.04432	-0.969026	0.202525	-4.78471	1.71234e-06	1.37788e-05	HNF1A	protein_coding
ENSG00000171564.12	92.7503	-0.968963	0.355726	-2.7239	0.00645158	0.0197299	FGB	protein_coding
ENSG00000186474.15	140.19	-0.96556	0.24212	-3.98794	6.66482e-05	0.000362606	KLK12	protein_coding
ENSG00000274419.6	2.48046	-0.965315	0.424929	-2.27171	0.0231041	0.0577172	TBC1D3D	protein_coding
ENSG00000198610.11	25.8851	-0.963212	0.204621	-4.70731	2.51011e-06	1.94917e-05	AKR1C4	protein_coding
ENSG00000120669.16	20.4145	-0.961025	0.193061	-4.97782	6.43039e-07	5.63909e-06	SOHLH2	protein_coding
ENSG00000133328.4	91.0019	-0.959948	0.171819	-5.58697	2.31061e-08	2.72626e-07	PLAAT2	protein_coding
ENSG00000170608.3	78.7367	-0.956664	0.161486	-5.92414	3.13938e-09	4.3747e-08	FOXA3	protein_coding
ENSG00000169297.8	610.768	-0.954136	0.346018	-2.75748	0.00582494	0.0180983	NR0B1	protein_coding
ENSG00000162039.17	56.359	-0.953871	0.218112	-4.37331	1.22376e-05	8.06302e-05	MEIOB	protein_coding
ENSG00000108448.21	2901.22	-0.950557	0.147215	-6.45691	1.06862e-10	1.91648e-09	TRIM16L	protein_coding
ENSG00000112238.12	60.4634	-0.950397	0.192231	-4.94403	7.65256e-07	6.60648e-06	PRDM13	protein_coding
ENSG00000165509.13	2.30511	-0.94874	0.266555	-3.55926	0.000371904	0.00166567	MAGEC3	protein_coding
ENSG00000155897.10	248.733	-0.948232	0.32289	-2.9367	0.00331726	0.0112075	ADCY8	protein_coding
ENSG00000156284.6	582.537	-0.94774	0.226653	-4.18147	2.89632e-05	0.000172996	CLDN8	protein_coding
ENSG00000131482.10	1.82867	-0.946056	0.288864	-3.2751	0.00105625	0.0041534	G6PC	protein_coding
ENSG00000140961.14	3048.49	-0.94438	0.163339	-5.78172	7.39419e-09	9.54682e-08	OSGIN1	protein_coding
ENSG00000112115.7	4.32489	-0.943283	0.288929	-3.26476	0.00109558	0.00429085	IL17A	protein_coding
ENSG00000177398.18	84.3733	-0.942322	0.195008	-4.83223	1.35013e-06	1.11187e-05	UMODL1	protein_coding
ENSG00000186529.16	5128.85	-0.941471	0.22816	-4.12637	3.68539e-05	0.000214833	CYP4F3	protein_coding
ENSG00000187323.12	383.715	-0.939712	0.201716	-4.65858	3.18396e-06	2.41421e-05	DCC	protein_coding
ENSG00000163581.14	1.24959	-0.936408	0.295873	-3.16489	0.00155139	0.00579943	SLC2A2	protein_coding
ENSG00000104760.17	19.5597	-0.936135	0.229369	-4.08134	4.47769e-05	0.000254993	FGL1	protein_coding
ENSG00000069011.16	5277.78	-0.935624	0.130137	-7.18953	6.50128e-13	1.68446e-11	PITX1	protein_coding
ENSG00000114771.14	631.301	-0.935516	0.184944	-5.05838	4.2284e-07	3.85639e-06	AADAC	protein_coding
ENSG00000168843.14	76.5405	-0.933199	0.270873	-3.44515	0.000570741	0.00242857	FSTL5	protein_coding
ENSG00000274183.2	0.921196	-0.932622	0.365792	-2.54959	0.0107848	0.0305722	H2AB1	protein_coding
ENSG00000172482.5	4.83617	-0.931403	0.258974	-3.59651	0.000322512	0.00146878	AGXT	protein_coding
ENSG00000162460.7	0.944833	-0.927959	0.271759	-3.41464	0.00063866	0.00268053	TMEM82	protein_coding
ENSG00000171401.15	31443.3	-0.926476	0.226406	-4.0921	4.27479e-05	0.00024466	KRT13	protein_coding
ENSG00000127325.19	16.7667	-0.925937	0.246925	-3.74987	0.000176925	0.000861566	BEST3	protein_coding
ENSG00000001084.13	12448.8	-0.919202	0.120602	-7.62175	2.50256e-14	8.42463e-13	GCLC	protein_coding
ENSG00000142224.17	32.7807	-0.918883	0.168192	-5.46331	4.67346e-08	5.16456e-07	IL19	protein_coding
ENSG00000165583.15	0.984399	-0.918575	0.43106	-2.13097	0.0330919	0.0776163	SSX5	protein_coding
ENSG00000227877.7	36.5897	-0.917887	0.280653	-3.27054	0.00107344	0.00421353	MRLN	protein_coding
ENSG00000136531.18	258.512	-0.91682	0.197595	-4.6399	3.48575e-06	2.61034e-05	SCN2A	protein_coding
ENSG00000166589.13	31.0045	-0.916516	0.229019	-4.00193	6.28287e-05	0.000343599	CDH16	protein_coding
ENSG00000170509.12	42.925	-0.916196	0.171542	-5.34095	9.24618e-08	9.63709e-07	HSD17B13	protein_coding
ENSG00000213401.10	471.351	-0.914765	0.351159	-2.60499	0.00918762	0.0266518	MAGEA12	protein_coding
ENSG00000184148.4	93.4487	-0.914288	0.266721	-3.42788	0.000608309	0.00256719	SPRR4	protein_coding
ENSG00000178828.7	1.65077	-0.914053	0.458156	-1.99507	0.0460354	0.101714	RNF186	protein_coding
ENSG00000276368.2	6.82465	-0.913676	0.154367	-5.91887	3.24161e-09	4.50673e-08	H2AC14	protein_coding
ENSG00000154277.13	8075.14	-0.912741	0.162934	-5.6019	2.12017e-08	2.52274e-07	UCHL1	protein_coding
ENSG00000160282.14	56.6478	-0.910019	0.174792	-5.20629	1.92658e-07	1.88201e-06	FTCD	protein_coding
ENSG00000142025.16	1.46854	-0.907279	0.359341	-2.52484	0.0115751	0.0324568	DMRTC2	protein_coding
ENSG00000178172.7	15.8476	-0.904703	0.24676	-3.66633	0.000246055	0.00115603	SPINK6	protein_coding
ENSG00000065833.9	5350.8	-0.900229	0.124476	-7.23217	4.75347e-13	1.26662e-11	ME1	protein_coding
ENSG00000081051.8	25.9493	-0.900133	0.232723	-3.86783	0.000109809	0.000564515	AFP	protein_coding
ENSG00000196805.7	160.912	-0.896496	0.282298	-3.1757	0.00149473	0.00561547	SPRR2B	protein_coding
ENSG00000183251.4	5.1243	-0.895325	0.341433	-2.62225	0.00873508	0.0255481	OR51B4	protein_coding
ENSG00000273111.6	0.470676	-0.892773	0.409488	-2.18022	0.0292415	0.0701157	LYPD4	protein_coding
ENSG00000187054.16	1687.04	-0.889385	0.228692	-3.88902	0.000100651	0.000522467	TMPRSS11A	protein_coding
ENSG00000203784.3	0.622855	-0.886331	0.408855	-2.16784	0.030171	0.0719869	LELP1	protein_coding
ENSG00000196344.11	7076.41	-0.883313	0.221659	-3.98501	6.74778e-05	0.000366694	ADH7	protein_coding
ENSG00000196993.8	2.69863	-0.882906	0.148677	-5.93843	2.87761e-09	4.03123e-08	NPIPB9	protein_coding
ENSG00000144407.9	251.828	-0.880542	0.226106	-3.89437	9.84552e-05	0.000512266	PTH2R	protein_coding
ENSG00000168065.16	10.8323	-0.87831	0.166927	-5.26165	1.42767e-07	1.43622e-06	SLC22A11	protein_coding
ENSG00000152266.7	0.681325	-0.877858	0.318676	-2.7547	0.00587459	0.0182176	PTH	protein_coding
ENSG00000128564.7	38.0239	-0.877734	0.173504	-5.05888	4.21731e-07	3.84794e-06	VGF	protein_coding
ENSG00000131187.10	330.726	-0.877539	0.0959336	-9.14736	5.83392e-20	5.01182e-18	F12	protein_coding
ENSG00000149452.16	0.647248	-0.87651	0.257374	-3.40559	0.000660219	0.00275921	SLC22A8	protein_coding
ENSG00000250366.3	3.0189	-0.876465	0.423542	-2.06937	0.0385113	0.0878649	TUNAR	protein_coding
ENSG00000023909.10	7862.14	-0.876332	0.12858	-6.81544	9.39767e-12	2.02971e-10	GCLM	protein_coding
ENSG00000166006.14	0.735365	-0.87531	0.402221	-2.17619	0.0295408	0.0706943	KCNC2	protein_coding
ENSG00000228836.8	3.69215	-0.872713	0.404251	-2.15884	0.0308627	0.0732801	CT45A5	protein_coding
ENSG00000124678.20	17.4654	-0.87227	0.200559	-4.3492	1.36636e-05	8.90243e-05	TCP11	protein_coding
ENSG00000166143.10	31.4169	-0.871632	0.163984	-5.31533	1.06462e-07	1.09769e-06	PPP1R14D	protein_coding
ENSG00000283683.1	4.8761	-0.869464	0.179831	-4.8349	1.33215e-06	1.09834e-05	MYOCOS	protein_coding
ENSG00000198681.7	762.476	-0.86919	0.310521	-2.79914	0.00512397	0.0162458	MAGEA1	protein_coding
ENSG00000223601.2	0.384493	-0.867759	0.373593	-2.32274	0.0201931	0.0515999	EBLN1	protein_coding
ENSG00000183347.15	5823.93	-0.867367	0.160081	-5.4183	6.01692e-08	6.50602e-07	GBP6	protein_coding
ENSG00000180613.11	1.59838	-0.866816	0.356118	-2.43407	0.0149301	0.0401343	GSX2	protein_coding
ENSG00000176774.6	0.389506	-0.864733	0.470797	-1.83674	0.0662479	0.136512	MAGEB18	protein_coding
ENSG00000134193.15	4.68894	-0.864198	0.207358	-4.16766	3.07747e-05	0.000182755	REG4	protein_coding
ENSG00000105398.4	1.41532	-0.863498	0.373026	-2.31484	0.0206215	0.0525137	SULT2A1	protein_coding
ENSG00000159450.12	542.699	-0.861393	0.200077	-4.30531	1.66753e-05	0.000106347	TCHH	protein_coding
ENSG00000187527.11	325.854	-0.861222	0.220821	-3.90009	9.61556e-05	0.000501228	ATP13A5	protein_coding
ENSG00000167117.10	1.38405	-0.861036	0.251137	-3.42855	0.00060681	0.00256138	ANKRD40CL	protein_coding
ENSG00000169432.18	1141.99	-0.857792	0.170194	-5.04009	4.65309e-07	4.19948e-06	SCN9A	protein_coding
ENSG00000168955.4	2.18543	-0.857689	0.201063	-4.26577	1.99212e-05	0.00012476	TM4SF20	protein_coding
ENSG00000163793.13	3.96076	-0.856283	0.191619	-4.46868	7.87023e-06	5.4191e-05	DNAJC5G	protein_coding
ENSG00000096092.6	2928.59	-0.855977	0.0731483	-11.7019	1.24579e-31	9.3837e-29	TMEM14A	protein_coding
ENSG00000140297.13	548.734	-0.853452	0.173083	-4.9309	8.18531e-07	7.03904e-06	GCNT3	protein_coding
ENSG00000184502.4	79.07	-0.853417	0.216124	-3.94874	7.85627e-05	0.000419635	GAST	protein_coding
ENSG00000198099.9	6.60425	-0.852976	0.158007	-5.39835	6.72564e-08	7.19853e-07	ADH4	protein_coding
ENSG00000122859.5	2.04177	-0.852633	0.238899	-3.56901	0.000358332	0.00161104	NEUROG3	protein_coding
ENSG00000243284.1	1.98837	-0.852126	0.216683	-3.93259	8.40353e-05	0.000445705	VSIG8	protein_coding
ENSG00000172366.20	1251.26	-0.851838	0.0650261	-13.0999	3.29565e-39	1.73767e-35	MCRIP2	protein_coding
ENSG00000176746.6	13.7876	-0.851161	0.263974	-3.22441	0.00126231	0.0048576	MAGEB6	protein_coding
ENSG00000168275.16	1544.87	-0.850802	0.0834043	-10.2009	1.9637e-24	3.81708e-22	COA6	protein_coding
ENSG00000064218.5	188.831	-0.850518	0.182113	-4.67027	3.00801e-06	2.29607e-05	DMRT3	protein_coding
ENSG00000198848.13	28492.5	-0.848042	0.217661	-3.89615	9.77324e-05	0.000508882	CES1	protein_coding
ENSG00000188937.6	0.594367	-0.847691	0.295103	-2.87252	0.00407207	0.0133398	NYX	protein_coding
ENSG00000132693.12	4.15658	-0.847682	0.277998	-3.04924	0.00229424	0.00814729	CRP	protein_coding
ENSG00000149927.18	110.527	-0.846125	0.147374	-5.74136	9.39219e-09	1.18721e-07	DOC2A	protein_coding
ENSG00000105835.12	18673.5	-0.846055	0.10994	-7.69563	1.40797e-14	4.98652e-13	NAMPT	protein_coding
ENSG00000182747.5	14.2571	-0.845894	0.198138	-4.26921	1.96163e-05	0.000122984	SLC35D3	protein_coding
ENSG00000167759.13	742.454	-0.844661	0.2172	-3.88886	0.000100716	0.000522738	KLK13	protein_coding
ENSG00000185758.9	4.4054	-0.844102	0.221453	-3.81165	0.000138043	0.000691214	CLDN24	protein_coding
ENSG00000122711.9	2.58754	-0.843987	0.222991	-3.78485	0.000153803	0.000761362	SPINK4	protein_coding
ENSG00000138100.14	35.8104	-0.842218	0.200443	-4.20178	2.64826e-05	0.000160038	TRIM54	protein_coding
ENSG00000134363.12	3761.74	-0.841627	0.142981	-5.88626	3.95023e-09	5.38716e-08	FST	protein_coding
ENSG00000090512.12	394.84	-0.840463	0.273279	-3.07547	0.00210168	0.00754155	FETUB	protein_coding
ENSG00000099399.6	431.167	-0.840382	0.347751	-2.41662	0.0156654	0.0417601	MAGEB2	protein_coding
ENSG00000172497.9	2.84889	-0.839005	0.242949	-3.45341	0.000553539	0.00236444	ACOT12	protein_coding
ENSG00000138083.5	98.1216	-0.838752	0.241389	-3.47469	0.000511451	0.00220295	SIX3	protein_coding
ENSG00000241233.4	4.94558	-0.838643	0.194035	-4.32212	1.54539e-05	9.94295e-05	KRTAP5-8	protein_coding
ENSG00000185518.12	473.192	-0.83817	0.190274	-4.40508	1.05746e-05	7.06775e-05	SV2B	protein_coding
ENSG00000123975.5	2387.19	-0.838104	0.0711003	-11.7876	4.52122e-32	3.89203e-29	CKS2	protein_coding
ENSG00000227234.2	7.76053	-0.837215	0.404422	-2.07015	0.0384381	0.0877309	SPANXB1	protein_coding
ENSG00000148798.11	294.82	-0.836836	0.201644	-4.15006	3.32386e-05	0.000196034	INA	protein_coding
ENSG00000186867.11	147.363	-0.836126	0.293056	-2.85313	0.0043291	0.0140628	QRFPR	protein_coding
ENSG00000007171.18	1537.12	-0.835695	0.220964	-3.78204	0.000155548	0.000768647	NOS2	protein_coding
ENSG00000198270.13	1403.45	-0.835513	0.111691	-7.48056	7.40048e-14	2.28521e-12	TMEM116	protein_coding
ENSG00000271810.5	0.491247	-0.835132	0.24118	-3.46269	0.000534807	0.00229512	AL603832.3	protein_coding
ENSG00000178919.9	4102.13	-0.834627	0.171923	-4.85465	1.206e-06	1.00276e-05	FOXE1	protein_coding
ENSG00000129991.13	50.7758	-0.832882	0.180574	-4.61241	3.98029e-06	2.93775e-05	TNNI3	protein_coding
ENSG00000170925.3	1.92021	-0.832575	0.269602	-3.08816	0.00201399	0.00727141	TEX13B	protein_coding
ENSG00000143942.5	456.956	-0.829055	0.0798343	-10.3847	2.91125e-25	6.56682e-23	CHAC2	protein_coding
ENSG00000169059.12	6.48002	-0.828472	0.206883	-4.00454	6.21389e-05	0.000340311	VCX3A	protein_coding
ENSG00000165092.13	15935.5	-0.827364	0.148494	-5.57168	2.5229e-08	2.95279e-07	ALDH1A1	protein_coding
ENSG00000118004.18	263.105	-0.824994	0.132762	-6.21408	5.16277e-10	8.19612e-09	COLEC11	protein_coding
ENSG00000187857.4	0.497036	-0.824861	0.332975	-2.47725	0.01324	0.036375	OR6C75	protein_coding
ENSG00000133636.11	20214	-0.822549	0.261511	-3.14537	0.00165876	0.0061462	NTS	protein_coding
ENSG00000179958.10	2100.38	-0.822183	0.0621209	-13.2352	5.4943e-40	3.31079e-36	DCTPP1	protein_coding
ENSG00000244067.3	46.3766	-0.821624	0.221167	-3.71496	0.000203239	0.000974404	GSTA2	protein_coding
ENSG00000146054.18	524.777	-0.820901	0.134548	-6.10118	1.05288e-09	1.58386e-08	TRIM7	protein_coding
ENSG00000173702.7	147.608	-0.819192	0.219482	-3.73239	0.000189675	0.000916194	MUC13	protein_coding
ENSG00000091513.16	336.742	-0.819049	0.162589	-5.03754	4.71563e-07	4.2484e-06	TF	protein_coding
ENSG00000134760.6	475.141	-0.81853	0.209641	-3.90443	9.44465e-05	0.000493417	DSG1	protein_coding
ENSG00000138678.11	855.951	-0.816143	0.144658	-5.6419	1.68188e-08	2.04212e-07	GPAT3	protein_coding
ENSG00000196341.3	2.48451	-0.815417	0.39023	-2.08958	0.0366558	0.0843109	OR8D1	protein_coding
ENSG00000173253.15	880.127	-0.815124	0.18087	-4.5067	6.58449e-06	4.62592e-05	DMRT2	protein_coding
ENSG00000135069.14	4768.86	-0.812714	0.0937862	-8.66561	4.49092e-18	2.69079e-16	PSAT1	protein_coding
ENSG00000135333.14	628.97	-0.812291	0.209155	-3.88368	0.000102886	0.000532758	EPHA7	protein_coding
ENSG00000177138.17	3.09003	-0.811526	0.272967	-2.97298	0.00294924	0.0101148	FAM9B	protein_coding
ENSG00000117148.8	55.2418	-0.811079	0.242899	-3.33915	0.000840342	0.00340668	ACTL8	protein_coding
ENSG00000154040.21	760.72	-0.811078	0.149585	-5.4222	5.88704e-08	6.37702e-07	CABYR	protein_coding
ENSG00000159182.5	1.70911	-0.810757	0.43609	-1.85915	0.0630057	0.131092	PRAC1	protein_coding
ENSG00000186442.7	47.9795	-0.809811	0.183256	-4.419	9.91567e-06	6.67176e-05	KRT3	protein_coding
ENSG00000172016.16	0.36477	-0.807418	0.51366	-1.57189	0.115976	0.212945	REG3A	protein_coding
ENSG00000142657.21	28203.4	-0.807174	0.1038	-7.77625	7.47054e-15	2.76174e-13	PGD	protein_coding
ENSG00000264006.8	8.92794	-0.806561	0.176795	-4.56214	5.06352e-06	3.64852e-05	AKR1C8P	protein_coding
ENSG00000058866.15	651.64	-0.803675	0.13985	-5.74671	9.09973e-09	1.15199e-07	DGKG	protein_coding
ENSG00000163810.12	29.0936	-0.803674	0.175208	-4.58696	4.49743e-06	3.27985e-05	TGM4	protein_coding
ENSG00000181218.5	779.593	-0.803307	0.126411	-6.35473	2.088e-10	3.56973e-09	H2AW	protein_coding
ENSG00000172828.13	297.36	-0.799434	0.135961	-5.87989	4.10533e-09	5.58063e-08	CES3	protein_coding
ENSG00000104889.7	12.076	-0.798747	0.111779	-7.14575	8.95029e-13	2.2661e-11	RNASEH2A	protein_coding
ENSG00000170516.17	33.2474	-0.796722	0.443104	-1.79805	0.0721692	0.146141	COX7B2	protein_coding
ENSG00000242515.5	449.143	-0.793929	0.359259	-2.2099	0.0271118	0.0658833	UGT1A10	protein_coding
ENSG00000176273.15	1407.27	-0.792663	0.129321	-6.12941	8.82059e-10	1.34415e-08	SLC35G1	protein_coding
ENSG00000131153.9	1419.18	-0.792365	0.0720816	-10.9926	4.14714e-28	1.56188e-25	GINS2	protein_coding
ENSG00000170477.13	3205.13	-0.791443	0.246029	-3.21687	0.00129598	0.00496781	KRT4	protein_coding
ENSG00000106648.14	0.527525	-0.790752	0.397906	-1.98729	0.0468908	0.103183	GALNTL5	protein_coding
ENSG00000006606.9	140.511	-0.788332	0.148671	-5.30253	1.14207e-07	1.17125e-06	CCL26	protein_coding
ENSG00000146926.11	0.903687	-0.788326	0.299566	-2.63157	0.00849925	0.0249518	ASB10	protein_coding
ENSG00000135443.8	9.29735	-0.788018	0.19895	-3.96088	7.46733e-05	0.000400839	KRT85	protein_coding
ENSG00000283599.2	16.283	-0.787269	0.268616	-2.93084	0.00338049	0.0113976	BX276092.9	protein_coding
ENSG00000104899.8	106.048	-0.786751	0.179341	-4.38689	1.14984e-05	7.61999e-05	AMH	protein_coding
ENSG00000206069.6	10.1887	-0.78365	0.21564	-3.63407	0.000278987	0.00129276	TMEM211	protein_coding
ENSG00000270299.1	11.1748	-0.783638	0.153695	-5.09867	3.42048e-07	3.16749e-06	AL121758.1	protein_coding
ENSG00000143199.18	162.564	-0.782718	0.190196	-4.11533	3.86627e-05	0.000223953	ADCY10	protein_coding
ENSG00000169689.15	2414.18	-0.781974	0.0670404	-11.6642	1.94167e-31	1.36503e-28	CENPX	protein_coding
ENSG00000274641.2	19.313	-0.781795	0.135542	-5.7679	8.02636e-09	1.02594e-07	H2BC17	protein_coding
ENSG00000176198.3	6.32188	-0.779946	0.279283	-2.79267	0.00522747	0.0165206	OR11H4	protein_coding
ENSG00000185448.10	0.574524	-0.776386	0.29735	-2.61102	0.00902724	0.0262569	FAM47A	protein_coding
ENSG00000143977.14	3918.25	-0.77595	0.0621567	-12.4838	9.15361e-36	2.41318e-32	SNRPG	protein_coding
ENSG00000205856.4	1.99511	-0.773758	0.233771	-3.3099	0.000933298	0.00373026	C22orf42	protein_coding
ENSG00000128310.3	3.03542	-0.772721	0.173519	-4.45323	8.45892e-06	5.78854e-05	GALR3	protein_coding
ENSG00000136810.13	17931.5	-0.772705	0.089799	-8.60482	7.64367e-18	4.44102e-16	TXN	protein_coding
ENSG00000135697.10	30.3458	-0.771602	0.160739	-4.80033	1.58406e-06	1.28544e-05	BCO1	protein_coding
ENSG00000144485.11	717.882	-0.767808	0.132391	-5.79955	6.64942e-09	8.65677e-08	HES6	protein_coding
ENSG00000237515.9	246.93	-0.767226	0.276173	-2.77806	0.00546842	0.0171612	SHISA9	protein_coding
ENSG00000186439.14	94.9545	-0.766263	0.243181	-3.151	0.00162715	0.00604606	TRDN	protein_coding
ENSG00000184357.5	14.4842	-0.765954	0.144209	-5.3114	1.08785e-07	1.12027e-06	H1-5	protein_coding
ENSG00000133392.18	7288.44	-0.765505	0.175747	-4.35573	1.32622e-05	8.665e-05	MYH11	protein_coding
ENSG00000146147.15	51.9723	-0.764915	0.162524	-4.70648	2.5203e-06	1.95528e-05	MLIP	protein_coding
ENSG00000173338.13	98.9189	-0.763928	0.145646	-5.24509	1.56204e-07	1.55801e-06	KCNK7	protein_coding
ENSG00000198691.13	1415.45	-0.762675	0.230149	-3.31384	0.000920255	0.00368495	ABCA4	protein_coding
ENSG00000136267.14	41.5215	-0.762282	0.188931	-4.03471	5.46708e-05	0.00030379	DGKB	protein_coding
ENSG00000126562.17	103.996	-0.76161	0.174725	-4.3589	1.30719e-05	8.55657e-05	WNK4	protein_coding
ENSG00000162951.11	39.3719	-0.761446	0.3005	-2.53393	0.011279	0.0317575	LRRTM1	protein_coding
ENSG00000240386.3	26.0969	-0.761152	0.289333	-2.63072	0.0085205	0.0250037	LCE1F	protein_coding
ENSG00000089199.10	410.914	-0.760723	0.20649	-3.68407	0.00022954	0.00108533	CHGB	protein_coding
ENSG00000167800.9	5.73626	-0.760449	0.184932	-4.11205	3.92165e-05	0.000226633	TBX10	protein_coding
ENSG00000127831.11	99.625	-0.759812	0.231718	-3.27903	0.00104163	0.00410435	VIL1	protein_coding
ENSG00000196090.12	467.55	-0.759353	0.222863	-3.40726	0.000656189	0.00274645	PTPRT	protein_coding
ENSG00000168350.8	343.387	-0.758519	0.142227	-5.33314	9.65271e-08	1.00311e-06	DEGS2	protein_coding
ENSG00000104833.12	143.277	-0.757894	0.172136	-4.40288	1.06822e-05	7.13206e-05	TUBB4A	protein_coding
ENSG00000136942.15	26533.3	-0.757783	0.0665256	-11.3908	4.64445e-30	2.6121e-27	RPL35	protein_coding
ENSG00000240972.2	1.36934	-0.756676	0.187863	-4.02781	5.62985e-05	0.000311603	MIF	protein_coding
ENSG00000144278.15	357.742	-0.756446	0.182746	-4.13933	3.48317e-05	0.000204572	GALNT13	protein_coding
ENSG00000183844.17	746.106	-0.755187	0.178713	-4.22569	2.38214e-05	0.000145921	FAM3B	protein_coding
ENSG00000115138.11	390.642	-0.754837	0.173968	-4.33893	1.43177e-05	9.27313e-05	POMC	protein_coding
ENSG00000115616.3	523.867	-0.754221	0.160692	-4.69359	2.68449e-06	2.07124e-05	SLC9A2	protein_coding
ENSG00000213218.11	0.604332	-0.753961	0.513993	-1.46687	0.142412	0.250472	CSH2	protein_coding
ENSG00000066032.18	5.57239	-0.752749	0.250961	-2.99947	0.0027045	0.00940232	CTNNA2	protein_coding
ENSG00000111537.5	43.5234	-0.752594	0.161264	-4.66684	3.05871e-06	2.32929e-05	IFNG	protein_coding
ENSG00000121552.4	11105.2	-0.752212	0.141954	-5.29897	1.16461e-07	1.19234e-06	CSTA	protein_coding
ENSG00000184524.6	26.0547	-0.751138	0.139512	-5.38403	7.28352e-08	7.74846e-07	CEND1	protein_coding
ENSG00000276430.3	1.22427	-0.749925	0.311786	-2.40526	0.016161	0.042911	FAM25C	protein_coding
ENSG00000154928.18	479.62	-0.749185	0.168377	-4.44945	8.60922e-06	5.87994e-05	EPHB1	protein_coding
ENSG00000172005.11	280.556	-0.748914	0.155072	-4.82946	1.36901e-06	1.12587e-05	MAL	protein_coding
ENSG00000151012.13	4725.21	-0.748714	0.162128	-4.61806	3.87352e-06	2.86899e-05	SLC7A11	protein_coding
ENSG00000144771.8	2.32305	-0.747549	0.240686	-3.10591	0.00189692	0.00690849	LRTM1	protein_coding
ENSG00000184221.13	8.64537	-0.747436	0.196955	-3.79496	0.00014767	0.000733755	OLIG1	protein_coding
ENSG00000254997.4	21.9119	-0.746698	0.175304	-4.25945	2.04934e-05	0.000127856	KRTAP5-9	protein_coding
ENSG00000100604.13	122.168	-0.745852	0.210948	-3.53571	0.000406675	0.00180283	CHGA	protein_coding
ENSG00000163285.8	2.00064	-0.745755	0.314528	-2.37103	0.0177384	0.0463497	GABRG1	protein_coding
ENSG00000287080.2	11.6491	-0.742502	0.165279	-4.49242	7.04195e-06	4.91132e-05	H3C3	protein_coding
ENSG00000135248.15	39.987	-0.740343	0.214697	-3.44832	0.00056409	0.00240439	FAM71F1	protein_coding
ENSG00000139344.8	94.6132	-0.739185	0.176134	-4.19671	2.70821e-05	0.000163077	AMDHD1	protein_coding
ENSG00000166823.5	109.746	-0.737482	0.11491	-6.41789	1.38175e-10	2.44068e-09	MESP1	protein_coding
ENSG00000178752.16	238.242	-0.737331	0.125156	-5.89131	3.83138e-09	5.23863e-08	ERFE	protein_coding
ENSG00000276950.5	1.36516	-0.737077	0.266941	-2.7612	0.00575896	0.0179291	GSTT4	protein_coding
ENSG00000263639.7	298.191	-0.736774	0.201503	-3.65638	0.000255799	0.00119714	MSMB	protein_coding
ENSG00000138829.12	4407.2	-0.736297	0.210162	-3.50347	0.000459243	0.0020063	FBN2	protein_coding
ENSG00000198431.16	21665.3	-0.735406	0.124928	-5.88664	3.94122e-09	5.37901e-08	TXNRD1	protein_coding
ENSG00000168757.12	1.11381	-0.735066	0.771662	-0.952574	0.340806	0.483959	TSPY2	protein_coding
ENSG00000204542.3	319.027	-0.734643	0.27411	-2.68011	0.00735986	0.022088	C6orf15	protein_coding
ENSG00000198732.11	608.383	-0.734541	0.209144	-3.51213	0.000444523	0.0019489	SMOC1	protein_coding
ENSG00000179270.7	39.1528	-0.734483	0.174749	-4.20306	2.63328e-05	0.000159292	PCARE	protein_coding
ENSG00000115758.13	19924.1	-0.734011	0.120272	-6.10295	1.0413e-09	1.56756e-08	ODC1	protein_coding
ENSG00000175497.17	91.4445	-0.733131	0.240498	-3.04838	0.00230076	0.00816701	DPP10	protein_coding
ENSG00000167799.10	720.426	-0.732573	0.0875139	-8.37093	5.71657e-17	2.96594e-15	NUDT8	protein_coding
ENSG00000140623.14	2.00977	-0.726917	0.205351	-3.53988	0.00040031	0.00177686	SEPTIN12	protein_coding
ENSG00000173207.13	2692.67	-0.726685	0.0657105	-11.0589	1.98541e-28	8.13072e-26	CKS1B	protein_coding
ENSG00000007306.15	241.964	-0.726681	0.241809	-3.00519	0.00265415	0.00925092	CEACAM7	protein_coding
ENSG00000244187.8	1001.5	-0.726496	0.0651613	-11.1492	7.22566e-29	3.17485e-26	TMEM141	protein_coding
ENSG00000178809.11	10.4369	-0.72474	0.115721	-6.26285	3.78016e-10	6.14929e-09	TRIM73	protein_coding
ENSG00000284753.2	788.493	-0.724511	0.0854596	-8.47782	2.29448e-17	1.25857e-15	EEF1AKMT4	protein_coding
ENSG00000154917.11	2797.45	-0.722943	0.158145	-4.5714	4.84473e-06	3.50765e-05	RAB6B	protein_coding
ENSG00000183034.13	28.883	-0.722914	0.209722	-3.447	0.000566839	0.00241513	OTOP2	protein_coding
ENSG00000060709.15	151.279	-0.722407	0.193617	-3.73111	0.000190637	0.000920052	RIMBP2	protein_coding
ENSG00000132297.12	0.973339	-0.722225	0.248515	-2.90617	0.00365887	0.0121869	HHLA1	protein_coding
ENSG00000075643.6	1056.4	-0.721752	0.109447	-6.59454	4.26566e-11	8.20474e-10	MOCOS	protein_coding
ENSG00000083807.10	373.538	-0.721414	0.0820833	-8.78881	1.51153e-18	1.00091e-16	SLC27A5	protein_coding
ENSG00000119888.11	13005	-0.720593	0.0971361	-7.41839	1.18552e-13	3.51167e-12	EPCAM	protein_coding
ENSG00000266826.2	1.33213	-0.720496	0.199857	-3.60506	0.000312078	0.00142635	IGBP1P2	protein_coding
ENSG00000214860.5	12.124	-0.720483	0.167009	-4.31404	1.603e-05	0.000102807	EVPLL	protein_coding
ENSG00000131174.7	5564.16	-0.720147	0.061689	-11.6738	1.73433e-31	1.23993e-28	COX7B	protein_coding
ENSG00000115850.10	12.3229	-0.720141	0.184102	-3.91165	9.1668e-05	0.000480448	LCT	protein_coding
ENSG00000068985.5	4.90164	-0.719264	0.408505	-1.76072	0.0782851	0.155931	PAGE1	protein_coding
ENSG00000156269.5	11.0339	-0.718505	0.357434	-2.01017	0.0444127	0.0987961	NAA11	protein_coding
ENSG00000136521.13	7351.07	-0.718329	0.0673289	-10.6689	1.42229e-26	4.13749e-24	NDUFB5	protein_coding
ENSG00000099795.7	3551.2	-0.718252	0.0623691	-11.5162	1.0939e-30	6.78554e-28	NDUFB7	protein_coding
ENSG00000146166.17	99.6975	-0.718186	0.247912	-2.89694	0.00376826	0.012498	LGSN	protein_coding
ENSG00000077152.11	1576.71	-0.717215	0.064521	-11.116	1.04877e-28	4.4685e-26	UBE2T	protein_coding
ENSG00000164825.4	840.614	-0.715865	0.207399	-3.45162	0.000557226	0.00237898	DEFB1	protein_coding
ENSG00000197584.12	38.9037	-0.715563	0.11659	-6.13744	8.38603e-10	1.28349e-08	KCNMB2	protein_coding
ENSG00000139910.20	124.873	-0.714841	0.15883	-4.50068	6.77366e-06	4.74302e-05	NOVA1	protein_coding
ENSG00000159516.9	326.089	-0.714336	0.25627	-2.78743	0.00531278	0.0167425	SPRR2G	protein_coding
ENSG00000130312.7	2000.88	-0.713601	0.0578038	-12.3452	5.16889e-35	9.08455e-32	MRPL34	protein_coding
ENSG00000139540.12	11.3208	-0.712932	0.127426	-5.59488	2.20773e-08	2.61587e-07	SLC39A5	protein_coding
ENSG00000125820.6	6.06752	-0.711839	0.377933	-1.8835	0.0596321	0.12551	NKX2-2	protein_coding
ENSG00000144962.7	1.14475	-0.711495	0.343368	-2.0721	0.0382557	0.0873714	SPATA16	protein_coding
ENSG00000173890.17	1182.03	-0.711347	0.106419	-6.68443	2.31823e-11	4.67873e-10	GPR160	protein_coding
ENSG00000206072.13	269.319	-0.711123	0.251356	-2.82915	0.00466715	0.0149855	SERPINB11	protein_coding
ENSG00000188001.10	1244.12	-0.711096	0.139655	-5.09181	3.54658e-07	3.27492e-06	TPRG1	protein_coding
ENSG00000277775.2	9.38911	-0.710886	0.145576	-4.88327	1.04343e-06	8.76926e-06	H3C7	protein_coding
ENSG00000135220.11	2.42846	-0.710746	0.331063	-2.14686	0.0318045	0.075085	UGT2A3	protein_coding
ENSG00000145242.13	20.8734	-0.710365	0.247029	-2.87564	0.00403212	0.0132326	EPHA5	protein_coding
ENSG00000093134.15	95.2348	-0.710136	0.176588	-4.02143	5.78447e-05	0.000319031	VNN3	protein_coding
ENSG00000141741.12	2091.05	-0.709869	0.078846	-9.00323	2.19171e-19	1.68505e-17	MIEN1	protein_coding
ENSG00000150201.15	7.63188	-0.708935	0.203445	-3.48466	0.00049277	0.00213141	FXYD4	protein_coding
ENSG00000240045.2	1.25629	-0.708441	0.315455	-2.24578	0.0247182	0.0610373	STRIT1	protein_coding
ENSG00000249853.8	89.9352	-0.707487	0.213452	-3.3145	0.000918077	0.00367833	HS3ST5	protein_coding
ENSG00000170899.11	2842.7	-0.706709	0.095115	-7.43005	1.08555e-13	3.23372e-12	GSTA4	protein_coding
ENSG00000110243.12	1.86267	-0.706613	0.226114	-3.12503	0.00177787	0.00652673	APOA5	protein_coding
ENSG00000231500.7	92744.2	-0.706335	0.0815192	-8.66465	4.52883e-18	2.70199e-16	RPS18	protein_coding
ENSG00000226124.8	164.879	-0.706007	0.114308	-6.17638	6.55864e-10	1.0201e-08	FTCDNL1	protein_coding
ENSG00000205426.10	120.512	-0.705752	0.170783	-4.13246	3.58906e-05	0.000209856	KRT81	protein_coding
ENSG00000160180.15	986.802	-0.705626	0.193666	-3.64351	0.000268943	0.00125116	TFF3	protein_coding
ENSG00000147381.11	5324.61	-0.705139	0.269786	-2.6137	0.00895676	0.0260735	MAGEA4	protein_coding
ENSG00000139269.3	54.4724	-0.704985	0.171125	-4.11971	3.79346e-05	0.000220341	INHBE	protein_coding
ENSG00000163646.12	0.43198	-0.70419	0.273887	-2.57109	0.0101378	0.0289934	CLRN1	protein_coding
ENSG00000139352.4	51.2478	-0.703562	0.236049	-2.98057	0.00287714	0.00990389	ASCL1	protein_coding
ENSG00000148346.12	5935.24	-0.703232	0.175253	-4.01267	6.00348e-05	0.000330031	LCN2	protein_coding
ENSG00000196636.8	1133.09	-0.702337	0.0724636	-9.69228	3.25198e-22	4.07038e-20	SDHAF3	protein_coding
ENSG00000122035.7	571.568	-0.702181	0.136238	-5.15408	2.54875e-07	2.43177e-06	RASL11A	protein_coding
ENSG00000171195.11	2.50471	-0.702076	0.437103	-1.6062	0.108229	0.201902	MUC7	protein_coding
ENSG00000112337.10	0.333987	-0.701697	0.367197	-1.91096	0.0560103	0.119286	SLC17A2	protein_coding
ENSG00000167332.9	7.09788	-0.701684	0.193433	-3.62752	0.000286155	0.00132234	OR51E2	protein_coding
ENSG00000182732.18	229.361	-0.701554	0.177801	-3.94572	7.95592e-05	0.000424312	RGS6	protein_coding
ENSG00000177156.11	16620.1	-0.701177	0.0801454	-8.7488	2.15632e-18	1.38021e-16	TALDO1	protein_coding
ENSG00000241468.8	1761.37	-0.701061	0.0635102	-11.0386	2.48975e-28	9.81498e-26	ATP5MF	protein_coding
ENSG00000111700.13	129.831	-0.70072	0.257664	-2.71951	0.00653781	0.0199574	SLCO1B3	protein_coding
ENSG00000186603.6	240.842	-0.700657	0.130076	-5.38651	7.18377e-08	7.65585e-07	HPDL	protein_coding
ENSG00000162621.7	0.495814	-0.700188	0.416528	-1.68101	0.0927612	0.178404	LRRC53	protein_coding
ENSG00000204779.2	0.741403	-0.699991	0.245942	-2.84616	0.00442497	0.0143256	FOXD4L5	protein_coding
ENSG00000179477.11	127.425	-0.699816	0.177294	-3.9472	7.90701e-05	0.00042197	ALOX12B	protein_coding
ENSG00000147183.10	1.60064	-0.699068	0.281614	-2.48236	0.0130515	0.0359373	CPXCR1	protein_coding
ENSG00000152430.18	5.95477	-0.698511	0.154976	-4.50722	6.56837e-06	4.61768e-05	BOLL	protein_coding
ENSG00000146857.4	20.3806	-0.697407	0.272064	-2.56339	0.0103655	0.0295623	STRA8	protein_coding
ENSG00000145526.12	20.8821	-0.697079	0.292588	-2.38246	0.0171975	0.0451602	CDH18	protein_coding
ENSG00000235034.7	14.1672	-0.69651	0.172096	-4.04722	5.18292e-05	0.000289948	C19orf81	protein_coding
ENSG00000165283.16	6986.53	-0.696196	0.0698828	-9.96233	2.22768e-23	3.49316e-21	STOML2	protein_coding
ENSG00000111775.3	1516.12	-0.694223	0.0570418	-12.1704	4.46802e-34	6.28218e-31	COX6A1	protein_coding
ENSG00000079393.20	39.9542	-0.694097	0.180782	-3.83941	0.000123332	0.000625347	DUSP13	protein_coding
ENSG00000135119.15	347.173	-0.692986	0.118123	-5.86667	4.44635e-09	6.00741e-08	RNFT2	protein_coding
ENSG00000197238.5	8.79458	-0.689109	0.121349	-5.67872	1.3571e-08	1.67674e-07	H4C11	protein_coding
ENSG00000177807.10	83.6428	-0.688011	0.14113	-4.87502	1.08798e-06	9.11459e-06	KCNJ10	protein_coding
ENSG00000172318.5	36.4457	-0.687382	0.199879	-3.43899	0.000583899	0.00247756	B3GALT1	protein_coding
ENSG00000186326.4	22.0845	-0.685152	0.122342	-5.60028	2.14004e-08	2.54422e-07	RGS9BP	protein_coding
ENSG00000105427.10	731.723	-0.684457	0.157929	-4.33397	1.46447e-05	9.46711e-05	CNFN	protein_coding
ENSG00000283227.1	8.72369	-0.684433	0.267338	-2.56018	0.0104619	0.0298025	SPRR5	protein_coding
ENSG00000132855.5	5.58097	-0.684289	0.141926	-4.82143	1.42531e-06	1.16922e-05	ANGPTL3	protein_coding
ENSG00000153303.17	18.2597	-0.684103	0.246158	-2.77912	0.0054507	0.017117	FRMD1	protein_coding
ENSG00000151360.10	4.46139	-0.683937	0.214558	-3.18766	0.00143429	0.00541483	ALLC	protein_coding
ENSG00000072274.13	44699.8	-0.683783	0.108502	-6.30204	2.93752e-10	4.88402e-09	TFRC	protein_coding
ENSG00000095209.12	1226.18	-0.683312	0.0816491	-8.36888	5.81672e-17	3.01419e-15	TMEM38B	protein_coding
ENSG00000224940.9	62.9011	-0.682057	0.152564	-4.47064	7.79862e-06	5.37857e-05	PRRT4	protein_coding
ENSG00000154645.14	516.501	-0.681827	0.146961	-4.63952	3.49214e-06	2.61452e-05	CHODL	protein_coding
ENSG00000275379.2	2.51982	-0.68155	0.199545	-3.41551	0.000636617	0.00267302	H3C11	protein_coding
ENSG00000198092.6	155.232	-0.681383	0.19516	-3.49141	0.000480485	0.00208683	TMPRSS11F	protein_coding
ENSG00000112333.12	30.3578	-0.681259	0.229609	-2.96704	0.00300682	0.0102889	NR2E1	protein_coding
ENSG00000153132.13	336.019	-0.681057	0.152824	-4.45649	8.33113e-06	5.70943e-05	CLGN	protein_coding
ENSG00000152592.14	12.3957	-0.680964	0.129786	-5.24682	1.54747e-07	1.54494e-06	DMP1	protein_coding
ENSG00000164967.10	1183.51	-0.6805	0.0661196	-10.292	7.65997e-25	1.59953e-22	RPP25L	protein_coding
ENSG00000278463.2	3.86271	-0.679546	0.1494	-4.54849	5.40325e-06	3.8682e-05	H2AC4	protein_coding
ENSG00000125998.8	999.63	-0.679409	0.211252	-3.2161	0.00129945	0.00497973	FAM83C	protein_coding
ENSG00000133393.13	3211.84	-0.679282	0.0687316	-9.88311	4.92786e-23	7.19247e-21	CEP20	protein_coding
ENSG00000240204.3	125.86	-0.679113	0.133291	-5.09498	3.48774e-07	3.22623e-06	SMKR1	protein_coding
ENSG00000161981.11	1866.66	-0.678196	0.0573745	-11.8205	3.05829e-32	2.74471e-29	SNRNP25	protein_coding
ENSG00000212900.3	1.16469	-0.676395	0.355818	-1.90096	0.0573076	0.121503	KRTAP3-2	protein_coding
ENSG00000176485.12	1331.11	-0.676383	0.133567	-5.06398	4.1059e-07	3.7536e-06	PLAAT3	protein_coding
ENSG00000182170.3	0.253775	-0.67615	0.63773	-1.06025	0.289033		MRGPRG	protein_coding
ENSG00000089685.15	5083.55	-0.67589	0.0695255	-9.72147	2.44227e-22	3.18939e-20	BIRC5	protein_coding
ENSG00000145425.10	11726.8	-0.675203	0.0810888	-8.32671	8.31168e-17	4.1589e-15	RPS3A	protein_coding
ENSG00000241635.8	336.352	-0.675171	0.184615	-3.65719	0.000254991	0.00119363	UGT1A1	protein_coding
ENSG00000115541.11	1372.35	-0.67483	0.0634796	-10.6306	2.14616e-26	5.8784e-24	HSPE1	protein_coding
ENSG00000171863.15	37242.6	-0.674751	0.0661212	-10.2048	1.88766e-24	3.72072e-22	RPS7	protein_coding
ENSG00000196248.5	0.952638	-0.673567	0.370218	-1.81938	0.0688532	0.140801	OR10S1	protein_coding
ENSG00000160868.15	5.12055	-0.673167	0.159442	-4.22202	2.42127e-05	0.000148101	CYP3A4	protein_coding
ENSG00000108242.13	200.66	-0.67277	0.165446	-4.0664	4.77441e-05	0.000270104	CYP2C18	protein_coding
ENSG00000130711.5	7.09705	-0.672119	0.137413	-4.89124	1.00205e-06	8.45009e-06	PRDM12	protein_coding
ENSG00000186193.9	1060.85	-0.671994	0.0936116	-7.17853	7.04673e-13	1.81686e-11	SAPCD2	protein_coding
ENSG00000138152.10	30.4001	-0.671359	0.136431	-4.92086	8.61664e-07	7.37089e-06	BTBD16	protein_coding
ENSG00000198889.5	5.62055	-0.67117	0.490122	-1.36939	0.170876	0.287844	DCAF12L1	protein_coding
ENSG00000128594.8	2280.45	-0.67059	0.159789	-4.19672	2.70805e-05	0.000163077	LRRC4	protein_coding
ENSG00000241935.9	77.4081	-0.670558	0.130818	-5.12588	2.96146e-07	2.78647e-06	HOGA1	protein_coding
ENSG00000134184.13	1557.67	-0.669557	0.362908	-1.84498	0.0650411	0.134432	GSTM1	protein_coding
ENSG00000163923.10	1940.53	-0.6694	0.10063	-6.65207	2.88997e-11	5.73115e-10	RPL39L	protein_coding
ENSG00000175513.9	5.8324	-0.669061	0.184117	-3.63389	0.000279175	0.00129334	TSGA10IP	protein_coding
ENSG00000164405.11	2518.32	-0.66853	0.057397	-11.6475	2.36346e-31	1.63432e-28	UQCRQ	protein_coding
ENSG00000183648.11	2103.85	-0.667783	0.0586928	-11.3776	5.4074e-30	2.88721e-27	NDUFB1	protein_coding
ENSG00000174226.9	331.527	-0.667609	0.195356	-3.4174	0.00063222	0.00265614	SNX31	protein_coding
ENSG00000108830.10	457.505	-0.66726	0.138733	-4.80967	1.51182e-06	1.23251e-05	RND2	protein_coding
ENSG00000221867.9	1284.88	-0.667144	0.287189	-2.32301	0.0201785	0.0515723	MAGEA3	protein_coding
ENSG00000255150.2	150.914	-0.666115	0.11451	-5.8171	5.98759e-09	7.88519e-08	EID3	protein_coding
ENSG00000165264.11	1957.35	-0.66594	0.0669554	-9.94601	2.62493e-23	4.05575e-21	NDUFB6	protein_coding
ENSG00000151379.4	22.443	-0.665491	0.225866	-2.94639	0.00321504	0.0109067	MSGN1	protein_coding
ENSG00000187550.9	3.17535	-0.665479	0.23173	-2.87178	0.00408163	0.0133643	SBK2	protein_coding
ENSG00000146049.2	0.846392	-0.664943	0.236415	-2.81261	0.00491415	0.0156689	KAAG1	protein_coding
ENSG00000171136.7	0.869968	-0.664349	0.364323	-1.82352	0.0682247	0.13978	RLN3	protein_coding
ENSG00000145107.16	94.6725	-0.6643	0.163529	-4.06227	4.85977e-05	0.000274104	TM4SF19	protein_coding
ENSG00000178773.15	376.957	-0.663906	0.13371	-4.96527	6.86068e-07	5.98532e-06	CPNE7	protein_coding
ENSG00000198918.8	7584.59	-0.663121	0.0716256	-9.25814	2.08015e-20	1.91578e-18	RPL39	protein_coding
ENSG00000105011.9	2026.71	-0.662192	0.0657208	-10.0758	7.0656e-24	1.22648e-21	ASF1B	protein_coding
ENSG00000284797.1	1.21997	-0.662024	0.301837	-2.19332	0.0282846	0.0682418	AC008397.1	protein_coding
ENSG00000130294.17	1919.97	-0.661368	0.240026	-2.7554	0.00586197	0.0181852	KIF1A	protein_coding
ENSG00000276903.2	7.1722	-0.661319	0.149764	-4.41575	1.00661e-05	6.76004e-05	H2AC16	protein_coding
ENSG00000197632.9	1127.44	-0.6604	0.20644	-3.199	0.00137905	0.00523485	SERPINB2	protein_coding
ENSG00000163382.12	7108.33	-0.65968	0.060412	-10.9197	9.28236e-28	3.18325e-25	NAXE	protein_coding
ENSG00000167969.13	2182.45	-0.659579	0.0578656	-11.3985	4.25607e-30	2.42602e-27	ECI1	protein_coding
ENSG00000203877.8	13.0984	-0.658877	0.264005	-2.4957	0.0125709	0.0348095	RIPPLY2	protein_coding
ENSG00000082482.14	165.346	-0.658527	0.194046	-3.39367	0.000689623	0.00286732	KCNK2	protein_coding
ENSG00000179965.12	243.038	-0.65686	0.0624918	-10.5111	7.67563e-26	1.92718e-23	ZNF771	protein_coding
ENSG00000120054.12	1.51756	-0.656818	0.30268	-2.17001	0.0300061	0.0716414	CPN1	protein_coding
ENSG00000135454.14	872.973	-0.656501	0.13947	-4.70712	2.51246e-06	1.95028e-05	B4GALNT1	protein_coding
ENSG00000171217.5	69.8268	-0.656461	0.170497	-3.85028	0.000117982	0.000601618	CLDN20	protein_coding
ENSG00000175985.10	58.7486	-0.656411	0.159493	-4.11561	3.86152e-05	0.00022374	PLEKHD1	protein_coding
ENSG00000166535.20	4567.48	-0.655982	0.198399	-3.30637	0.000945136	0.00376884	A2ML1	protein_coding
ENSG00000221926.13	2433.08	-0.655847	0.100725	-6.51123	7.45357e-11	1.36755e-09	TRIM16	protein_coding
ENSG00000165061.15	45.1699	-0.655763	0.250374	-2.61914	0.00881529	0.0257416	ZMAT4	protein_coding
ENSG00000180251.5	137.401	-0.655447	0.211329	-3.10155	0.00192509	0.00699957	SLC9A4	protein_coding
ENSG00000197153.5	8.98736	-0.655107	0.132322	-4.95087	7.38838e-07	6.39019e-06	H3C12	protein_coding
ENSG00000182687.4	24.4838	-0.654976	0.156408	-4.18762	2.81901e-05	0.00016888	GALR2	protein_coding
ENSG00000186895.4	10.5604	-0.654944	0.473812	-1.38229	0.166884	0.28275	FGF3	protein_coding
ENSG00000101188.5	21.468	-0.653688	0.196523	-3.32627	0.000880181	0.00354467	NTSR1	protein_coding
ENSG00000163682.17	22926.6	-0.653458	0.0802388	-8.14391	3.82706e-16	1.74142e-14	RPL9	protein_coding
ENSG00000128617.2	1.49795	-0.65286	0.199182	-3.27771	0.00104654	0.00411983	OPN1SW	protein_coding
ENSG00000166183.16	193.067	-0.651402	0.15604	-4.17459	2.98524e-05	0.000177829	ASPG	protein_coding
ENSG00000187837.4	2836.49	-0.650968	0.118813	-5.47894	4.27883e-08	4.76717e-07	H1-2	protein_coding
ENSG00000160200.18	77.6022	-0.650444	0.158154	-4.11272	3.91033e-05	0.00022604	CBS	protein_coding
ENSG00000107833.10	2208.44	-0.650271	0.0689422	-9.43212	4.01894e-21	4.14482e-19	NPM3	protein_coding
ENSG00000132207.18	0.554054	-0.649242	0.231478	-2.80477	0.00503532	0.0160008	SLX1A	protein_coding
ENSG00000197172.10	1164.41	-0.649172	0.289371	-2.24339	0.0248714	0.0613582	MAGEA6	protein_coding
ENSG00000167862.10	1370.91	-0.648469	0.053944	-12.0212	2.75109e-33	3.13631e-30	MRPL58	protein_coding
ENSG00000286522.2	15.2412	-0.648344	0.141707	-4.57524	4.75684e-06	3.45172e-05	H3C2	protein_coding
ENSG00000156411.10	3695.57	-0.647674	0.0607573	-10.66	1.56587e-26	4.46283e-24	ATP5MPL	protein_coding
ENSG00000164032.12	10122	-0.647599	0.0525464	-12.3243	6.69978e-35	1.08694e-31	H2AZ1	protein_coding
ENSG00000138030.13	288.987	-0.646576	0.0794748	-8.1356	4.0989e-16	1.85311e-14	KHK	protein_coding
ENSG00000136695.15	851.679	-0.646366	0.202442	-3.19284	0.00140883	0.00533206	IL36RN	protein_coding
ENSG00000187486.5	193.069	-0.646333	0.135491	-4.77031	1.83944e-06	1.47172e-05	KCNJ11	protein_coding
ENSG00000229544.9	203.481	-0.645612	0.207982	-3.10417	0.00190816	0.00694703	NKX1-2	protein_coding
ENSG00000159199.14	4062.79	-0.645103	0.0584525	-11.0364	2.55152e-28	9.92961e-26	ATP5MC1	protein_coding
ENSG00000189299.7	1.47412	-0.645088	0.650681	-0.991404	0.321488	0.462854	FOXR2	protein_coding
ENSG00000179455.10	261.673	-0.644899	0.190016	-3.39391	0.000689012	0.00286535	MKRN3	protein_coding
ENSG00000161980.6	1122.81	-0.643792	0.0517147	-12.4489	1.41741e-35	3.51692e-32	POLR3K	protein_coding
ENSG00000167757.14	1382.58	-0.642759	0.192946	-3.33128	0.000864472	0.0034904	KLK11	protein_coding
ENSG00000221880.4	0.280841	-0.642551	0.471294	-1.36338	0.172764	0.290437	KRTAP1-3	protein_coding
ENSG00000154079.6	615.933	-0.641862	0.0736782	-8.7117	2.99353e-18	1.85691e-16	SDHAF4	protein_coding
ENSG00000189108.13	38.1896	-0.641787	0.189221	-3.39174	0.000694506	0.00288365	IL1RAPL2	protein_coding
ENSG00000188385.12	336.518	-0.641769	0.167351	-3.83487	0.000125629	0.000635087	JAKMIP3	protein_coding
ENSG00000092295.12	1496.88	-0.641498	0.171584	-3.73869	0.000184983	0.000895941	TGM1	protein_coding
ENSG00000196620.10	8.59923	-0.641337	0.216089	-2.96793	0.00299813	0.0102633	UGT2B15	protein_coding
ENSG00000115290.10	168.611	-0.640965	0.131123	-4.88827	1.01728e-06	8.56994e-06	GRB14	protein_coding
ENSG00000214967.5	0.417883	-0.640647	0.432349	-1.48178	0.138398	0.245017	NPIPA7	protein_coding
ENSG00000129455.15	151.619	-0.640279	0.239543	-2.67292	0.00751936	0.022501	KLK8	protein_coding
ENSG00000163254.5	0.442094	-0.63922	0.449362	-1.4225	0.15488	0.266859	CRYGC	protein_coding
ENSG00000087842.11	2589.83	-0.638321	0.0971075	-6.57335	4.91956e-11	9.35582e-10	PIR	protein_coding
ENSG00000188186.10	4669.42	-0.6382	0.0660746	-9.65878	4.5119e-22	5.51642e-20	LAMTOR4	protein_coding
ENSG00000203760.9	1280.4	-0.637997	0.079326	-8.04272	8.78669e-16	3.75894e-14	CENPW	protein_coding
ENSG00000166803.14	574.428	-0.637984	0.0774862	-8.23351	1.81804e-16	8.66519e-15	PCLAF	protein_coding
ENSG00000165181.16	114.294	-0.63731	0.0998574	-6.3822	1.74561e-10	3.03259e-09	SHOC1	protein_coding
ENSG00000185863.8	0.525146	-0.637308	0.285317	-2.23368	0.0255041	0.0626295	TMEM210	protein_coding
ENSG00000157992.12	2307.02	-0.637124	0.0936605	-6.80248	1.02833e-11	2.20742e-10	KRTCAP3	protein_coding
ENSG00000241149.3	0.715591	-0.636788	0.600845	-1.05982	0.289226	0.42817	ZNF722P	protein_coding
ENSG00000181609.5	0.543467	-0.636766	0.29783	-2.13802	0.0325151	0.0764844	OR52D1	protein_coding
ENSG00000135940.7	6223.08	-0.636337	0.0631376	-10.0786	6.87089e-24	1.20258e-21	COX5B	protein_coding
ENSG00000244057.4	0.871008	-0.63619	0.532342	-1.19508	0.232057	0.36361	LCE3C	protein_coding
ENSG00000126262.5	111.613	-0.636174	0.155564	-4.08946	4.32374e-05	0.000247127	FFAR2	protein_coding
ENSG00000154102.11	555.248	-0.635955	0.108128	-5.88151	4.06533e-09	5.53338e-08	C16orf74	protein_coding
ENSG00000180336.18	41.8186	-0.635844	0.139089	-4.5715	4.84239e-06	3.50655e-05	MEIOC	protein_coding
ENSG00000164978.18	952.061	-0.635719	0.0720215	-8.8268	1.07715e-18	7.31647e-17	NUDT2	protein_coding
ENSG00000188032.10	2.92688	-0.634313	0.153057	-4.14428	3.40882e-05	0.00020068	C19orf67	protein_coding
ENSG00000166126.11	376.393	-0.634304	0.120003	-5.28573	1.25201e-07	1.27317e-06	AMN	protein_coding
ENSG00000185479.6	21998	-0.63427	0.188737	-3.3606	0.000777722	0.00318527	KRT6B	protein_coding
ENSG00000260001.6	18.4748	-0.634089	0.140163	-4.52393	6.07022e-06	4.29426e-05	TGFBR3L	protein_coding
ENSG00000131469.15	34224.9	-0.63383	0.064347	-9.85018	6.84195e-23	9.65218e-21	RPL27	protein_coding
ENSG00000186832.9	43054.7	-0.632811	0.186675	-3.3899	0.000699172	0.0028996	KRT16	protein_coding
ENSG00000169548.3	42.4526	-0.632332	0.20842	-3.03393	0.00241389	0.00851627	ZNF280A	protein_coding
ENSG00000156689.7	324.067	-0.631435	0.223401	-2.82646	0.0047065	0.0150958	GLYATL2	protein_coding
ENSG00000183048.12	401.192	-0.631113	0.0721739	-8.74434	2.24331e-18	1.42722e-16	SLC25A10	protein_coding
ENSG00000197061.5	7.36161	-0.630896	0.129152	-4.88491	1.03475e-06	8.70672e-06	H4C3	protein_coding
ENSG00000184735.7	3.68913	-0.630757	0.450408	-1.40041	0.16139	0.275399	DDX53	protein_coding
ENSG00000157150.5	54.1255	-0.629857	0.146763	-4.29165	1.7735e-05	0.000112358	TIMP4	protein_coding
ENSG00000185130.5	10.8818	-0.629846	0.114551	-5.49838	3.83293e-08	4.30793e-07	H2BC13	protein_coding
ENSG00000141552.18	4463.09	-0.629686	0.0567534	-11.0951	1.32483e-28	5.58826e-26	ANAPC11	protein_coding
ENSG00000267795.6	157.081	-0.62963	0.164005	-3.83909	0.00012349	0.000625922	SMIM22	protein_coding
ENSG00000141371.13	6.48881	-0.629541	0.16364	-3.84711	0.000119519	0.000608355	C17orf64	protein_coding
ENSG00000204392.11	2657.75	-0.62891	0.0606283	-10.3732	3.28306e-25	7.3661e-23	LSM2	protein_coding
ENSG00000103460.17	210.913	-0.627232	0.224212	-2.79749	0.00515015	0.016308	TOX3	protein_coding
ENSG00000244474.6	4.51676	-0.626585	0.191758	-3.26758	0.00108472	0.00425544	UGT1A4	protein_coding
ENSG00000269720.2	7.01434	-0.626117	0.179304	-3.49194	0.00047953	0.00208312	CCDC194	protein_coding
ENSG00000115590.14	782.792	-0.625703	0.1626	-3.84811	0.000119034	0.000606034	IL1R2	protein_coding
ENSG00000262814.8	370.054	-0.625514	0.0708221	-8.83218	1.02658e-18	6.99548e-17	MRPL12	protein_coding
ENSG00000273983.1	72.6739	-0.625167	0.152494	-4.09961	4.13842e-05	0.000237726	H3C8	protein_coding
ENSG00000169856.9	21.5312	-0.624382	0.194954	-3.20271	0.00136141	0.00517862	ONECUT1	protein_coding
ENSG00000129167.9	34.6599	-0.623921	0.136338	-4.57629	4.73299e-06	3.43737e-05	TPH1	protein_coding
ENSG00000250479.9	1368	-0.623319	0.0779721	-7.99413	1.30489e-15	5.44428e-14	CHCHD10	protein_coding
ENSG00000181433.9	111.811	-0.623043	0.358754	-1.73668	0.0824429	0.16263	SAGE1	protein_coding
ENSG00000167863.12	4375.64	-0.623035	0.0502038	-12.4101	2.30346e-35	4.73408e-32	ATP5PD	protein_coding
ENSG00000163053.11	968.457	-0.622716	0.112681	-5.52638	3.26914e-08	3.73398e-07	SLC16A14	protein_coding
ENSG00000204449.3	1.39249	-0.622081	0.472409	-1.31683	0.187896	0.310214	TRIM49C	protein_coding
ENSG00000185888.5	0.879483	-0.621994	0.279094	-2.22862	0.0258395	0.0633388	PRSS38	protein_coding
ENSG00000101746.15	16.1594	-0.621951	0.254995	-2.43907	0.014725	0.0396981	NOL4	protein_coding
ENSG00000153802.12	2218.79	-0.621699	0.217691	-2.85588	0.00429177	0.0139555	TMPRSS11D	protein_coding
ENSG00000185352.8	77.7296	-0.621499	0.238378	-2.60719	0.00912879	0.0265176	HS6ST3	protein_coding
ENSG00000142623.11	646.365	-0.621075	0.229538	-2.70576	0.0068148	0.0206787	PADI1	protein_coding
ENSG00000269096.7	2.83212	-0.619926	0.378188	-1.6392	0.101172	0.191522	CT45A3	protein_coding
ENSG00000126337.13	17.529	-0.619715	0.169905	-3.64742	0.000264891	0.00123476	KRT36	protein_coding
ENSG00000119125.17	1023.62	-0.619609	0.183872	-3.36979	0.000752256	0.00309027	GDA	protein_coding
ENSG00000129682.16	363.362	-0.619466	0.142841	-4.33676	1.44601e-05	9.35923e-05	FGF13	protein_coding
ENSG00000139610.2	2.84959	-0.61823	0.182951	-3.37921	0.000726938	0.00299947	CELA1	protein_coding
ENSG00000188095.6	55.6345	-0.618229	0.154174	-4.00995	6.07314e-05	0.000333426	MESP2	protein_coding
ENSG00000161267.12	2705.56	-0.618188	0.0884008	-6.99301	2.69052e-12	6.36504e-11	BDH1	protein_coding
ENSG00000114209.15	4695.17	-0.617838	0.0625765	-9.87331	5.43385e-23	7.8495e-21	PDCD10	protein_coding
ENSG00000161610.1	0.407213	-0.617699	0.287867	-2.14578	0.0318909	0.0752531	HCRT	protein_coding
ENSG00000169738.8	2864.49	-0.617681	0.0617626	-10.0009	1.51029e-23	2.45022e-21	DCXR	protein_coding
ENSG00000182175.14	3113.22	-0.617502	0.132423	-4.66312	3.11454e-06	2.36711e-05	RGMA	protein_coding
ENSG00000084674.15	18.6913	-0.617478	0.188836	-3.26991	0.00107582	0.00422212	APOB	protein_coding
ENSG00000178372.8	1839.64	-0.617134	0.25809	-2.39116	0.0167952	0.0442719	CALML5	protein_coding
ENSG00000170465.10	5005.95	-0.616911	0.211491	-2.91695	0.00353468	0.0118359	KRT6C	protein_coding
ENSG00000158516.12	29.3245	-0.616883	0.202125	-3.05199	0.00227327	0.00807827	CPA2	protein_coding
ENSG00000169567.13	9829.72	-0.616335	0.0540358	-11.4061	3.90039e-30	2.28503e-27	HINT1	protein_coding
ENSG00000091651.9	957.691	-0.616045	0.0640289	-9.62136	6.49688e-22	7.74138e-20	ORC6	protein_coding
ENSG00000188508.11	868.119	-0.615869	0.259507	-2.37323	0.0176333	0.0461265	KRTDAP	protein_coding
ENSG00000181449.4	10820.3	-0.615547	0.149281	-4.12341	3.73304e-05	0.000217311	SOX2	protein_coding
ENSG00000278705.1	3.81425	-0.615433	0.13818	-4.45386	8.43394e-06	5.77238e-05	H4C2	protein_coding
ENSG00000100526.20	951.368	-0.615063	0.07587	-8.10681	5.19677e-16	2.31229e-14	CDKN3	protein_coding
ENSG00000183960.9	128.505	-0.614699	0.169073	-3.6357	0.00027723	0.00128518	KCNH8	protein_coding
ENSG00000188580.15	372.698	-0.614536	0.178784	-3.43731	0.000587519	0.00248917	NKAIN2	protein_coding
ENSG00000124260.12	509.134	-0.614327	0.31879	-1.92706	0.0539721	0.115716	MAGEA10	protein_coding
ENSG00000183978.8	2800.18	-0.614188	0.0524044	-11.7202	1.00472e-31	8.15004e-29	COA3	protein_coding
ENSG00000268606.5	5.57448	-0.613733	0.349547	-1.7558	0.0791232	0.157259	MAGEA2	protein_coding
ENSG00000066813.14	1.2995	-0.613385	0.312971	-1.95988	0.05001	0.108753	ACSM2B	protein_coding
ENSG00000109062.12	12242.3	-0.613061	0.093332	-6.56861	5.07885e-11	9.62835e-10	SLC9A3R1	protein_coding
ENSG00000244414.7	5.56258	-0.612626	0.21632	-2.83204	0.00462517	0.0148757	CFHR1	protein_coding
ENSG00000166948.10	7.41822	-0.611263	0.330751	-1.84811	0.0645864	0.133657	TGM6	protein_coding
ENSG00000186009.5	3.04395	-0.610337	0.23435	-2.60438	0.00920416	0.0266906	ATP4B	protein_coding
ENSG00000158201.10	2155.37	-0.609519	0.0776453	-7.85004	4.15908e-15	1.59341e-13	ABHD3	protein_coding
ENSG00000168765.17	1846.05	-0.609126	0.114922	-5.30035	1.15583e-07	1.18392e-06	GSTM4	protein_coding
ENSG00000179271.3	2417.15	-0.608709	0.05637	-10.7984	3.50066e-27	1.10195e-24	GADD45GIP1	protein_coding
ENSG00000147894.17	1180.02	-0.608562	0.0925022	-6.57889	4.7397e-11	9.05869e-10	C9orf72	protein_coding
ENSG00000126267.11	10000.3	-0.608418	0.0603755	-10.0772	6.96525e-24	1.21405e-21	COX6B1	protein_coding
ENSG00000137154.13	79090.4	-0.608098	0.0738251	-8.23701	1.76569e-16	8.43474e-15	RPS6	protein_coding
ENSG00000065911.13	5713.11	-0.60756	0.0695498	-8.7356	2.42367e-18	1.52587e-16	MTHFD2	protein_coding
ENSG00000115919.15	2464.65	-0.607196	0.143817	-4.22201	2.4213e-05	0.000148101	KYNU	protein_coding
ENSG00000198258.11	6082.46	-0.607189	0.0578157	-10.5021	8.4444e-26	2.083e-23	UBL5	protein_coding
ENSG00000070087.14	14064.4	-0.606553	0.100725	-6.0219	1.72385e-09	2.50651e-08	PFN2	protein_coding
ENSG00000239672.8	1218.56	-0.605933	0.0656624	-9.22801	2.75719e-20	2.49038e-18	NME1	protein_coding
ENSG00000275718.2	1.46909	-0.605257	0.249101	-2.42977	0.0151085	0.0405222	CCL15	protein_coding
ENSG00000151033.10	0.320984	-0.604924	0.610784	-0.990406	0.321976	0.463334	LYZL2	protein_coding
ENSG00000107831.13	11.1433	-0.604177	0.180694	-3.34365	0.00082685	0.00335908	FGF8	protein_coding
ENSG00000165644.11	727.038	-0.604169	0.0804907	-7.50608	6.09262e-14	1.92068e-12	COMTD1	protein_coding
ENSG00000268651.3	0.700204	-0.603701	0.460938	-1.30972	0.19029	0.313074	CTAG1A	protein_coding
ENSG00000182154.8	1360.14	-0.603656	0.0642368	-9.39736	5.59511e-21	5.61923e-19	MRPL41	protein_coding
ENSG00000154518.10	11629.3	-0.603199	0.0585439	-10.3034	6.80444e-25	1.43509e-22	ATP5MC3	protein_coding
ENSG00000166562.9	2892.76	-0.602026	0.0894869	-6.72754	1.72559e-11	3.56102e-10	SEC11C	protein_coding
ENSG00000168078.10	1043.81	-0.601499	0.0763424	-7.87896	3.30109e-15	1.2881e-13	PBK	protein_coding
ENSG00000137288.10	2205.46	-0.601467	0.0646941	-9.2971	1.4433e-20	1.37116e-18	UQCC2	protein_coding
ENSG00000143158.11	1913.58	-0.601008	0.0695582	-8.64035	5.60392e-18	3.30138e-16	MPC2	protein_coding
ENSG00000197921.6	13.384	-0.600974	0.166931	-3.60015	0.00031804	0.00145014	HES5	protein_coding
ENSG00000137563.13	3318.14	-0.600882	0.0851007	-7.06083	1.65512e-12	4.02622e-11	GGH	protein_coding
ENSG00000179085.8	1018.47	-0.600355	0.0761708	-7.88169	3.22988e-15	1.26265e-13	DPM3	protein_coding
ENSG00000213123.11	102.404	-0.600019	0.0928177	-6.46449	1.01638e-10	1.83213e-09	TCTEX1D2	protein_coding
ENSG00000183971.10	70.4762	-0.599889	0.169367	-3.54194	0.000397198	0.00176509	NPW	protein_coding
ENSG00000196406.4	1.53267	-0.599242	0.530105	-1.13042	0.258298	0.394114	SPANXD	protein_coding
ENSG00000144366.16	1417.53	-0.599061	0.124668	-4.80526	1.54549e-06	1.25672e-05	GULP1	protein_coding
ENSG00000183778.17	302.241	-0.59902	0.203137	-2.94885	0.00318963	0.0108336	B3GALT5	protein_coding
ENSG00000102897.10	1262.88	-0.598205	0.0635459	-9.41375	4.78726e-21	4.84248e-19	LYRM1	protein_coding
ENSG00000184990.13	3963.61	-0.597687	0.0613869	-9.73639	2.10918e-22	2.78023e-20	SIVA1	protein_coding
ENSG00000104687.14	8992.46	-0.59767	0.0995139	-6.00589	1.90282e-09	2.73748e-08	GSR	protein_coding
ENSG00000261949.6	10.9185	-0.597464	0.218474	-2.73472	0.00624342	0.0192033	GFY	protein_coding
ENSG00000167359.8	0.565219	-0.59701	0.373963	-1.59644	0.11039	0.204972	OR51I1	protein_coding
ENSG00000163584.18	2874.14	-0.596826	0.0878134	-6.79652	1.07174e-11	2.2971e-10	RPL22L1	protein_coding
ENSG00000163440.12	4.48181	-0.596738	0.288424	-2.06896	0.0385497	0.0879429	PDCL2	protein_coding
ENSG00000149742.10	3.49425	-0.596642	0.167533	-3.56134	0.000368972	0.00165342	SLC22A9	protein_coding
ENSG00000163295.5	0.864154	-0.596515	0.461303	-1.29311	0.195974	0.320019	ALPI	protein_coding
ENSG00000124635.9	216.981	-0.596132	0.126795	-4.70154	2.58204e-06	1.99924e-05	H2BC11	protein_coding
ENSG00000253251.3	129.965	-0.596083	0.0657511	-9.06574	1.2376e-19	1.00198e-17	SHLD3	protein_coding
ENSG00000215845.11	1198.28	-0.595462	0.0751599	-7.92259	2.32605e-15	9.29121e-14	TSTD1	protein_coding
ENSG00000175701.10	775.605	-0.595063	0.0668217	-8.90524	5.327e-19	3.83444e-17	MTLN	protein_coding
ENSG00000278023.7	58.9647	-0.594914	0.0958916	-6.20403	5.50368e-10	8.67853e-09	RDM1	protein_coding
ENSG00000152240.13	1177.35	-0.59467	0.0692682	-8.58503	9.08134e-18	5.2117e-16	HAUS1	protein_coding
ENSG00000103121.9	797.36	-0.59441	0.0519335	-11.4456	2.47402e-30	1.46981e-27	CMC2	protein_coding
ENSG00000112312.10	1644.44	-0.593244	0.0599729	-9.89188	4.51489e-23	6.63563e-21	GMNN	protein_coding
ENSG00000164707.15	130.143	-0.592866	0.116869	-5.07293	3.91738e-07	3.59763e-06	SLC13A4	protein_coding
ENSG00000169684.13	99.5288	-0.592762	0.0886772	-6.68449	2.31727e-11	4.67873e-10	CHRNA5	protein_coding
ENSG00000181625.17	0.760082	-0.59235	0.201481	-2.93998	0.00328234	0.0111037	SLX1B	protein_coding
ENSG00000234965.2	18.3935	-0.592237	0.157724	-3.75489	0.000173414	0.00084652	SHISA8	protein_coding
ENSG00000123219.13	544.58	-0.592089	0.0677956	-8.73344	2.47037e-18	1.55294e-16	CENPK	protein_coding
ENSG00000165935.9	44.8968	-0.591857	0.107174	-5.52239	3.34412e-08	3.80725e-07	SMCO2	protein_coding
ENSG00000143228.13	1347.55	-0.591828	0.0718252	-8.23984	1.72444e-16	8.25636e-15	NUF2	protein_coding
ENSG00000142515.15	1.28404	-0.591537	0.476906	-1.24036	0.214841	0.343083	KLK3	protein_coding
ENSG00000172809.13	19175.1	-0.591536	0.0596294	-9.9202	3.4009e-23	5.1417e-21	RPL38	protein_coding
ENSG00000147684.10	6200.27	-0.591373	0.0563274	-10.4988	8.74422e-26	2.14442e-23	NDUFB9	protein_coding
ENSG00000126749.16	3038.92	-0.591308	0.0620036	-9.53667	1.47491e-21	1.65461e-19	EMG1	protein_coding
ENSG00000156959.9	18.539	-0.591221	0.246038	-2.40297	0.0162627	0.043131	LHFPL4	protein_coding
ENSG00000129646.14	247.015	-0.590623	0.103231	-5.72136	1.05672e-08	1.32438e-07	QRICH2	protein_coding
ENSG00000105379.10	1180.6	-0.590564	0.0868939	-6.79638	1.0728e-11	2.29822e-10	ETFB	protein_coding
ENSG00000187516.7	1.16731	-0.59028	0.369529	-1.59738	0.11018	0.204664	H2AP	protein_coding
ENSG00000161888.11	884.654	-0.590265	0.0676851	-8.72076	2.76346e-18	1.7218e-16	SPC24	protein_coding
ENSG00000130751.10	107.171	-0.589877	0.0914217	-6.45226	1.10191e-10	1.97367e-09	NPAS1	protein_coding
ENSG00000269028.3	43.8377	-0.589577	0.119917	-4.91655	8.80806e-07	7.51634e-06	MTRNR2L12	protein_coding
ENSG00000163170.12	423.676	-0.589342	0.0621928	-9.47605	2.64096e-21	2.86371e-19	BOLA3	protein_coding
ENSG00000165171.11	255.337	-0.589208	0.112266	-5.24834	1.53478e-07	1.533e-06	METTL27	protein_coding
ENSG00000182255.7	12.291	-0.588964	0.248116	-2.37374	0.0176089	0.0460742	KCNA4	protein_coding
ENSG00000165449.11	928.547	-0.588932	0.140489	-4.19203	2.76471e-05	0.000166028	SLC16A9	protein_coding
ENSG00000112695.11	5754.58	-0.588652	0.060591	-9.71518	2.59796e-22	3.36148e-20	COX7A2	protein_coding
ENSG00000183617.5	1324.72	-0.588167	0.0623288	-9.43653	3.85319e-21	3.9934e-19	MRPL54	protein_coding
ENSG00000197181.12	72.4224	-0.587941	0.169804	-3.46246	0.00053526	0.00229659	PIWIL2	protein_coding
ENSG00000035499.13	731.501	-0.58789	0.0724657	-8.11266	4.95239e-16	2.21524e-14	DEPDC1B	protein_coding
ENSG00000126249.8	269.542	-0.587703	0.0670457	-8.76571	1.85606e-18	1.20632e-16	PDCD2L	protein_coding
ENSG00000243135.6	1.3347	-0.58729	0.19914	-2.94913	0.00318671	0.0108254	UGT1A3	protein_coding
ENSG00000161609.10	14.3642	-0.587033	0.19495	-3.0112	0.00260216	0.00909212	KASH5	protein_coding
ENSG00000165304.8	1789.59	-0.584909	0.0776509	-7.53255	4.97585e-14	1.59974e-12	MELK	protein_coding
ENSG00000031691.7	617.592	-0.584766	0.0620145	-9.42951	4.12023e-21	4.23891e-19	CENPQ	protein_coding
ENSG00000172336.5	1994.06	-0.584636	0.0493266	-11.8524	2.09213e-32	2.05228e-29	POP7	protein_coding
ENSG00000164647.9	1548.36	-0.584634	0.0961504	-6.08041	1.19875e-09	1.78862e-08	STEAP1	protein_coding
ENSG00000184162.15	1062.61	-0.583671	0.0557436	-10.4706	1.17833e-25	2.84017e-23	NR2C2AP	protein_coding
ENSG00000272196.2	4.15161	-0.583071	0.181872	-3.20594	0.0013462	0.00512863	H2AC19	protein_coding
ENSG00000184270.6	3.16886	-0.582848	0.157619	-3.69783	0.000217449	0.00103477	H2AC21	protein_coding
ENSG00000162755.14	176.035	-0.582719	0.115409	-5.04917	4.43725e-07	4.02424e-06	KLHDC9	protein_coding
ENSG00000178741.12	5425.19	-0.58266	0.0530246	-10.9885	4.34112e-28	1.60625e-25	COX5A	protein_coding
ENSG00000198807.13	1520.18	-0.58243	0.13906	-4.18834	2.80999e-05	0.000168388	PAX9	protein_coding
ENSG00000106113.19	47.2591	-0.582325	0.153402	-3.79608	0.000147004	0.000730881	CRHR2	protein_coding
ENSG00000137210.14	2231.27	-0.582195	0.0646656	-9.00316	2.19315e-19	1.68505e-17	TMEM14B	protein_coding
ENSG00000164794.9	22.8029	-0.58208	0.27862	-2.08915	0.0366938	0.08438	KCNV1	protein_coding
ENSG00000126467.11	49.4535	-0.582029	0.186838	-3.11515	0.0018385	0.00672767	TSKS	protein_coding
ENSG00000152192.8	68.475	-0.581269	0.208187	-2.79206	0.00523739	0.016547	POU4F1	protein_coding
ENSG00000169213.7	1078.28	-0.581182	0.16863	-3.44649	0.000567927	0.00241883	RAB3B	protein_coding
ENSG00000147588.7	12.1327	-0.580842	0.231009	-2.51437	0.0119246	0.033293	PMP2	protein_coding
ENSG00000165949.12	15057.8	-0.580755	0.143905	-4.03569	5.44422e-05	0.00030256	IFI27	protein_coding
ENSG00000004779.10	2958.06	-0.580543	0.0472959	-12.2747	1.2383e-34	1.89621e-31	NDUFAB1	protein_coding
ENSG00000106331.17	0.379012	-0.580367	0.472246	-1.22895	0.219091	0.348183	PAX4	protein_coding
ENSG00000099840.14	168.894	-0.580315	0.107714	-5.38753	7.14306e-08	7.61824e-07	IZUMO4	protein_coding
ENSG00000170835.16	1196.23	-0.579802	0.194379	-2.98284	0.00285583	0.00984789	CEL	protein_coding
ENSG00000170074.19	57.9359	-0.579643	0.180051	-3.21933	0.00128492	0.00493061	FAM153A	protein_coding
ENSG00000255221.3	36.598	-0.57964	0.146116	-3.96699	7.27848e-05	0.000391999	CARD17	protein_coding
ENSG00000169174.11	1977.43	-0.579417	0.153622	-3.77171	0.000162132	0.000797912	PCSK9	protein_coding
ENSG00000167355.8	16.3113	-0.579238	0.267197	-2.16783	0.0301713	0.0719869	OR51B5	protein_coding
ENSG00000183010.17	3193.45	-0.578835	0.0836813	-6.91713	4.60877e-12	1.04856e-10	PYCR1	protein_coding
ENSG00000090263.16	2055.23	-0.578585	0.0552705	-10.4682	1.20873e-25	2.89689e-23	MRPS33	protein_coding
ENSG00000283740.1	4.2799	-0.577976	0.315347	-1.83283	0.066828	0.137459	TAF11L11	protein_coding
ENSG00000109132.7	0.957337	-0.577805	0.480388	-1.20279	0.229058	0.360021	PHOX2B	protein_coding
ENSG00000174948.6	47.1668	-0.577436	0.30734	-1.87882	0.0602696	0.126545	GPR149	protein_coding
ENSG00000178821.13	156.906	-0.577106	0.120264	-4.79865	1.59736e-06	1.29524e-05	TMEM52	protein_coding
ENSG00000268902.3	13.38	-0.576431	0.32316	-1.78373	0.074467	0.149869	CSAG2	protein_coding
ENSG00000174547.13	2985.07	-0.576335	0.0587391	-9.81178	1.00184e-22	1.37204e-20	MRPL11	protein_coding
ENSG00000162779.22	45.2412	-0.575829	0.186474	-3.08798	0.0020152	0.00727426	AXDND1	protein_coding
ENSG00000131495.9	976.123	-0.575265	0.0548529	-10.4874	9.87023e-26	2.40657e-23	NDUFA2	protein_coding
ENSG00000138028.16	489.309	-0.574087	0.13073	-4.39139	1.12626e-05	7.48054e-05	CGREF1	protein_coding
ENSG00000188368.10	111.714	-0.574087	0.0849637	-6.75685	1.41021e-11	2.95656e-10	PRR19	protein_coding
ENSG00000150779.12	2125.64	-0.573963	0.0686262	-8.36362	6.08237e-17	3.12117e-15	TIMM8B	protein_coding
ENSG00000006047.13	232.931	-0.573828	0.149883	-3.82851	0.000128923	0.000650494	YBX2	protein_coding
ENSG00000102794.10	6.90543	-0.573748	0.185897	-3.08637	0.00202616	0.007306	ACOD1	protein_coding
ENSG00000241595.2	0.185462	-0.573715	0.611706	-0.937894	0.348299		KRTAP9-4	protein_coding
ENSG00000174607.11	1088.63	-0.573396	0.13775	-4.16257	3.14687e-05	0.000186456	UGT8	protein_coding
ENSG00000131143.10	14274.6	-0.573192	0.0544642	-10.5242	6.68378e-26	1.69837e-23	COX4I1	protein_coding
ENSG00000188581.9	0.893482	-0.572709	0.441666	-1.2967	0.194734	0.318474	KRTAP1-1	protein_coding
ENSG00000204237.5	1301.24	-0.572335	0.0548911	-10.4267	1.87221e-25	4.41182e-23	OXLD1	protein_coding
ENSG00000101084.18	94.915	-0.571747	0.0921428	-6.20501	5.4695e-10	8.62786e-09	RAB5IF	protein_coding
ENSG00000184260.6	48.4102	-0.571706	0.100036	-5.715	1.09705e-08	1.37313e-07	H2AC20	protein_coding
ENSG00000204228.4	959.978	-0.571157	0.0732502	-7.79735	6.32228e-15	2.35168e-13	HSD17B8	protein_coding
ENSG00000137707.13	15.8106	-0.570883	0.150193	-3.80099	0.000144118	0.000718138	BTG4	protein_coding
ENSG00000160606.11	623.141	-0.570833	0.0756527	-7.54543	4.50786e-14	1.45817e-12	TLCD1	protein_coding
ENSG00000164326.5	0.878643	-0.57075	0.441927	-1.2915	0.196529	0.3208	CARTPT	protein_coding
ENSG00000163467.12	41.1465	-0.569579	0.0790462	-7.20564	5.77702e-13	1.51637e-11	TSACC	protein_coding
ENSG00000140459.18	96.3571	-0.569518	0.184254	-3.09094	0.00199521	0.00721537	CYP11A1	protein_coding
ENSG00000188051.7	47.1946	-0.569503	0.130196	-4.3742	1.21877e-05	8.03262e-05	TMEM221	protein_coding
ENSG00000179091.5	9231.45	-0.569254	0.0612729	-9.29047	1.5361e-20	1.45279e-18	CYC1	protein_coding
ENSG00000148123.15	272.617	-0.569119	0.167108	-3.4057	0.000659953	0.00275837	PLPPR1	protein_coding
ENSG00000102981.10	211.483	-0.568407	0.0936486	-6.06958	1.28249e-09	1.90281e-08	PARD6A	protein_coding
ENSG00000277157.2	8.72378	-0.56818	0.119642	-4.74901	2.04415e-06	1.62259e-05	H4C4	protein_coding
ENSG00000198208.12	231.208	-0.567577	0.117824	-4.81716	1.45615e-06	1.19127e-05	RPS6KL1	protein_coding
ENSG00000133124.11	77.9114	-0.566509	0.278446	-2.03454	0.0418975	0.0941407	IRS4	protein_coding
ENSG00000123136.15	5675.72	-0.566167	0.0562236	-10.0699	7.50406e-24	1.29725e-21	DDX39A	protein_coding
ENSG00000162444.12	297.257	-0.566068	0.127939	-4.42452	9.66573e-06	6.51711e-05	RBP7	protein_coding
ENSG00000175336.10	1.66056	-0.56585	0.169749	-3.33346	0.000857743	0.00346755	APOF	protein_coding
ENSG00000205981.8	2385.2	-0.565784	0.0705647	-8.01794	1.0753e-15	4.54483e-14	DNAJC19	protein_coding
ENSG00000102393.14	2237.18	-0.565466	0.0679272	-8.32458	8.46304e-17	4.22961e-15	GLA	protein_coding
ENSG00000221916.4	51.1842	-0.565289	0.0755235	-7.48494	7.15774e-14	2.22e-12	C19orf73	protein_coding
ENSG00000146411.6	1000.07	-0.565231	0.149804	-3.77314	0.000161206	0.000793726	SLC2A12	protein_coding
ENSG00000152253.9	560.609	-0.565183	0.0645368	-8.75754	1.99566e-18	1.28714e-16	SPC25	protein_coding
ENSG00000186205.13	583.196	-0.564885	0.10714	-5.27241	1.34647e-07	1.3607e-06	MTARC1	protein_coding
ENSG00000141854.9	195.906	-0.564744	0.0928887	-6.07979	1.2034e-09	1.79367e-08	MISP3	protein_coding
ENSG00000127540.12	777.952	-0.564703	0.0559477	-10.0934	5.90759e-24	1.04701e-21	UQCR11	protein_coding
ENSG00000198443.6	47.0954	-0.564679	0.147326	-3.83285	0.000126667	0.000639948	KRTAP4-1	protein_coding
ENSG00000125788.6	15.7621	-0.564677	0.186811	-3.02272	0.0025051	0.00879978	DEFB126	protein_coding
ENSG00000175264.8	597.611	-0.564343	0.132162	-4.27008	1.95403e-05	0.000122544	CHST1	protein_coding
ENSG00000114279.13	601.682	-0.564251	0.146518	-3.85106	0.000117607	0.0006	FGF12	protein_coding
ENSG00000137038.8	1737.51	-0.564228	0.0677607	-8.32678	8.30729e-17	4.1589e-15	DMAC1	protein_coding
ENSG00000268916.6	91.7518	-0.564197	0.258943	-2.17885	0.029343	0.0703008	CSAG3	protein_coding
ENSG00000174928.16	76.3684	-0.5641	0.0732676	-7.69917	1.36956e-14	4.86685e-13	C3orf33	protein_coding
ENSG00000160213.9	27593.2	-0.564018	0.0934318	-6.03668	1.57317e-09	2.3065e-08	CSTB	protein_coding
ENSG00000182264.9	28.9535	-0.563859	0.127553	-4.4206	9.84269e-06	6.62795e-05	IZUMO1	protein_coding
ENSG00000184486.10	29.855	-0.563857	0.224532	-2.51125	0.0120303	0.0335526	POU3F2	protein_coding
ENSG00000047597.7	242.288	-0.56377	0.137947	-4.08686	4.37242e-05	0.000249571	XK	protein_coding
ENSG00000175877.4	39.8268	-0.563553	0.1526	-3.69301	0.000221614	0.00105198	TMEM270	protein_coding
ENSG00000169696.16	2198.27	-0.563247	0.0679898	-8.28429	1.1882e-16	5.80088e-15	ASPSCR1	protein_coding
ENSG00000142538.2	0.324097	-0.562837	0.443565	-1.26889	0.204479	0.330364	PTH2	protein_coding
ENSG00000145192.13	30.4252	-0.562631	0.192112	-2.92867	0.00340417	0.0114644	AHSG	protein_coding
ENSG00000130707.18	6941.14	-0.56252	0.119201	-4.71909	2.36904e-06	1.8535e-05	ASS1	protein_coding
ENSG00000188816.3	12.0195	-0.562326	0.23962	-2.34674	0.0189385	0.0489068	HMX2	protein_coding
ENSG00000175868.14	31.5591	-0.562302	0.214428	-2.62233	0.00873295	0.0255436	CALCB	protein_coding
ENSG00000160211.19	12423.2	-0.562211	0.110925	-5.06839	4.01184e-07	3.67478e-06	G6PD	protein_coding
ENSG00000170819.5	18.4087	-0.562118	0.157838	-3.56136	0.000368933	0.00165342	BFSP2	protein_coding
ENSG00000156298.13	2123.05	-0.562031	0.148682	-3.78008	0.000156778	0.000774092	TSPAN7	protein_coding
ENSG00000163918.11	3184.59	-0.561882	0.0710141	-7.91226	2.52763e-15	1.00393e-13	RFC4	protein_coding
ENSG00000197191.6	148.585	-0.56168	0.133246	-4.21537	2.49367e-05	0.000151892	CYSRT1	protein_coding
ENSG00000164744.13	16.0487	-0.561569	0.187149	-3.00065	0.00269408	0.00936843	SUN3	protein_coding
ENSG00000172115.9	9504.87	-0.561369	0.0576325	-9.74048	2.02593e-22	2.69576e-20	CYCS	protein_coding
ENSG00000236761.6	10.0979	-0.561314	0.140247	-4.00232	6.27245e-05	0.000343163	CTAGE9	protein_coding
ENSG00000259823.6	2.22503	-0.561117	0.272619	-2.05825	0.0395663	0.0898105	LYPD8	protein_coding
ENSG00000130520.11	6708.71	-0.561078	0.0523231	-10.7233	7.91128e-27	2.38361e-24	LSM4	protein_coding
ENSG00000274618.2	0.413963	-0.560764	0.362334	-1.54764	0.121708	0.221379	H4C6	protein_coding
ENSG00000151418.12	0.426674	-0.56066	0.466954	-1.20068	0.229877	0.361053	ATP6V1G3	protein_coding
ENSG00000114948.13	6004.23	-0.560236	0.180562	-3.10274	0.00191739	0.0069746	ADAM23	protein_coding
ENSG00000084207.18	51147.3	-0.560209	0.0647052	-8.65787	4.80652e-18	2.85555e-16	GSTP1	protein_coding
ENSG00000125445.11	3991.92	-0.55982	0.0518827	-10.7901	3.83343e-27	1.19776e-24	MRPS7	protein_coding
ENSG00000170423.13	238.542	-0.559665	0.185276	-3.02072	0.00252177	0.00885244	KRT78	protein_coding
ENSG00000125878.6	79.6352	-0.55903	0.152297	-3.67067	0.000241914	0.0011381	TCF15	protein_coding
ENSG00000160867.15	518.323	-0.558	0.115156	-4.84562	1.26214e-06	1.04635e-05	FGFR4	protein_coding
ENSG00000109255.11	366.456	-0.557947	0.154535	-3.61049	0.000305621	0.00140048	NMU	protein_coding
ENSG00000273703.2	5.09529	-0.557932	0.171147	-3.25997	0.00111426	0.00435552	H2BC14	protein_coding
ENSG00000006634.8	1263.06	-0.557154	0.0580066	-9.605	7.61556e-22	8.99809e-20	DBF4	protein_coding
ENSG00000158406.5	468.898	-0.556426	0.120191	-4.62951	3.66525e-06	2.73249e-05	H4C8	protein_coding
ENSG00000174992.8	1.8614	-0.556348	0.262485	-2.11954	0.034045	0.0794671	ZG16	protein_coding
ENSG00000160813.7	369.057	-0.555888	0.0626018	-8.87974	6.70172e-19	4.73509e-17	PPP1R35	protein_coding
ENSG00000152804.11	517.468	-0.555767	0.106636	-5.21183	1.86986e-07	1.83425e-06	HHEX	protein_coding
ENSG00000214711.10	262.823	-0.555281	0.175146	-3.17039	0.00152234	0.00570435	CAPN14	protein_coding
ENSG00000143994.14	56.5635	-0.554879	0.119878	-4.6287	3.67967e-06	2.74226e-05	ABHD1	protein_coding
ENSG00000135245.10	2282.42	-0.55474	0.106046	-5.23111	1.68496e-07	1.67113e-06	HILPDA	protein_coding
ENSG00000224877.4	1158.74	-0.554346	0.0584617	-9.48221	2.48956e-21	2.71349e-19	NDUFAF8	protein_coding
ENSG00000146410.12	415.192	-0.554329	0.0639418	-8.66928	4.34877e-18	2.62425e-16	MTFR2	protein_coding
ENSG00000187398.12	116.172	-0.55414	0.169617	-3.26701	0.0010869	0.00426281	LUZP2	protein_coding
ENSG00000134057.15	3830.87	-0.554024	0.0622978	-8.89314	5.94047e-19	4.23268e-17	CCNB1	protein_coding
ENSG00000186889.10	411.082	-0.552593	0.0780774	-7.07751	1.46772e-12	3.60571e-11	TMEM17	protein_coding
ENSG00000186207.5	1.70147	-0.552412	0.239111	-2.31027	0.0208731	0.0530551	LCE5A	protein_coding
ENSG00000179600.4	2.14657	-0.552203	0.458282	-1.20494	0.228226	0.359011	GPHB5	protein_coding
ENSG00000132517.15	399.087	-0.552014	0.123853	-4.45701	8.31126e-06	5.69857e-05	SLC52A1	protein_coding
ENSG00000105672.14	70.9696	-0.55172	0.0709663	-7.7744	7.58068e-15	2.79756e-13	ETV2	protein_coding
ENSG00000165704.15	3344.45	-0.551457	0.057218	-9.63781	5.53546e-22	6.65217e-20	HPRT1	protein_coding
ENSG00000158055.16	1703.24	-0.551185	0.128058	-4.30418	1.67606e-05	0.000106788	GRHL3	protein_coding
ENSG00000137135.18	511.1	-0.551135	0.0851383	-6.47341	9.58172e-11	1.73017e-09	ARHGEF39	protein_coding
ENSG00000117450.15	20950.2	-0.550956	0.0823516	-6.69029	2.22733e-11	4.51471e-10	PRDX1	protein_coding
ENSG00000131351.15	662.148	-0.550749	0.0518515	-10.6217	2.36292e-26	6.38913e-24	HAUS8	protein_coding
ENSG00000167900.12	6514.01	-0.550694	0.0697655	-7.8935	2.93823e-15	1.15614e-13	TK1	protein_coding
ENSG00000186648.15	188.898	-0.550468	0.118614	-4.64085	3.46976e-06	2.60007e-05	CARMIL3	protein_coding
ENSG00000184160.8	248.355	-0.550191	0.159651	-3.44622	0.000568491	0.00242046	ADRA2C	protein_coding
ENSG00000164258.12	1624.58	-0.54966	0.0550589	-9.98312	1.80687e-23	2.88696e-21	NDUFS4	protein_coding
ENSG00000100362.13	43.969	-0.549514	0.177326	-3.0989	0.0019424	0.00705282	PVALB	protein_coding
ENSG00000198736.12	2568.35	-0.549248	0.080085	-6.85831	6.96812e-12	1.54128e-10	MSRB1	protein_coding
ENSG00000090013.11	4858.06	-0.549138	0.0880791	-6.2346	4.52928e-10	7.26701e-09	BLVRB	protein_coding
ENSG00000137261.14	447.523	-0.548968	0.187367	-2.92991	0.00339056	0.0114277	KIAA0319	protein_coding
ENSG00000118515.11	18487.8	-0.548849	0.0985774	-5.56769	2.58133e-08	3.01531e-07	SGK1	protein_coding
ENSG00000182899.17	41100.9	-0.548827	0.0635553	-8.63542	5.85099e-18	3.44213e-16	RPL35A	protein_coding
ENSG00000129437.11	114.47	-0.548611	0.183329	-2.99249	0.00276713	0.00959161	KLK14	protein_coding
ENSG00000188372.15	501.914	-0.54781	0.0884476	-6.19361	5.88019e-10	9.21711e-09	ZP3	protein_coding
ENSG00000160124.9	1343.46	-0.547721	0.0609851	-8.98123	2.67767e-19	2.01691e-17	CCDC58	protein_coding
ENSG00000276180.1	586.307	-0.547639	0.0932154	-5.87499	4.2287e-09	5.73539e-08	H4C9	protein_coding
ENSG00000114346.14	6107.53	-0.547032	0.0713418	-7.66776	1.75029e-14	6.09654e-13	ECT2	protein_coding
ENSG00000145087.13	189.543	-0.546907	0.228579	-2.39264	0.0167277	0.0441298	STXBP5L	protein_coding
ENSG00000170627.11	452.307	-0.54643	0.228829	-2.38794	0.016943	0.0445911	GTSF1	protein_coding
ENSG00000169627.9	31.0815	-0.546341	0.0819739	-6.66482	2.64998e-11	5.28868e-10	BOLA2B	protein_coding
ENSG00000134419.15	3068.45	-0.546103	0.0620526	-8.80064	1.36034e-18	9.15159e-17	RPS15A	protein_coding
ENSG00000105610.6	7.01911	-0.545941	0.0935037	-5.83871	5.26055e-09	7.0087e-08	KLF1	protein_coding
ENSG00000106400.12	3842.1	-0.545882	0.0629328	-8.67405	4.1701e-18	2.52728e-16	ZNHIT1	protein_coding
ENSG00000132002.9	14311.4	-0.545839	0.0688274	-7.93054	2.18189e-15	8.74851e-14	DNAJB1	protein_coding
ENSG00000136518.17	6478.46	-0.545541	0.0681845	-8.00095	1.2346e-15	5.18692e-14	ACTL6A	protein_coding
ENSG00000173825.7	59.3174	-0.544718	0.0923007	-5.90156	3.60073e-09	4.95054e-08	TIGD3	protein_coding
ENSG00000167815.12	6745.45	-0.544491	0.0686191	-7.93497	2.10547e-15	8.47099e-14	PRDX2	protein_coding
ENSG00000275674.1	0.841747	-0.544464	0.218029	-2.49721	0.0125174	0.0346842	AC091167.6	protein_coding
ENSG00000100453.13	687.395	-0.544186	0.121578	-4.47601	7.60527e-06	5.25898e-05	GZMB	protein_coding
ENSG00000198435.4	2118.44	-0.544155	0.104936	-5.18557	2.1535e-07	2.08677e-06	NRARP	protein_coding
ENSG00000286920.2	0.279726	-0.544105	0.303759	-1.79124	0.0732551	0.147902	SMIM40	protein_coding
ENSG00000156413.14	209.989	-0.544097	0.203824	-2.66945	0.00759756	0.0227028	FUT6	protein_coding
ENSG00000125780.12	0.750152	-0.544013	0.413028	-1.31713	0.187793	0.310103	TGM3	protein_coding
ENSG00000111245.17	2.98511	-0.543588	0.206717	-2.62962	0.00854801	0.0250765	MYL2	protein_coding
ENSG00000198937.9	1042.4	-0.543284	0.0620277	-8.75873	1.97467e-18	1.27947e-16	CCDC167	protein_coding
ENSG00000157326.19	470.242	-0.542968	0.0733538	-7.40204	1.34105e-13	3.93711e-12	DHRS4	protein_coding
ENSG00000114638.8	6998.06	-0.542737	0.249044	-2.17928	0.029311	0.0702403	UPK1B	protein_coding
ENSG00000189043.10	7384.74	-0.542525	0.0586268	-9.25388	2.16498e-20	1.98957e-18	NDUFA4	protein_coding
ENSG00000267673.6	1.44364	-0.54172	0.147098	-3.68272	0.000230757	0.00109011	FDX2	protein_coding
ENSG00000106399.11	1512.42	-0.541708	0.0572777	-9.45759	3.15137e-21	3.3399e-19	RPA3	protein_coding
ENSG00000135617.4	908.591	-0.540936	0.0641035	-8.43848	3.21484e-17	1.72306e-15	PRADC1	protein_coding
ENSG00000198183.12	1463.14	-0.54077	0.288109	-1.87697	0.0605227	0.126949	BPIFA1	protein_coding
ENSG00000171858.18	21588.8	-0.540248	0.0708638	-7.62375	2.46406e-14	8.30826e-13	RPS21	protein_coding
ENSG00000181610.13	3069.61	-0.540175	0.0539137	-10.0192	1.25454e-23	2.08337e-21	MRPS23	protein_coding
ENSG00000134291.12	5214.41	-0.539985	0.0715454	-7.54744	4.43894e-14	1.43809e-12	TMEM106C	protein_coding
ENSG00000104979.9	4557.31	-0.539837	0.0518888	-10.4037	2.38454e-25	5.52651e-23	C19orf53	protein_coding
ENSG00000141698.17	2491.64	-0.53918	0.0555316	-9.70942	2.74887e-22	3.53507e-20	NT5C3B	protein_coding
ENSG00000119421.7	2304.02	-0.539139	0.0495862	-10.8728	1.55409e-27	5.16165e-25	NDUFA8	protein_coding
ENSG00000163882.9	5433.3	-0.538881	0.0615998	-8.74811	2.16965e-18	1.38454e-16	POLR2H	protein_coding
ENSG00000240065.8	3223.83	-0.538428	0.106609	-5.05049	4.40673e-07	4.00173e-06	PSMB9	protein_coding
ENSG00000087250.9	33.9044	-0.53836	0.169143	-3.18287	0.00145824	0.00549541	MT3	protein_coding
ENSG00000090661.12	2462.69	-0.538302	0.0820678	-6.55923	5.40859e-11	1.01939e-09	CERS4	protein_coding
ENSG00000109814.12	7411.18	-0.538244	0.0975785	-5.51601	3.46788e-08	3.93327e-07	UGDH	protein_coding
ENSG00000176884.16	62.6555	-0.538218	0.148745	-3.6184	0.000296431	0.00136385	GRIN1	protein_coding
ENSG00000188763.5	99.898	-0.537994	0.138356	-3.88849	0.000100871	0.000523414	FZD9	protein_coding
ENSG00000229453.2	3.9879	-0.537506	0.243705	-2.20556	0.0274149	0.066505	SPINK8	protein_coding
ENSG00000183888.4	2.08995	-0.537447	0.279085	-1.92574	0.0541363	0.116027	SRARP	protein_coding
ENSG00000154920.15	330.458	-0.537339	0.0733024	-7.33044	2.29395e-13	6.47232e-12	EME1	protein_coding
ENSG00000137876.11	5386.07	-0.537023	0.0616797	-8.70663	3.13033e-18	1.92893e-16	RSL24D1	protein_coding
ENSG00000124743.6	115.797	-0.536919	0.0998483	-5.37734	7.55923e-08	8.0175e-07	KLHL31	protein_coding
ENSG00000196748.10	6.67823	-0.536532	0.239305	-2.24205	0.0249585	0.0615261	CLPSL2	protein_coding
ENSG00000123179.14	1711.8	-0.53642	0.0615155	-8.72008	2.78006e-18	1.72959e-16	EBPL	protein_coding
ENSG00000276410.4	1.8055	-0.536238	0.164953	-3.25085	0.00115059	0.00447929	H2BC3	protein_coding
ENSG00000167941.3	1434.2	-0.535844	0.274199	-1.95422	0.0506755	0.109945	SOST	protein_coding
ENSG00000125995.16	3054.25	-0.53559	0.0694927	-7.70714	1.28668e-14	4.61117e-13	ROMO1	protein_coding
ENSG00000104863.12	235.914	-0.535534	0.0656723	-8.15464	3.50235e-16	1.60579e-14	LIN7B	protein_coding
ENSG00000074047.22	1153.79	-0.535035	0.145776	-3.67026	0.000242306	0.00113981	GLI2	protein_coding
ENSG00000185480.12	517.004	-0.534898	0.0690594	-7.74548	9.52242e-15	3.46562e-13	PARPBP	protein_coding
ENSG00000169469.9	9630.14	-0.534875	0.20976	-2.54994	0.0107741	0.030548	SPRR1B	protein_coding
ENSG00000196754.13	39416.7	-0.534573	0.167134	-3.19848	0.00138155	0.00524294	S100A2	protein_coding
ENSG00000188266.14	245.846	-0.534375	0.0718091	-7.44161	9.94624e-14	2.98607e-12	HYKK	protein_coding
ENSG00000259288.7	1.01178	-0.53436	0.215722	-2.47708	0.0132463	0.0363836	BUB1B-PAK6	protein_coding
ENSG00000164587.13	32726.1	-0.534294	0.0648056	-8.24456	1.65767e-16	7.9729e-15	RPS14	protein_coding
ENSG00000111875.8	1476.45	-0.534227	0.0614299	-8.69654	3.42169e-18	2.08871e-16	ASF1A	protein_coding
ENSG00000007038.11	1176.33	-0.534217	0.184639	-2.89331	0.00381207	0.0126145	PRSS21	protein_coding
ENSG00000104941.8	1.61574	-0.534161	0.211196	-2.52922	0.0114316	0.0321102	RSPH6A	protein_coding
ENSG00000100749.8	1283.34	-0.534056	0.0594156	-8.98848	2.5068e-19	1.90371e-17	VRK1	protein_coding
ENSG00000109084.14	2439.64	-0.533976	0.078473	-6.80458	1.01342e-11	2.17986e-10	TMEM97	protein_coding
ENSG00000175279.22	60.1206	-0.533939	0.0607831	-8.78434	1.57291e-18	1.03667e-16	CENPS	protein_coding
ENSG00000005022.6	22003.7	-0.533895	0.0629631	-8.47949	2.26185e-17	1.24552e-15	SLC25A5	protein_coding
ENSG00000181240.14	16.2991	-0.533862	0.138924	-3.84285	0.000121615	0.000617979	SLC25A41	protein_coding
ENSG00000176230.7	0.279385	-0.533683	0.355303	-1.50205	0.133084	0.237543	OR4K17	protein_coding
ENSG00000147509.14	233.446	-0.533379	0.137298	-3.88483	0.0001024	0.000530433	RGS20	protein_coding
ENSG00000213199.8	83.7683	-0.533256	0.112835	-4.72597	2.29017e-06	1.79858e-05	ASIC3	protein_coding
ENSG00000116096.6	2298.62	-0.533184	0.0638509	-8.35045	6.8001e-17	3.47258e-15	SPR	protein_coding
ENSG00000127922.9	7379.05	-0.533049	0.0590277	-9.03049	1.70905e-19	1.35252e-17	SEM1	protein_coding
ENSG00000186119.8	0.244384	-0.533002	0.674158	-0.790618	0.429167		OR5D18	protein_coding
ENSG00000104147.9	96.9887	-0.532858	0.0666584	-7.99387	1.30763e-15	5.45033e-14	OIP5	protein_coding
ENSG00000183571.11	5.92591	-0.532489	0.141392	-3.76606	0.000165847	0.000813156	PGPEP1L	protein_coding
ENSG00000108839.12	243.007	-0.532438	0.129915	-4.09835	4.16109e-05	0.000238866	ALOX12	protein_coding
ENSG00000213022.6	0.305192	-0.532267	0.410965	-1.29516	0.195264	0.319174	KLK9	protein_coding
ENSG00000143622.11	4264.15	-0.530864	0.0833705	-6.36753	1.92092e-10	3.31125e-09	RIT1	protein_coding
ENSG00000263513.5	40.3827	-0.530582	0.101948	-5.20443	1.94596e-07	1.89874e-06	FAM72C	protein_coding
ENSG00000133134.12	1086.19	-0.530538	0.106312	-4.99038	6.02613e-07	5.31108e-06	BEX2	protein_coding
ENSG00000189090.7	0.637263	-0.530228	0.341288	-1.55361	0.120278	0.219307	FAM25G	protein_coding
ENSG00000251537.4	10.3373	-0.530195	0.147229	-3.60115	0.000316813	0.00144517	AC005324.2	protein_coding
ENSG00000166451.13	751.75	-0.530118	0.0599209	-8.84696	8.99318e-19	6.19839e-17	CENPN	protein_coding
ENSG00000111846.19	1464.99	-0.529929	0.100728	-5.261	1.43271e-07	1.44094e-06	GCNT2	protein_coding
ENSG00000105131.8	710.45	-0.529928	0.160866	-3.29423	0.000986919	0.00391547	EPHX3	protein_coding
ENSG00000129194.8	1469.56	-0.529856	0.13611	-3.89284	9.90765e-05	0.00051518	SOX15	protein_coding
ENSG00000119640.9	387.998	-0.529488	0.0583927	-9.06771	1.21549e-19	9.87873e-18	ACYP1	protein_coding
ENSG00000106367.15	3396.3	-0.529463	0.0634874	-8.33965	7.45084e-17	3.75489e-15	AP1S1	protein_coding
ENSG00000114023.15	6068.8	-0.529146	0.0741892	-7.13238	9.86456e-13	2.48564e-11	FAM162A	protein_coding
ENSG00000123545.6	894.74	-0.528934	0.0540619	-9.78385	1.32086e-22	1.79149e-20	NDUFAF4	protein_coding
ENSG00000164109.14	2161.32	-0.528779	0.0670675	-7.88427	3.16369e-15	1.24106e-13	MAD2L1	protein_coding
ENSG00000170270.5	614.155	-0.528586	0.0641978	-8.23371	1.81497e-16	8.66032e-15	GON7	protein_coding
ENSG00000105467.9	9.76702	-0.528412	0.144264	-3.66282	0.000249455	0.0011707	SYNGR4	protein_coding
ENSG00000112667.13	1589.27	-0.528407	0.0607245	-8.70172	3.26889e-18	2.00706e-16	DNPH1	protein_coding
ENSG00000123561.15	0.269741	-0.528256	0.59677	-0.885192	0.376053		SERPINA7	protein_coding
ENSG00000274997.2	5.2925	-0.528149	0.123938	-4.2614	2.03149e-05	0.000126855	H2AC12	protein_coding
ENSG00000148229.13	5302.96	-0.528026	0.0520763	-10.1395	3.69135e-24	6.71141e-22	POLE3	protein_coding
ENSG00000157111.13	197.666	-0.527861	0.111188	-4.74745	2.05998e-06	1.63269e-05	TMEM171	protein_coding
ENSG00000155428.12	8.5258	-0.527518	0.113931	-4.63015	3.654e-06	2.72506e-05	TRIM74	protein_coding
ENSG00000136522.14	3651.27	-0.527395	0.0595143	-8.86166	7.88308e-19	5.5043e-17	MRPL47	protein_coding
ENSG00000162366.8	2585.19	-0.526919	0.169994	-3.09964	0.00193754	0.00703759	PDZK1IP1	protein_coding
ENSG00000137142.5	403.243	-0.526786	0.15778	-3.33873	0.000841625	0.00341122	IGFBPL1	protein_coding
ENSG00000205544.4	240.849	-0.526664	0.0787517	-6.68765	2.26783e-11	4.59018e-10	TMEM256	protein_coding
ENSG00000128965.13	439.594	-0.526633	0.0902534	-5.83505	5.37748e-09	7.14867e-08	CHAC1	protein_coding
ENSG00000143575.15	4998.32	-0.526493	0.0507687	-10.3704	3.37989e-25	7.50352e-23	HAX1	protein_coding
ENSG00000100908.14	609.528	-0.526236	0.0573602	-9.17424	4.54784e-20	3.96348e-18	EMC9	protein_coding
ENSG00000237190.4	1250.25	-0.526222	0.0542847	-9.69376	3.20515e-22	4.0478e-20	CDKN2AIPNL	protein_coding
ENSG00000167136.7	70.9509	-0.52618	0.0773453	-6.803	1.0246e-11	2.20278e-10	ENDOG	protein_coding
ENSG00000156136.10	1721.64	-0.526177	0.06229	-8.4472	2.98362e-17	1.60526e-15	DCK	protein_coding
ENSG00000141293.16	443.624	-0.526169	0.117702	-4.47035	7.80924e-06	5.38502e-05	SKAP1	protein_coding
ENSG00000083845.9	40594.4	-0.52609	0.0744163	-7.06954	1.55444e-12	3.79444e-11	RPS5	protein_coding
ENSG00000168930.13	1.88798	-0.525971	0.434616	-1.2102	0.226203	0.356518	TRIM49	protein_coding
ENSG00000137074.20	2224.98	-0.525696	0.0594305	-8.84556	9.10741e-19	6.26688e-17	APTX	protein_coding
ENSG00000214113.11	1628.87	-0.525617	0.056094	-9.37028	7.23415e-21	7.14622e-19	LYRM4	protein_coding
ENSG00000143353.12	974.026	-0.525507	0.0729917	-7.19955	6.04134e-13	1.57399e-11	LYPLAL1	protein_coding
ENSG00000283486.2	50.9305	-0.525439	0.156206	-3.36375	0.000768903	0.0031516	FAM95C	protein_coding
ENSG00000135045.7	328.615	-0.524889	0.0648491	-8.09402	5.77283e-16	2.54179e-14	C9orf40	protein_coding
ENSG00000125743.10	10465.6	-0.524855	0.0581833	-9.02071	1.8687e-19	1.46512e-17	SNRPD2	protein_coding
ENSG00000106327.13	257.047	-0.524846	0.114932	-4.56659	4.95712e-06	3.58103e-05	TFR2	protein_coding
ENSG00000136463.8	1374.73	-0.524818	0.0443335	-11.838	2.48378e-32	2.28955e-29	TACO1	protein_coding
ENSG00000189326.4	0.0998304	-0.524752	1.32587	-0.39578	0.692267		SPANXN4	protein_coding
ENSG00000100744.15	1734.26	-0.524591	0.0659031	-7.96004	1.71989e-15	7.01611e-14	GSKIP	protein_coding
ENSG00000184515.11	170.67	-0.524141	0.134884	-3.88587	0.000101964	0.000528304	BEX5	protein_coding
ENSG00000228727.9	17.8028	-0.524062	0.120845	-4.33664	1.44675e-05	9.36257e-05	SAPCD1	protein_coding
ENSG00000215853.3	200.989	-0.523978	0.277706	-1.88681	0.0591859	0.124714	RPTN	protein_coding
ENSG00000184305.15	229.178	-0.523786	0.12317	-4.25254	2.11357e-05	0.000131493	CCSER1	protein_coding
ENSG00000111432.4	1178.72	-0.523734	0.160865	-3.25574	0.00113097	0.00441554	FZD10	protein_coding
ENSG00000164089.9	3.68256	-0.523338	0.304648	-1.71784	0.085825	0.167749	ETNPPL	protein_coding
ENSG00000187118.14	671.781	-0.523023	0.0490623	-10.6604	1.55924e-26	4.46283e-24	CMC1	protein_coding
ENSG00000143162.9	11411	-0.522629	0.0896413	-5.83022	5.53531e-09	7.33307e-08	CREG1	protein_coding
ENSG00000165389.7	5818.67	-0.522467	0.0819244	-6.37743	1.80089e-10	3.12222e-09	SPTSSA	protein_coding
ENSG00000205858.10	0.219876	-0.522166	0.395923	-1.31886	0.187217		LRRC72	protein_coding
ENSG00000204572.10	7.6209	-0.522158	0.174669	-2.98941	0.00279514	0.00967598	KRTAP5-10	protein_coding
ENSG00000198860.13	2976	-0.521887	0.0561437	-9.29556	1.46429e-20	1.38798e-18	TSEN15	protein_coding
ENSG00000148834.13	7209.68	-0.521653	0.0732897	-7.11768	1.0976e-12	2.74603e-11	GSTO1	protein_coding
ENSG00000116044.16	16935.5	-0.521541	0.0821771	-6.34654	2.20205e-10	3.74989e-09	NFE2L2	protein_coding
ENSG00000101203.16	7.56764	-0.521286	0.212532	-2.45274	0.0141772	0.038477	COL20A1	protein_coding
ENSG00000127561.15	190.83	-0.52113	0.128579	-4.05299	5.05666e-05	0.000284052	SYNGR3	protein_coding
ENSG00000196289.7	2.17122	-0.521126	0.223264	-2.33412	0.0195895	0.0503107	BECN2	protein_coding
ENSG00000093009.11	1770.54	-0.521051	0.0724585	-7.19103	6.4304e-13	1.66712e-11	CDC45	protein_coding
ENSG00000086065.14	5398.61	-0.520339	0.0681839	-7.63141	2.32209e-14	7.8673e-13	CHMP5	protein_coding
ENSG00000125652.8	1539.49	-0.52033	0.0604192	-8.61199	7.18013e-18	4.18322e-16	ALKBH7	protein_coding
ENSG00000260325.2	9.59034	-0.520274	0.121486	-4.28258	1.8474e-05	0.000116567	HSPB9	protein_coding
ENSG00000132872.12	3.51066	-0.520232	0.331494	-1.56936	0.116565	0.213878	SYT4	protein_coding
ENSG00000125356.7	4181.29	-0.520205	0.0544811	-9.54836	1.31765e-21	1.49409e-19	NDUFA1	protein_coding
ENSG00000102128.8	1.69751	-0.519933	0.182553	-2.84812	0.00439787	0.0142555	RAB40AL	protein_coding
ENSG00000072080.11	1.9898	-0.519785	0.239328	-2.17186	0.0298664	0.0713714	SPP2	protein_coding
ENSG00000148408.13	698.274	-0.519304	0.177952	-2.91822	0.00352035	0.0117963	CACNA1B	protein_coding
ENSG00000284512.1	7.31994	-0.519253	0.0923691	-5.6215	1.89302e-08	2.27427e-07	AC092718.8	protein_coding
ENSG00000215784.6	58.8187	-0.518946	0.0824323	-6.29542	3.06564e-10	5.07303e-09	FAM72D	protein_coding
ENSG00000198843.13	8391.63	-0.518825	0.066648	-7.78455	6.99593e-15	2.59083e-13	SELENOT	protein_coding
ENSG00000165501.17	555.149	-0.518716	0.0583211	-8.89413	5.88772e-19	4.20337e-17	LRR1	protein_coding
ENSG00000166965.12	1103.52	-0.518612	0.0579248	-8.95319	3.4536e-19	2.56473e-17	RCCD1	protein_coding
ENSG00000111087.10	365.024	-0.518401	0.153491	-3.37741	0.000731708	0.00301614	GLI1	protein_coding
ENSG00000130561.17	1.6363	-0.518358	0.140856	-3.68005	0.000233186	0.00110035	SAG	protein_coding
ENSG00000145386.11	2028.84	-0.518213	0.0659702	-7.85526	3.98945e-15	1.5326e-13	CCNA2	protein_coding
ENSG00000125319.15	680.946	-0.517724	0.0675493	-7.66438	1.79691e-14	6.2383e-13	HROB	protein_coding
ENSG00000274391.5	0.402468	-0.517538	0.599952	-0.862632	0.38834	0.532199	TPTE	protein_coding
ENSG00000051596.10	1205.62	-0.517383	0.0721334	-7.17258	7.3595e-13	1.89403e-11	THOC3	protein_coding
ENSG00000197309.3	0.312109	-0.517247	0.529326	-0.977181	0.32848	0.470623	OR10D3	protein_coding
ENSG00000169241.19	3872.83	-0.517111	0.0603024	-8.5753	9.88304e-18	5.64873e-16	SLC50A1	protein_coding
ENSG00000172590.18	2154.99	-0.516981	0.054608	-9.46713	2.87646e-21	3.08733e-19	MRPL52	protein_coding
ENSG00000072571.20	987.238	-0.516929	0.071539	-7.22583	4.98064e-13	1.31934e-11	HMMR	protein_coding
ENSG00000092208.17	663.945	-0.516665	0.0584536	-8.83889	9.66707e-19	6.61959e-17	GEMIN2	protein_coding
ENSG00000185105.5	6.09228	-0.516158	0.142695	-3.61721	0.0002978	0.0013691	MYADML2	protein_coding
ENSG00000105640.13	21765.4	-0.516024	0.0674275	-7.65302	1.96313e-14	6.7487e-13	RPL18A	protein_coding
ENSG00000137100.16	2458.34	-0.515778	0.0654467	-7.88089	3.25056e-15	1.26955e-13	DCTN3	protein_coding
ENSG00000119705.10	1646.49	-0.515727	0.0562086	-9.17522	4.50638e-20	3.94364e-18	SLIRP	protein_coding
ENSG00000091482.8	13.8297	-0.515424	0.185195	-2.78313	0.00538366	0.0169355	SMPX	protein_coding
ENSG00000163931.16	25219.1	-0.515095	0.0772757	-6.66568	2.63449e-11	5.2691e-10	TKT	protein_coding
ENSG00000148459.16	395.895	-0.514262	0.0530535	-9.69328	3.22031e-22	4.05156e-20	PDSS1	protein_coding
ENSG00000178096.9	868.079	-0.514028	0.0619936	-8.29162	1.11716e-16	5.47304e-15	BOLA1	protein_coding
ENSG00000137133.11	9.77275	-0.513879	0.110404	-4.65453	3.24719e-06	2.45642e-05	HINT2	protein_coding
ENSG00000105364.14	2009.93	-0.513825	0.0540326	-9.50953	1.91531e-21	2.09843e-19	MRPL4	protein_coding
ENSG00000105135.16	3627.06	-0.513407	0.0571344	-8.98596	2.56489e-19	1.94237e-17	ILVBL	protein_coding
ENSG00000100162.15	1053.69	-0.51305	0.0665859	-7.70509	1.3075e-14	4.67739e-13	CENPM	protein_coding
ENSG00000271303.2	11.4431	-0.512848	0.177066	-2.89636	0.00377517	0.0125101	SRXN1	protein_coding
ENSG00000164093.17	358.8	-0.512843	0.200779	-2.55427	0.0106412	0.0302483	PITX2	protein_coding
ENSG00000255501.3	60.293	-0.512774	0.225416	-2.27479	0.0229186	0.0573238	CARD18	protein_coding
ENSG00000132661.4	1562.35	-0.512551	0.0552503	-9.2769	1.74487e-20	1.63556e-18	NXT1	protein_coding
ENSG00000005075.15	2188.2	-0.512547	0.0516759	-9.9185	3.45929e-23	5.19275e-21	POLR2J	protein_coding
ENSG00000105193.9	48243	-0.512527	0.0732005	-7.00169	2.52889e-12	6.01982e-11	RPS16	protein_coding
ENSG00000187144.11	7.57362	-0.51243	0.234234	-2.18769	0.0286924	0.0690087	SPATA21	protein_coding
ENSG00000165496.5	3.34814	-0.511953	0.236587	-2.16391	0.0304711	0.0725298	RPL10L	protein_coding
ENSG00000173915.16	2502.52	-0.511851	0.0587803	-8.70786	3.09666e-18	1.91525e-16	ATP5MD	protein_coding
ENSG00000152785.8	682.249	-0.511502	0.198284	-2.57964	0.00989026	0.0283719	BMP3	protein_coding
ENSG00000143543.15	419.917	-0.511489	0.0604544	-8.46073	2.65699e-17	1.4424e-15	JTB	protein_coding
ENSG00000122034.17	5016.61	-0.511382	0.0609769	-8.38649	5.00883e-17	2.61159e-15	GTF3A	protein_coding
ENSG00000101447.15	3183.61	-0.511016	0.0805408	-6.34482	2.2269e-10	3.78915e-09	FAM83D	protein_coding
ENSG00000186665.10	666.109	-0.510756	0.0566456	-9.01669	1.93864e-19	1.51153e-17	C17orf58	protein_coding
ENSG00000108666.10	1341.79	-0.510732	0.0547401	-9.33013	1.05741e-20	1.016e-18	C17orf75	protein_coding
ENSG00000125823.12	9.71469	-0.510671	0.168247	-3.03524	0.00240342	0.00848642	CSTL1	protein_coding
ENSG00000277791.5	7425.22	-0.510298	0.0536106	-9.51859	1.75545e-21	1.9486e-19	PSMB3	protein_coding
ENSG00000223609.11	4.60425	-0.510251	0.181796	-2.80672	0.00500485	0.0159184	HBD	protein_coding
ENSG00000108106.14	2701.79	-0.509936	0.0695578	-7.33111	2.28254e-13	6.44875e-12	UBE2S	protein_coding
ENSG00000008394.13	8745.57	-0.509602	0.120038	-4.24534	2.18265e-05	0.000135272	MGST1	protein_coding
ENSG00000079999.14	6634.78	-0.509389	0.0615099	-8.28141	1.2172e-16	5.9356e-15	KEAP1	protein_coding
ENSG00000197894.11	9477.18	-0.509336	0.0607133	-8.38919	4.89495e-17	2.56489e-15	ADH5	protein_coding
ENSG00000178381.12	1047.72	-0.5092	0.067715	-7.51975	5.48814e-14	1.74978e-12	ZFAND2A	protein_coding
ENSG00000164898.13	20.9256	-0.509161	0.0716945	-7.10182	1.23128e-12	3.06051e-11	FMC1	protein_coding
ENSG00000169019.11	1066.35	-0.50907	0.0704424	-7.22675	4.94684e-13	1.31389e-11	COMMD8	protein_coding
ENSG00000143185.4	36.8353	-0.509024	0.0953072	-5.34088	9.24971e-08	9.63735e-07	XCL2	protein_coding
ENSG00000167088.11	3710.1	-0.508284	0.0498809	-10.19	2.1985e-24	4.19614e-22	SNRPD1	protein_coding
ENSG00000176919.13	41.7236	-0.508247	0.110116	-4.61555	3.9206e-06	2.89928e-05	C8G	protein_coding
ENSG00000163536.13	920.015	-0.508075	0.128515	-3.95342	7.70433e-05	0.000412278	SERPINI1	protein_coding
ENSG00000106268.15	1568.29	-0.507896	0.059508	-8.53492	1.40257e-17	7.91992e-16	NUDT1	protein_coding
ENSG00000183684.8	4617.14	-0.507756	0.0532303	-9.53885	1.44422e-21	1.62449e-19	ALYREF	protein_coding
ENSG00000163738.18	485.495	-0.507656	0.0732353	-6.93185	4.15378e-12	9.51198e-11	MTHFD2L	protein_coding
ENSG00000204991.11	539.363	-0.50753	0.10876	-4.66653	3.06332e-06	2.33238e-05	SPIRE2	protein_coding
ENSG00000244411.4	3.18466	-0.507223	0.198722	-2.55243	0.0106975	0.0303779	KRTAP5-7	protein_coding
ENSG00000169327.5	0.450824	-0.507185	0.267062	-1.89913	0.0575473	0.121897	OR5AU1	protein_coding
ENSG00000184478.7	11.8136	-0.506854	0.305841	-1.65724	0.0974703	0.18573	OR56A3	protein_coding
ENSG00000175643.10	1470.66	-0.50671	0.0764585	-6.62725	3.41989e-11	6.68301e-10	RMI2	protein_coding
ENSG00000114391.13	32390.4	-0.506623	0.0633825	-7.9931	1.31584e-15	5.47914e-14	RPL24	protein_coding
ENSG00000165023.7	239.088	-0.50639	0.230764	-2.1944	0.0282064	0.0680726	DIRAS2	protein_coding
ENSG00000119946.11	379.199	-0.506388	0.148632	-3.40698	0.000656849	0.00274839	CNNM1	protein_coding
ENSG00000134056.12	710.525	-0.506153	0.0528003	-9.58618	9.14099e-22	1.06219e-19	MRPS36	protein_coding
ENSG00000152082.15	1111.76	-0.505985	0.0659189	-7.67586	1.64306e-14	5.75632e-13	MZT2B	protein_coding
ENSG00000172209.6	3.10395	-0.505129	0.127316	-3.96754	7.26189e-05	0.000391355	GPR22	protein_coding
ENSG00000150556.17	925.019	-0.505116	0.132647	-3.80796	0.000140117	0.000700437	LYPD6B	protein_coding
ENSG00000180638.19	285.4	-0.504904	0.178116	-2.83469	0.00458695	0.0147696	SLC47A2	protein_coding
ENSG00000130734.10	1422.51	-0.504648	0.0601532	-8.38938	4.88692e-17	2.56387e-15	ATG4D	protein_coding
ENSG00000114942.14	14939.9	-0.504443	0.0641869	-7.85897	3.8732e-15	1.49103e-13	EEF1B2	protein_coding
ENSG00000100479.13	497.801	-0.504185	0.0713046	-7.07086	1.53976e-12	3.76295e-11	POLE2	protein_coding
ENSG00000100410.8	2653.04	-0.504181	0.0583387	-8.64232	5.50849e-18	3.2497e-16	PHF5A	protein_coding
ENSG00000117691.10	3518.4	-0.503931	0.0608692	-8.27891	1.24303e-16	6.04754e-15	NENF	protein_coding
ENSG00000082515.18	998.762	-0.503802	0.0511164	-9.85598	6.4586e-23	9.29797e-21	MRPL22	protein_coding
ENSG00000107014.9	17.2253	-0.503739	0.142152	-3.54368	0.000394587	0.00175422	RLN2	protein_coding
ENSG00000137168.8	2533.12	-0.503199	0.0581581	-8.65226	5.04881e-18	2.98687e-16	PPIL1	protein_coding
ENSG00000102109.9	196.103	-0.503039	0.175064	-2.87345	0.00406014	0.013308	PCSK1N	protein_coding
ENSG00000160447.7	647.536	-0.501985	0.0727531	-6.89984	5.20614e-12	1.17559e-10	PKN3	protein_coding
ENSG00000073282.14	28178.4	-0.501899	0.130187	-3.85522	0.000115625	0.000591408	TP63	protein_coding
ENSG00000178804.7	0.387093	-0.501735	0.447177	-1.12201	0.26186	0.398121	H1-8	protein_coding
ENSG00000197345.13	2345.44	-0.501656	0.074654	-6.71975	1.82031e-11	3.74549e-10	MRPL21	protein_coding
ENSG00000139343.10	3082.08	-0.501646	0.0507051	-9.8934	4.44653e-23	6.55801e-21	SNRPF	protein_coding
ENSG00000187522.16	954.055	-0.501404	0.0540732	-9.2727	1.81492e-20	1.6937e-18	HSPA14	protein_coding
ENSG00000136897.8	1464	-0.501334	0.0529664	-9.46514	2.93181e-21	3.13875e-19	MRPL50	protein_coding
ENSG00000205704.7	28.2542	-0.501235	0.115007	-4.35828	1.31086e-05	8.57792e-05	LINC00634	protein_coding
ENSG00000069482.7	340.443	-0.501183	0.181002	-2.76894	0.00562388	0.0175706	GAL	protein_coding
ENSG00000065600.13	1126.73	-0.500962	0.0673125	-7.44233	9.8923e-14	2.97623e-12	PACC1	protein_coding
ENSG00000163530.4	45.0405	-0.500579	0.335595	-1.49162	0.1358	0.241359	DPPA2	protein_coding
ENSG00000143771.12	3152.74	-0.500537	0.0589135	-8.49612	1.96029e-17	1.08942e-15	CNIH4	protein_coding
ENSG00000278828.1	268.87	-0.500498	0.126227	-3.96508	7.33719e-05	0.000394657	H3C10	protein_coding
ENSG00000179673.5	1.36873	-0.500467	0.225734	-2.21707	0.0266186	0.0648904	RPRML	protein_coding
ENSG00000171320.15	597.715	-0.500419	0.0712913	-7.01935	2.22896e-12	5.33597e-11	ESCO2	protein_coding
ENSG00000028839.10	1041.2	-0.500373	0.0550534	-9.08887	1.0007e-19	8.35849e-18	TBPL1	protein_coding
ENSG00000132026.14	13.197	-0.5001	0.203037	-2.46309	0.0137744	0.0375831	RTBDN	protein_coding
ENSG00000116161.18	5110.55	-0.499683	0.0541613	-9.22583	2.8136e-20	2.53591e-18	CACYBP	protein_coding
ENSG00000223572.10	357.702	-0.499629	0.12336	-4.05017	5.11799e-05	0.00028681	CKMT1A	protein_coding
ENSG00000198643.7	168.032	-0.499166	0.183276	-2.72358	0.00645794	0.0197444	FAM3D	protein_coding
ENSG00000181965.6	1.95715	-0.499073	0.292322	-1.70727	0.0877719	0.170715	NEUROG1	protein_coding
ENSG00000135127.11	1415.44	-0.498954	0.0798803	-6.24627	4.20365e-10	6.77806e-09	BICDL1	protein_coding
ENSG00000196976.7	1228.41	-0.498885	0.0630961	-7.90675	2.64199e-15	1.0464e-13	LAGE3	protein_coding
ENSG00000051180.17	925.069	-0.498586	0.0613514	-8.12673	4.41031e-16	1.97905e-14	RAD51	protein_coding
ENSG00000143452.16	325.788	-0.498511	0.210194	-2.37166	0.0177082	0.0462881	HORMAD1	protein_coding
ENSG00000262919.8	1625.01	-0.498229	0.0533262	-9.34304	9.36031e-21	9.05567e-19	CCNQ	protein_coding
ENSG00000163687.14	214.806	-0.498157	0.133394	-3.73447	0.000188114	0.000909853	DNASE1L3	protein_coding
ENSG00000128626.12	3003.89	-0.497745	0.0684583	-7.27077	3.57441e-13	9.75873e-12	MRPS12	protein_coding
ENSG00000131686.15	9.96476	-0.496986	0.223415	-2.2245	0.0261149	0.0638989	CA6	protein_coding
ENSG00000204179.10	122.7	-0.496812	0.202997	-2.44738	0.0143897	0.0389519	PTPN20	protein_coding
ENSG00000152214.14	0.232265	-0.49649	0.432549	-1.14782	0.251041		RIT2	protein_coding
ENSG00000164611.13	2365.77	-0.496447	0.0614079	-8.08441	6.2468e-16	2.72489e-14	PTTG1	protein_coding
ENSG00000155918.8	568.085	-0.496322	0.170591	-2.90943	0.0036209	0.0120805	RAET1L	protein_coding
ENSG00000134538.3	18.2144	-0.496278	0.212268	-2.33798	0.0193885	0.04991	SLCO1B1	protein_coding
ENSG00000141934.10	4021.25	-0.496177	0.0768228	-6.45872	1.05596e-10	1.89699e-09	PLPP2	protein_coding
ENSG00000065057.9	764.306	-0.495991	0.058861	-8.42649	3.562e-17	1.89708e-15	NTHL1	protein_coding
ENSG00000159495.8	2.18711	-0.495968	0.257044	-1.9295	0.0536682	0.115172	TGM7	protein_coding
ENSG00000165568.18	217.921	-0.495737	0.121965	-4.06458	4.81193e-05	0.000271753	AKR1E2	protein_coding
ENSG00000170426.2	91.8883	-0.495535	0.196856	-2.51724	0.0118277	0.0330608	SDR9C7	protein_coding
ENSG00000189099.11	1.13199	-0.495427	0.189388	-2.61593	0.0088984	0.0259388	PRSS48	protein_coding
ENSG00000196542.8	561.354	-0.495389	0.1862	-2.66052	0.00780205	0.0231808	SPTSSB	protein_coding
ENSG00000183763.9	450.407	-0.495243	0.0545445	-9.07961	1.08963e-19	8.92462e-18	TRAIP	protein_coding
ENSG00000181903.5	1.77168	-0.494484	0.236598	-2.08998	0.0366196	0.0842507	OR4C6	protein_coding
ENSG00000148291.10	783.431	-0.494358	0.0522987	-9.45258	3.30566e-21	3.47721e-19	SURF2	protein_coding
ENSG00000094661.3	0.809044	-0.494154	0.166386	-2.96992	0.00297875	0.0102027	OR1I1	protein_coding
ENSG00000274559.3	0.121585	-0.493906	0.535386	-0.922523	0.356256		CU639417.1	protein_coding
ENSG00000114054.14	3462.88	-0.493031	0.0617291	-7.98702	1.38244e-15	5.72256e-14	PCCB	protein_coding
ENSG00000173418.12	5093.5	-0.49303	0.063947	-7.70998	1.25841e-14	4.51752e-13	NAA20	protein_coding
ENSG00000204296.11	31.7294	-0.492996	0.217837	-2.26314	0.0236268	0.0587771	TSBP1	protein_coding
ENSG00000270170.2	1656.56	-0.492968	0.0656889	-7.50459	6.16209e-14	1.93395e-12	NCBP2AS2	protein_coding
ENSG00000143256.5	3486.27	-0.492881	0.0589558	-8.36017	6.26292e-17	3.20602e-15	PFDN2	protein_coding
ENSG00000099797.15	7400.5	-0.492737	0.0587502	-8.38698	4.98809e-17	2.60399e-15	TECR	protein_coding
ENSG00000136936.11	664.973	-0.492693	0.0655259	-7.51906	5.51721e-14	1.75772e-12	XPA	protein_coding
ENSG00000217442.4	32.3055	-0.492383	0.113362	-4.34347	1.40253e-05	9.10855e-05	SYCE3	protein_coding
ENSG00000113073.15	13.6419	-0.492072	0.133881	-3.67545	0.000237431	0.00111838	SLC4A9	protein_coding
ENSG00000145649.8	610.723	-0.492046	0.12613	-3.90111	9.57524e-05	0.000499435	GZMA	protein_coding
ENSG00000131668.14	652.858	-0.491873	0.204922	-2.40029	0.016382	0.0433642	BARX1	protein_coding
ENSG00000120094.9	9.07199	-0.491501	0.208016	-2.36281	0.018137	0.0472053	HOXB1	protein_coding
ENSG00000172171.11	308.163	-0.491067	0.0495522	-9.91009	3.7629e-23	5.62847e-21	TEFM	protein_coding
ENSG00000167513.9	1750.29	-0.49092	0.0653617	-7.51083	5.87555e-14	1.85924e-12	CDT1	protein_coding
ENSG00000278677.2	1.56557	-0.49027	0.193705	-2.53101	0.0113733	0.0319698	H2AC17	protein_coding
ENSG00000168028.14	29151.5	-0.490216	0.0666	-7.3606	1.83083e-13	5.28584e-12	RPSA	protein_coding
ENSG00000130545.16	837.482	-0.489645	0.0638083	-7.67368	1.67129e-14	5.84066e-13	CRB3	protein_coding
ENSG00000172428.11	1825.79	-0.489382	0.0604753	-8.09227	5.8563e-16	2.57586e-14	COPS9	protein_coding
ENSG00000100814.18	2488.69	-0.489126	0.0656432	-7.45128	9.24368e-14	2.78904e-12	CCNB1IP1	protein_coding
ENSG00000203546.7	14.9511	-0.489073	0.0935344	-5.22881	1.70604e-07	1.68966e-06	AL139353.1	protein_coding
ENSG00000139433.11	8253.46	-0.488962	0.0747711	-6.53945	6.17444e-11	1.15241e-09	GLTP	protein_coding
ENSG00000277075.2	138.131	-0.488905	0.130632	-3.74261	0.000182121	0.000884207	H2AC8	protein_coding
ENSG00000167112.10	1929.89	-0.488798	0.0445486	-10.9723	5.19594e-28	1.85737e-25	TRUB2	protein_coding
ENSG00000114770.17	18535.4	-0.488592	0.115398	-4.23397	2.296e-05	0.000141404	ABCC5	protein_coding
ENSG00000204899.6	1801.21	-0.488452	0.0632736	-7.71968	1.16626e-14	4.20104e-13	MZT1	protein_coding
ENSG00000242120.4	0.345299	-0.488078	0.407749	-1.19701	0.231304	0.362727	MDFIC2	protein_coding
ENSG00000129451.12	1636.21	-0.488011	0.197726	-2.46811	0.0135827	0.0371575	KLK10	protein_coding
ENSG00000196296.14	114.337	-0.487977	0.0877375	-5.56178	2.67035e-08	3.10628e-07	ATP2A1	protein_coding
ENSG00000106462.11	2023.43	-0.487965	0.0693263	-7.03868	1.94074e-12	4.67517e-11	EZH2	protein_coding
ENSG00000169800.14	0.14897	-0.487839	1.22622	-0.397841	0.690748		RBMY1F	protein_coding
ENSG00000188373.5	683.18	-0.48777	0.219313	-2.22409	0.0261427	0.0639445	C10orf99	protein_coding
ENSG00000141401.12	4355.52	-0.487695	0.0893674	-5.4572	4.83706e-08	5.32304e-07	IMPA2	protein_coding
ENSG00000148303.17	56783.8	-0.487687	0.0587802	-8.29679	1.06964e-16	5.27085e-15	RPL7A	protein_coding
ENSG00000088992.18	184.36	-0.487625	0.137958	-3.53459	0.000408405	0.00180902	TESC	protein_coding
ENSG00000152669.9	325.564	-0.487533	0.102683	-4.74795	2.05492e-06	1.6293e-05	CCNO	protein_coding
ENSG00000168393.13	2173.45	-0.487489	0.0547906	-8.89731	5.72166e-19	4.09755e-17	DTYMK	protein_coding
ENSG00000243317.8	5065.43	-0.487425	0.054333	-8.97106	2.93671e-19	2.20024e-17	STMP1	protein_coding
ENSG00000130005.13	1063.31	-0.487286	0.095253	-5.11571	3.1257e-07	2.92404e-06	GAMT	protein_coding
ENSG00000126953.8	639.1	-0.487133	0.0548932	-8.8742	7.04367e-19	4.95182e-17	TIMM8A	protein_coding
ENSG00000165629.20	7981.73	-0.487095	0.0527524	-9.23361	2.61659e-20	2.37868e-18	ATP5F1C	protein_coding
ENSG00000127423.11	354.727	-0.487027	0.0666253	-7.30994	2.67264e-13	7.47578e-12	AUNIP	protein_coding
ENSG00000180992.7	3330.21	-0.486829	0.0554793	-8.77495	1.70975e-18	1.1216e-16	MRPL14	protein_coding
ENSG00000239620.3	7.79081	-0.486554	0.251104	-1.93766	0.0526646	0.113438	PRR20G	protein_coding
ENSG00000099721.14	1.15177	-0.486546	0.359468	-1.35352	0.175891	0.294617	AMELY	protein_coding
ENSG00000198712.1	187468	-0.486537	0.0735196	-6.61779	3.6461e-11	7.08738e-10	MT-CO2	protein_coding
ENSG00000162062.15	514.213	-0.486487	0.0701044	-6.93946	3.93605e-12	9.06752e-11	TEDC2	protein_coding
ENSG00000171243.8	1370.09	-0.486412	0.185361	-2.62414	0.0086869	0.0254354	SOSTDC1	protein_coding
ENSG00000244355.7	0.439926	-0.486081	0.370278	-1.31274	0.189269	0.311827	LY6G6D	protein_coding
ENSG00000124523.16	1161.05	-0.486068	0.0506532	-9.59599	8.31137e-22	9.76552e-20	SIRT5	protein_coding
ENSG00000115507.10	931.765	-0.485889	0.114553	-4.2416	2.21931e-05	0.000137262	OTX1	protein_coding
ENSG00000135413.9	0.135884	-0.485827	1.05871	-0.458885	0.646317		LACRT	protein_coding
ENSG00000165244.7	680.65	-0.485703	0.0762597	-6.36907	1.90178e-10	3.28228e-09	ZNF367	protein_coding
ENSG00000163354.15	97.2492	-0.485639	0.11302	-4.29694	1.73176e-05	0.000109928	DCST2	protein_coding
ENSG00000188100.9	1.05948	-0.485588	0.324144	-1.49806	0.134117	0.238983	FAM25A	protein_coding
ENSG00000174562.13	1.88733	-0.48558	0.267339	-1.81634	0.0693179	0.141575	KLK15	protein_coding
ENSG00000133641.18	1045.12	-0.48553	0.0509605	-9.52758	1.60991e-21	1.79175e-19	C12orf29	protein_coding
ENSG00000213186.8	997.916	-0.485496	0.0734363	-6.61112	3.81426e-11	7.38702e-10	TRIM59	protein_coding
ENSG00000178826.11	41.5543	-0.48548	0.167747	-2.89411	0.00380231	0.0125861	TMEM139	protein_coding
ENSG00000137561.5	15.8034	-0.484998	0.186951	-2.59426	0.00947961	0.0273651	TTPA	protein_coding
ENSG00000134809.9	1472.56	-0.484897	0.0542021	-8.94609	3.68302e-19	2.72073e-17	TIMM10	protein_coding
ENSG00000181938.14	791.27	-0.484825	0.0605854	-8.00233	1.22083e-15	5.13831e-14	GINS3	protein_coding
ENSG00000165556.10	57.3281	-0.484638	0.2848	-1.70168	0.0888153	0.172363	CDX2	protein_coding
ENSG00000160886.13	434.255	-0.484578	0.150522	-3.21931	0.00128499	0.00493061	LY6K	protein_coding
ENSG00000164815.11	1396.16	-0.484485	0.0518579	-9.34257	9.40272e-21	9.07588e-19	ORC5	protein_coding
ENSG00000131126.19	42.1691	-0.484275	0.187221	-2.58665	0.00969151	0.027889	TEX101	protein_coding
ENSG00000129990.15	112.417	-0.484235	0.201375	-2.40464	0.0161882	0.0429699	SYT5	protein_coding
ENSG00000213741.11	15787	-0.483808	0.0691077	-7.00078	2.54538e-12	6.05565e-11	RPS29	protein_coding
ENSG00000176029.14	61.3768	-0.483614	0.189228	-2.55573	0.0105966	0.0301398	C11orf16	protein_coding
ENSG00000100053.10	44.4912	-0.483605	0.120622	-4.00925	6.09125e-05	0.000334211	CRYBB3	protein_coding
ENSG00000161133.16	6.23743	-0.483541	0.184356	-2.62287	0.00871919	0.0255158	USP41	protein_coding
ENSG00000127564.17	1214.3	-0.483502	0.0705227	-6.85598	7.08231e-12	1.56408e-10	PKMYT1	protein_coding
ENSG00000185813.11	2337.37	-0.483158	0.0606531	-7.96592	1.64002e-15	6.72281e-14	PCYT2	protein_coding
ENSG00000168569.8	973.529	-0.482887	0.0511511	-9.4404	3.7137e-21	3.87741e-19	TMEM223	protein_coding
ENSG00000189046.11	925.67	-0.482758	0.0554853	-8.70064	3.30005e-18	2.02325e-16	ALKBH2	protein_coding
ENSG00000232838.4	20.1461	-0.482665	0.0766609	-6.29611	3.0521e-10	5.05262e-09	PET117	protein_coding
ENSG00000197728.11	6759.17	-0.482254	0.0685127	-7.0389	1.93761e-12	4.67154e-11	RPS26	protein_coding
ENSG00000178966.17	1114.95	-0.482098	0.0607892	-7.93066	2.1799e-15	8.74851e-14	RMI1	protein_coding
ENSG00000250067.12	181.385	-0.481718	0.118944	-4.04995	5.1229e-05	0.000287039	YJEFN3	protein_coding
ENSG00000135406.14	15.4834	-0.48149	0.155698	-3.09246	0.00198508	0.00718489	PRPH	protein_coding
ENSG00000164051.14	1140.16	-0.481458	0.0626556	-7.68419	1.53971e-14	5.42885e-13	CCDC51	protein_coding
ENSG00000170615.15	24.3881	-0.481441	0.186695	-2.57875	0.00991582	0.0284375	SLC26A5	protein_coding
ENSG00000198812.5	0.120117	-0.481174	0.698399	-0.688968	0.490844		LRRC10	protein_coding
ENSG00000212864.3	325.44	-0.481168	0.0802929	-5.99265	2.06446e-09	2.9499e-08	RNF208	protein_coding
ENSG00000140990.15	3211.64	-0.480827	0.0426757	-11.267	1.90977e-29	9.70556e-27	NDUFB10	protein_coding
ENSG00000178718.7	1609.9	-0.48041	0.0791962	-6.06608	1.31072e-09	1.94264e-08	RPP25	protein_coding
ENSG00000184207.9	896.429	-0.479911	0.0489508	-9.80395	1.0827e-22	1.47797e-20	PGP	protein_coding
ENSG00000172673.11	311.642	-0.479889	0.159132	-3.01566	0.0025642	0.00897598	THEMIS	protein_coding
ENSG00000090932.11	95.5329	-0.47972	0.168951	-2.8394	0.00451979	0.0145844	DLL3	protein_coding
ENSG00000197275.14	168.383	-0.479605	0.0620076	-7.73463	1.03705e-14	3.76129e-13	RAD54B	protein_coding
ENSG00000148513.18	0.338808	-0.479484	0.400044	-1.19858	0.230691	0.362063	ANKRD30A	protein_coding
ENSG00000170312.16	3725.76	-0.479439	0.065961	-7.26852	3.63453e-13	9.90363e-12	CDK1	protein_coding
ENSG00000221829.10	52.4686	-0.479415	0.0862841	-5.55624	2.75646e-08	3.19599e-07	FANCG	protein_coding
ENSG00000197958.13	32232.3	-0.479067	0.0544664	-8.79564	1.42233e-18	9.52309e-17	RPL12	protein_coding
ENSG00000111907.21	4033.96	-0.47898	0.0994176	-4.81786	1.45107e-06	1.18803e-05	TPD52L1	protein_coding
ENSG00000175426.11	148.198	-0.478896	0.13866	-3.45374	0.000552865	0.0023618	PCSK1	protein_coding
ENSG00000270339.3	0.998042	-0.478816	0.203272	-2.35555	0.0184954	0.0480104	PPIAL4H	protein_coding
ENSG00000168314.17	34.1384	-0.478668	0.208229	-2.29876	0.0215188	0.0544012	MOBP	protein_coding
ENSG00000228253.1	5594.44	-0.478514	0.104826	-4.56486	4.99828e-06	3.60644e-05	MT-ATP8	protein_coding
ENSG00000262543.2	0.292454	-0.478438	0.456165	-1.04883	0.294257	0.433473	SMIM28	protein_coding
ENSG00000130332.15	2488.4	-0.478418	0.0501124	-9.54689	1.33649e-21	1.51138e-19	LSM7	protein_coding
ENSG00000254858.10	925.318	-0.478358	0.0498238	-9.60099	7.91783e-22	9.32911e-20	MPV17L2	protein_coding
ENSG00000180264.11	23.1052	-0.478165	0.161365	-2.96326	0.00304402	0.010401	ADGRD2	protein_coding
ENSG00000164871.17	0.297519	-0.478164	0.623839	-0.766485	0.443388	0.584564	SPAG11B	protein_coding
ENSG00000100889.12	2467.54	-0.478098	0.0677589	-7.05586	1.71532e-12	4.15827e-11	PCK2	protein_coding
ENSG00000074071.15	2903.18	-0.478051	0.0454526	-10.5176	7.16939e-26	1.81085e-23	MRPS34	protein_coding
ENSG00000198546.15	328.036	-0.477972	0.0597836	-7.99503	1.29544e-15	5.41019e-14	ZNF511	protein_coding
ENSG00000128886.12	6.49178	-0.477813	0.10396	-4.5961	4.30468e-06	3.15509e-05	ELL3	protein_coding
ENSG00000071082.11	34184.1	-0.477503	0.0619631	-7.70624	1.2958e-14	4.63992e-13	RPL31	protein_coding
ENSG00000163444.12	2794.95	-0.477433	0.0554869	-8.60442	7.6706e-18	4.45053e-16	TMEM183A	protein_coding
ENSG00000240224.1	1.89884	-0.477324	0.207188	-2.30382	0.0212326	0.0538197	UGT1A5	protein_coding
ENSG00000120992.18	6108.97	-0.477133	0.0762637	-6.25636	3.94058e-10	6.38562e-09	LYPLA1	protein_coding
ENSG00000184752.13	2175.32	-0.477127	0.0425432	-11.2151	3.43705e-29	1.61087e-26	NDUFA12	protein_coding
ENSG00000070019.5	20.3258	-0.476941	0.11602	-4.11086	3.94184e-05	0.000227643	GUCY2C	protein_coding
ENSG00000182117.6	3903.42	-0.47628	0.0575854	-8.27085	1.33012e-16	6.45638e-15	NOP10	protein_coding
ENSG00000105894.12	2111.78	-0.476154	0.155142	-3.06915	0.00214665	0.00767746	PTN	protein_coding
ENSG00000037241.7	987.137	-0.475895	0.0481805	-9.87734	5.21985e-23	7.56627e-21	RPL26L1	protein_coding
ENSG00000165841.11	16.1989	-0.475835	0.188106	-2.52961	0.011419	0.0320788	CYP2C19	protein_coding
ENSG00000182040.9	365.691	-0.4757	0.156556	-3.03853	0.00237734	0.00841405	USH1G	protein_coding
ENSG00000184828.10	2538.54	-0.475443	0.137348	-3.46158	0.000537006	0.00230291	ZBTB7C	protein_coding
ENSG00000171126.8	84.9494	-0.475282	0.133299	-3.56554	0.000363105	0.00163042	KCNG3	protein_coding
ENSG00000133773.12	1613.96	-0.475006	0.0464796	-10.2197	1.61888e-24	3.25172e-22	CCDC59	protein_coding
ENSG00000172955.17	47.1496	-0.474781	0.117373	-4.04505	5.23122e-05	0.000292301	ADH6	protein_coding
ENSG00000147955.17	4618.41	-0.474469	0.0699731	-6.78072	1.19575e-11	2.52948e-10	SIGMAR1	protein_coding
ENSG00000141579.7	2375.96	-0.474317	0.122538	-3.87078	0.000108489	0.000558343	ZNF750	protein_coding
ENSG00000111237.19	3118.83	-0.474116	0.0479538	-9.88693	4.74342e-23	6.94729e-21	VPS29	protein_coding
ENSG00000119411.11	756.933	-0.473954	0.108083	-4.38508	1.15945e-05	7.67044e-05	BSPRY	protein_coding
ENSG00000260027.5	854.682	-0.473784	0.104495	-4.53405	5.78645e-06	4.11807e-05	HOXB7	protein_coding
ENSG00000284491.2	1.50259	-0.473506	0.151331	-3.12894	0.00175439	0.00645179	THSD8	protein_coding
ENSG00000107018.8	6.8373	-0.473359	0.129868	-3.64493	0.000267463	0.00124524	RLN1	protein_coding
ENSG00000152147.11	827.379	-0.473301	0.0481249	-9.83485	7.96896e-23	1.10572e-20	GEMIN6	protein_coding
ENSG00000166595.12	3162.07	-0.473299	0.0521108	-9.08253	1.06075e-19	8.73896e-18	CIAO2B	protein_coding
ENSG00000255152.8	14.5065	-0.473256	0.123249	-3.83984	0.000123117	0.00062448	MSH5-SAPCD1	protein_coding
ENSG00000198720.13	956.778	-0.473247	0.0981207	-4.82311	1.41337e-06	1.16009e-05	ANKRD13B	protein_coding
ENSG00000234602.9	68.0167	-0.473157	0.111914	-4.22787	2.35909e-05	0.00014474	MCIDAS	protein_coding
ENSG00000189186.10	5.81204	-0.473137	0.458626	-1.03164	0.302241	0.44204	DCAF8L2	protein_coding
ENSG00000156976.17	28898.6	-0.472991	0.0605563	-7.81077	5.68384e-15	2.13301e-13	EIF4A2	protein_coding
ENSG00000204856.12	227.181	-0.472731	0.0735241	-6.4296	1.27936e-10	2.27124e-09	FAM216A	protein_coding
ENSG00000075340.23	1493.66	-0.472655	0.175272	-2.69669	0.00700317	0.0211711	ADD2	protein_coding
ENSG00000105185.12	4087.86	-0.472443	0.0635603	-7.43299	1.06167e-13	3.16932e-12	PDCD5	protein_coding
ENSG00000140905.11	62.9949	-0.472152	0.0654798	-7.21065	5.56843e-13	1.46344e-11	GCSH	protein_coding
ENSG00000120539.15	1200.99	-0.472115	0.0544676	-8.66781	4.40501e-18	2.65061e-16	MASTL	protein_coding
ENSG00000114656.12	165.657	-0.472088	0.109428	-4.31415	1.60221e-05	0.000102772	CFAP92	protein_coding
ENSG00000161513.12	1663.36	-0.472075	0.0694761	-6.79479	1.08474e-11	2.32026e-10	FDXR	protein_coding
ENSG00000198056.15	366.765	-0.471874	0.0623705	-7.56566	3.859e-14	1.25891e-12	PRIM1	protein_coding
ENSG00000189366.9	555.131	-0.471792	0.102538	-4.60116	4.20143e-06	3.09016e-05	ALG1L	protein_coding
ENSG00000104140.7	3273.92	-0.471607	0.111017	-4.24808	2.15611e-05	0.000133772	RHOV	protein_coding
ENSG00000278535.5	607.983	-0.471401	0.0741279	-6.3593	2.02681e-10	3.47815e-09	DHRS11	protein_coding
ENSG00000136514.3	639.869	-0.471293	0.119187	-3.95422	7.67847e-05	0.000411022	RTP4	protein_coding
ENSG00000204928.2	3.68074	-0.471126	0.136669	-3.4472	0.000566437	0.00241391	GRXCR2	protein_coding
ENSG00000131480.9	91.4848	-0.47083	0.10513	-4.47855	7.5151e-06	5.20602e-05	AOC2	protein_coding
ENSG00000262484.1	18.8972	-0.470648	0.157638	-2.98562	0.00283008	0.00977528	CCER2	protein_coding
ENSG00000163541.12	4142.43	-0.470092	0.0482679	-9.73922	2.05124e-22	2.71403e-20	SUCLG1	protein_coding
ENSG00000114251.15	6765.41	-0.46998	0.129711	-3.6233	0.000290873	0.00134091	WNT5A	protein_coding
ENSG00000115946.8	2235.38	-0.469841	0.054419	-8.63378	5.93586e-18	3.48234e-16	PNO1	protein_coding
ENSG00000119431.9	1390.75	-0.469567	0.0554147	-8.47369	2.3774e-17	1.30067e-15	HDHD3	protein_coding
ENSG00000127184.13	7778.83	-0.469515	0.0497034	-9.44633	3.50934e-21	3.67314e-19	COX7C	protein_coding
ENSG00000181788.4	4585.36	-0.469435	0.0688695	-6.8163	9.34125e-12	2.0196e-10	SIAH2	protein_coding
ENSG00000152705.8	16.4451	-0.469215	0.07836	-5.98794	2.12511e-09	3.02631e-08	CATSPER3	protein_coding
ENSG00000147155.11	1297.85	-0.469201	0.0643886	-7.28701	3.16906e-13	8.70275e-12	EBP	protein_coding
ENSG00000128383.13	468.65	-0.469174	0.168135	-2.79046	0.00526327	0.0166175	APOBEC3A	protein_coding
ENSG00000111536.5	4.08094	-0.46901	0.173201	-2.70789	0.00677134	0.0205691	IL26	protein_coding
ENSG00000143314.12	3483.76	-0.468633	0.0555126	-8.44192	3.12169e-17	1.67527e-15	MRPL24	protein_coding
ENSG00000087995.16	1315.81	-0.468524	0.0439088	-10.6704	1.40011e-26	4.10124e-24	METTL2A	protein_coding
ENSG00000157456.8	2508.37	-0.468042	0.0616131	-7.59646	3.04332e-14	1.01239e-12	CCNB2	protein_coding
ENSG00000112077.17	0.72915	-0.467829	0.268099	-1.74498	0.0809876	0.160232	RHAG	protein_coding
ENSG00000130255.13	20367.2	-0.467576	0.0596551	-7.83799	4.57815e-15	1.73974e-13	RPL36	protein_coding
ENSG00000173212.4	109.297	-0.467423	0.163263	-2.86301	0.00419641	0.0136873	MAB21L3	protein_coding
ENSG00000128524.5	3695.9	-0.467389	0.052381	-8.92287	4.54363e-19	3.29871e-17	ATP6V1F	protein_coding
ENSG00000125285.6	1358.13	-0.46732	0.164433	-2.84201	0.00448302	0.0144892	SOX21	protein_coding
ENSG00000224712.12	5.6948	-0.466895	0.241118	-1.93637	0.0528218	0.113712	NPIPA3	protein_coding
ENSG00000146276.12	149.984	-0.46684	0.168898	-2.76404	0.00570912	0.0178	GABRR1	protein_coding
ENSG00000130748.7	232.183	-0.466803	0.0695945	-6.70748	1.9802e-11	4.04489e-10	TMEM160	protein_coding
ENSG00000181418.8	76.9058	-0.466415	0.130552	-3.57265	0.000353393	0.00159223	DDN	protein_coding
ENSG00000172172.8	2540.29	-0.466367	0.0580902	-8.02832	9.88125e-16	4.18895e-14	MRPL13	protein_coding
ENSG00000277972.2	1364.69	-0.46621	0.0577846	-8.06807	7.14204e-16	3.09618e-14	CISD3	protein_coding
ENSG00000175197.12	969.788	-0.465767	0.0798855	-5.83044	5.52814e-09	7.32818e-08	DDIT3	protein_coding
ENSG00000237289.10	501.328	-0.465766	0.12231	-3.80807	0.000140058	0.000700222	CKMT1B	protein_coding
ENSG00000100632.11	4633.05	-0.464812	0.0496478	-9.36218	7.81093e-21	7.64438e-19	ERH	protein_coding
ENSG00000166920.13	517.477	-0.464546	0.141154	-3.29106	0.000998101	0.00395351	C15orf48	protein_coding
ENSG00000140307.11	2459.18	-0.464537	0.0487405	-9.53082	1.56039e-21	1.74124e-19	GTF2A2	protein_coding
ENSG00000136933.17	1397.42	-0.464463	0.0466092	-9.96504	2.16786e-23	3.42946e-21	RABEPK	protein_coding
ENSG00000248109.3	1.68032	-0.464345	0.224695	-2.06656	0.0387757	0.0883486	MARCOL	protein_coding
ENSG00000176125.7	103.977	-0.464316	0.0716427	-6.481	9.1119e-11	1.65028e-09	UFSP1	protein_coding
ENSG00000118194.20	77.2071	-0.464238	0.153854	-3.01738	0.00254967	0.00893774	TNNT2	protein_coding
ENSG00000154839.10	760.592	-0.464111	0.0694551	-6.68217	2.35423e-11	4.7423e-10	SKA1	protein_coding
ENSG00000179546.4	68.0804	-0.464022	0.172254	-2.69382	0.00706374	0.0213257	HTR1D	protein_coding
ENSG00000204424.10	1.55773	-0.463639	0.284088	-1.63202	0.102675	0.193777	LY6G6F	protein_coding
ENSG00000132646.11	8650.08	-0.463485	0.0532284	-8.70748	3.10718e-18	1.91894e-16	PCNA	protein_coding
ENSG00000261052.6	2.45889	-0.463447	0.134117	-3.45556	0.000549161	0.0023474	SULT1A3	protein_coding
ENSG00000100473.18	578.089	-0.463401	0.167973	-2.75878	0.00580171	0.0180394	COCH	protein_coding
ENSG00000182793.12	0.810898	-0.463394	0.280484	-1.65212	0.0985096	0.187325	GSTA5	protein_coding
ENSG00000205864.1	1.85996	-0.463382	0.201084	-2.30442	0.0211993	0.0537545	KRTAP5-6	protein_coding
ENSG00000161647.19	603.042	-0.463328	0.0925724	-5.00504	5.58517e-07	4.95245e-06	MPP3	protein_coding
ENSG00000149923.14	6673.38	-0.463276	0.046756	-9.90839	3.82756e-23	5.70496e-21	PPP4C	protein_coding
ENSG00000130713.16	1864.47	-0.463004	0.0450399	-10.2799	8.68461e-25	1.78695e-22	EXOSC2	protein_coding
ENSG00000177565.18	16430.5	-0.462933	0.0673955	-6.86891	6.46945e-12	1.43852e-10	TBL1XR1	protein_coding
ENSG00000106211.10	58558.8	-0.462924	0.0902809	-5.12759	2.93469e-07	2.76436e-06	HSPB1	protein_coding
ENSG00000117601.14	5.79616	-0.462907	0.145167	-3.18879	0.00142868	0.00539701	SERPINC1	protein_coding
ENSG00000205707.11	794.568	-0.462899	0.0668579	-6.92362	4.40257e-12	1.00381e-10	ETFRF1	protein_coding
ENSG00000164087.8	604.487	-0.462728	0.0527211	-8.77689	1.68061e-18	1.1042e-16	POC1A	protein_coding
ENSG00000236279.7	293.922	-0.462539	0.216051	-2.14088	0.0322841	0.0760385	CLEC2L	protein_coding
ENSG00000205138.4	681.726	-0.462532	0.0557575	-8.29543	1.08191e-16	5.32509e-15	SDHAF1	protein_coding
ENSG00000166123.14	2559.34	-0.462521	0.0822312	-5.62464	1.85895e-08	2.23655e-07	GPT2	protein_coding
ENSG00000257046.5	0.928411	-0.46236	0.330817	-1.39763	0.162224	0.27646	SLCO1B3-SLCO1B7	protein_coding
ENSG00000088002.12	533.805	-0.462019	0.142018	-3.25325	0.00114094	0.00444875	SULT2B1	protein_coding
ENSG00000235162.9	1598.17	-0.46201	0.107676	-4.29073	1.7809e-05	0.000112759	C12orf75	protein_coding
ENSG00000049541.11	2693.82	-0.461966	0.046069	-10.0277	1.15172e-23	1.92781e-21	RFC2	protein_coding
ENSG00000183605.17	1335.44	-0.46195	0.0529615	-8.72238	2.72416e-18	1.70234e-16	SFXN4	protein_coding
ENSG00000197903.8	1655.86	-0.461919	0.096328	-4.79527	1.62452e-06	1.31549e-05	H2BC12	protein_coding
ENSG00000270882.2	21.5274	-0.461828	0.114286	-4.041	5.32245e-05	0.000296652	H4C14	protein_coding
ENSG00000070669.17	73.575	-0.461625	0.0919616	-5.01975	5.17381e-07	4.61583e-06	ASNS	protein_coding
ENSG00000112144.16	2940.28	-0.461605	0.0758794	-6.0834	1.17663e-09	1.75749e-08	CILK1	protein_coding
ENSG00000164362.21	80.8538	-0.461534	0.160299	-2.87921	0.00398674	0.0131071	TERT	protein_coding
ENSG00000142168.15	9571.73	-0.461498	0.0525684	-8.77901	1.64924e-18	1.08528e-16	SOD1	protein_coding
ENSG00000115484.15	11039	-0.461462	0.0608118	-7.58837	3.23961e-14	1.07261e-12	CCT4	protein_coding
ENSG00000269791.5	0.114025	-0.461441	0.931275	-0.495494	0.620252		SSX4B	protein_coding
ENSG00000184508.12	290.253	-0.460632	0.0536259	-8.58972	8.71778e-18	5.00987e-16	HDDC3	protein_coding
ENSG00000152969.20	5.36711	-0.460577	0.156337	-2.94605	0.00321859	0.0109155	JAKMIP1	protein_coding
ENSG00000070886.12	20.2305	-0.460268	0.213265	-2.1582	0.0309122	0.073377	EPHA8	protein_coding
ENSG00000284626.1	0.304003	-0.460187	0.272134	-1.69103	0.0908307	0.175387	AC091167.7	protein_coding
ENSG00000088836.14	1831.71	-0.460024	0.126362	-3.64053	0.000272075	0.00126462	SLC4A11	protein_coding
ENSG00000204922.5	376.365	-0.459442	0.055401	-8.29302	1.10409e-16	5.42163e-15	UQCC3	protein_coding
ENSG00000187918.5	0.357348	-0.459397	0.461419	-0.995618	0.319436	0.460633	OR51I2	protein_coding
ENSG00000164438.6	40.9289	-0.459335	0.255203	-1.79988	0.0718792	0.145668	TLX3	protein_coding
ENSG00000145014.18	1530.27	-0.459307	0.084533	-5.43346	5.52709e-08	6.02269e-07	TMEM44	protein_coding
ENSG00000184983.11	3494.67	-0.459295	0.0527623	-8.70497	3.17657e-18	1.95322e-16	NDUFA6	protein_coding
ENSG00000005189.20	311.727	-0.459242	0.0692963	-6.62722	3.42065e-11	6.68301e-10	REXO5	protein_coding
ENSG00000171530.15	3778.07	-0.459176	0.0475454	-9.65763	4.56295e-22	5.56271e-20	TBCA	protein_coding
ENSG00000103044.11	10418.7	-0.459075	0.136434	-3.36482	0.000765941	0.00314129	HAS3	protein_coding
ENSG00000111052.7	339.912	-0.45906	0.143948	-3.18907	0.00142731	0.00539282	LIN7A	protein_coding
ENSG00000183513.9	1452.94	-0.459012	0.0487418	-9.41722	4.63198e-21	4.69667e-19	COA5	protein_coding
ENSG00000149809.16	1322.53	-0.458772	0.0813651	-5.63844	1.71601e-08	2.08057e-07	TM7SF2	protein_coding
ENSG00000230989.7	7035.14	-0.458592	0.0614892	-7.45809	8.7785e-14	2.66585e-12	HSBP1	protein_coding
ENSG00000113249.13	7.55009	-0.458394	0.184876	-2.47946	0.0131581	0.0361813	HAVCR1	protein_coding
ENSG00000183305.13	2.19414	-0.45822	0.344634	-1.32958	0.183656	0.305099	MAGEA2B	protein_coding
ENSG00000173163.10	1311.54	-0.45814	0.055774	-8.21423	2.13538e-16	1.00192e-14	COMMD1	protein_coding
ENSG00000165152.9	1806.78	-0.457743	0.114129	-4.01074	6.0529e-05	0.000332401	PGAP4	protein_coding
ENSG00000119013.9	1989.6	-0.457392	0.0530962	-8.6144	7.03061e-18	4.10177e-16	NDUFB3	protein_coding
ENSG00000131203.13	2030.58	-0.457006	0.154057	-2.96646	0.00301247	0.0103042	IDO1	protein_coding
ENSG00000174917.9	1886.88	-0.456862	0.0497231	-9.18812	3.99752e-20	3.52024e-18	MICOS13	protein_coding
ENSG00000213160.10	1112.97	-0.456319	0.0797574	-5.72134	1.05684e-08	1.32438e-07	KLHL23	protein_coding
ENSG00000180071.20	118.793	-0.456312	0.123573	-3.69265	0.000221931	0.00105337	ANKRD18A	protein_coding
ENSG00000196787.3	152.631	-0.456304	0.115621	-3.94655	7.9285e-05	0.000423064	H2AC11	protein_coding
ENSG00000105675.9	59.7178	-0.456252	0.225667	-2.02179	0.0431976	0.0965668	ATP4A	protein_coding
ENSG00000241127.8	567.263	-0.456038	0.0528508	-8.62879	6.20029e-18	3.63243e-16	YAE1	protein_coding
ENSG00000205089.8	53.8729	-0.45601	0.147147	-3.09901	0.00194171	0.00705091	CCNI2	protein_coding
ENSG00000146386.8	3453.84	-0.455993	0.0737533	-6.18268	6.3023e-10	9.84582e-09	ABRACL	protein_coding
ENSG00000172367.16	4.28676	-0.455751	0.144868	-3.14597	0.00165539	0.0061364	PDZD3	protein_coding
ENSG00000185615.16	65.1478	-0.455641	0.169583	-2.68683	0.00721331	0.0217146	PDIA2	protein_coding
ENSG00000196704.13	4431.73	-0.455275	0.0490103	-9.28938	1.55183e-20	1.46438e-18	AMZ2	protein_coding
ENSG00000148335.15	725.083	-0.455233	0.050508	-9.01308	2.00346e-19	1.55346e-17	NTMT1	protein_coding
ENSG00000164182.12	652.564	-0.4552	0.0571551	-7.9643	1.66158e-15	6.79799e-14	NDUFAF2	protein_coding
ENSG00000127989.14	879.635	-0.454982	0.0594815	-7.64912	2.02353e-14	6.92812e-13	MTERF1	protein_coding
ENSG00000175793.12	45136.8	-0.454936	0.108052	-4.21035	2.54972e-05	0.000154882	SFN	protein_coding
ENSG00000203724.11	135.878	-0.454894	0.0819896	-5.5482	2.88631e-08	3.33372e-07	C1orf53	protein_coding
ENSG00000213366.13	917.805	-0.454582	0.143345	-3.17124	0.00151787	0.00569014	GSTM2	protein_coding
ENSG00000175164.15	1309.06	-0.45458	0.14328	-3.17267	0.00151046	0.00566544	ABO	protein_coding
ENSG00000189159.16	8531.05	-0.454386	0.0596456	-7.61809	2.57447e-14	8.65289e-13	JPT1	protein_coding
ENSG00000130299.17	1368.44	-0.454092	0.0587345	-7.73127	1.0648e-14	3.85532e-13	GTPBP3	protein_coding
ENSG00000150527.17	2951.28	-0.454044	0.066536	-6.82403	8.85186e-12	1.91969e-10	MIA2	protein_coding
ENSG00000143252.16	4174.82	-0.453985	0.053256	-8.52459	1.53358e-17	8.62505e-16	SDHC	protein_coding
ENSG00000214253.9	4169.61	-0.453883	0.0572697	-7.92536	2.27485e-15	9.10392e-14	FIS1	protein_coding
ENSG00000113356.13	310.352	-0.453841	0.0811696	-5.59127	2.2542e-08	2.66567e-07	POLR3G	protein_coding
ENSG00000168255.20	129.906	-0.453779	0.117729	-3.85444	0.000115995	0.000592919	POLR2J3	protein_coding
ENSG00000108370.17	692.75	-0.453524	0.0989569	-4.58305	4.5825e-06	3.33726e-05	RGS9	protein_coding
ENSG00000128951.14	3126.53	-0.453245	0.0499167	-9.08003	1.08547e-19	8.90779e-18	DUT	protein_coding
ENSG00000118242.16	1799.2	-0.453198	0.0652568	-6.94484	3.78895e-12	8.74776e-11	MREG	protein_coding
ENSG00000011638.11	3262.15	-0.45313	0.072595	-6.24189	4.32328e-10	6.955e-09	TMEM159	protein_coding
ENSG00000171848.16	5597	-0.4531	0.0703008	-6.44516	1.15476e-10	2.06104e-09	RRM2	protein_coding
ENSG00000124787.14	427.318	-0.453046	0.0598555	-7.56899	3.76127e-14	1.22893e-12	RPP40	protein_coding
ENSG00000106355.10	2365.61	-0.45292	0.0499698	-9.06387	1.259e-19	1.01735e-17	LSM5	protein_coding
ENSG00000255552.7	1.57279	-0.45243	0.243402	-1.85877	0.0630593	0.13115	LY6G6E	protein_coding
ENSG00000176244.7	142.755	-0.451903	0.127026	-3.55755	0.000374327	0.00167528	ACBD7	protein_coding
ENSG00000126752.8	2.76953	-0.451782	0.301685	-1.49753	0.134255	0.239157	SSX1	protein_coding
ENSG00000139988.10	53.0835	-0.451616	0.161873	-2.78994	0.00527172	0.0166403	RDH12	protein_coding
ENSG00000175832.13	2028.23	-0.451613	0.121099	-3.7293	0.000192015	0.000925854	ETV4	protein_coding
ENSG00000212899.3	0.433874	-0.451595	0.435441	-1.0371	0.299691	0.439237	KRTAP3-3	protein_coding
ENSG00000100575.14	900.16	-0.451328	0.0497456	-9.07273	1.16074e-19	9.47025e-18	TIMM9	protein_coding
ENSG00000109182.12	107.827	-0.450978	0.251047	-1.79639	0.072433	0.146558	CWH43	protein_coding
ENSG00000205456.11	9.33013	-0.450822	0.179004	-2.5185	0.0117856	0.0329596	TP53TG3D	protein_coding
ENSG00000171346.16	49152.8	-0.450144	0.168811	-2.66656	0.00766308	0.0228597	KRT15	protein_coding
ENSG00000165480.16	688.03	-0.450074	0.0633125	-7.10877	1.1708e-12	2.92048e-11	SKA3	protein_coding
ENSG00000089356.18	415.518	-0.449913	0.132916	-3.38493	0.000711952	0.00294738	FXYD3	protein_coding
ENSG00000188612.12	8566.43	-0.449733	0.042521	-10.5767	3.82085e-26	1.0073e-23	SUMO2	protein_coding
ENSG00000203786.6	71.5152	-0.449689	0.243755	-1.84484	0.0650603	0.134459	KPRP	protein_coding
ENSG00000147889.18	1951.15	-0.449543	0.180443	-2.49133	0.0127267	0.0351762	CDKN2A	protein_coding
ENSG00000006625.18	1619.7	-0.449372	0.063453	-7.08196	1.42126e-12	3.50381e-11	GGCT	protein_coding
ENSG00000157778.9	2525.13	-0.449277	0.0561044	-8.00786	1.16718e-15	4.91835e-14	PSMG3	protein_coding
ENSG00000148053.17	20183.7	-0.448964	0.18484	-2.42894	0.0151432	0.0405947	NTRK2	protein_coding
ENSG00000140284.11	389.826	-0.448939	0.11858	-3.78595	0.00015312	0.000758337	SLC27A2	protein_coding
ENSG00000132823.11	2742.8	-0.448871	0.0547698	-8.19559	2.49367e-16	1.15971e-14	OSER1	protein_coding
ENSG00000162641.20	11.2105	-0.448868	0.15831	-2.83538	0.00457706	0.014744	AKNAD1	protein_coding
ENSG00000163331.12	3045.26	-0.44853	0.188012	-2.38565	0.0170491	0.0448244	DAPL1	protein_coding
ENSG00000273611.5	1435.25	-0.448517	0.0446129	-10.0535	8.86268e-24	1.51351e-21	ZNHIT3	protein_coding
ENSG00000143184.5	159.719	-0.4484	0.0930725	-4.81775	1.45187e-06	1.18846e-05	XCL1	protein_coding
ENSG00000144867.13	5869.8	-0.448335	0.0571401	-7.84624	4.28707e-15	1.63798e-13	SRPRB	protein_coding
ENSG00000135226.18	7.01217	-0.447915	0.256885	-1.74364	0.0812223	0.160621	UGT2B28	protein_coding
ENSG00000165490.13	992.483	-0.447897	0.0736633	-6.08033	1.19937e-09	1.78891e-08	DDIAS	protein_coding
ENSG00000006059.4	30.6241	-0.447821	0.199439	-2.2454	0.0247426	0.0610832	KRT33A	protein_coding
ENSG00000105393.16	1033.52	-0.447444	0.0428657	-10.4383	1.65818e-25	3.95162e-23	BABAM1	protein_coding
ENSG00000257949.7	1.85706	-0.44739	0.136958	-3.26663	0.00108838	0.00426662	TEN1	protein_coding
ENSG00000077721.16	5019.78	-0.447026	0.051129	-8.74312	2.26767e-18	1.43838e-16	UBE2A	protein_coding
ENSG00000169599.13	1418.77	-0.446893	0.0539763	-8.27942	1.2378e-16	6.02908e-15	NFU1	protein_coding
ENSG00000006015.18	1338.47	-0.446218	0.0664657	-6.7135	1.90005e-11	3.89627e-10	REX1BD	protein_coding
ENSG00000129810.15	259.341	-0.446003	0.0636798	-7.00384	2.4904e-12	5.93154e-11	SGO1	protein_coding
ENSG00000169908.12	23430.9	-0.445902	0.103505	-4.30803	1.64716e-05	0.000105223	TM4SF1	protein_coding
ENSG00000090266.13	2167.89	-0.445852	0.049957	-8.9247	4.46919e-19	3.25026e-17	NDUFB2	protein_coding
ENSG00000166797.11	2206.74	-0.445799	0.0473187	-9.42121	4.459e-21	4.53217e-19	CIAO2A	protein_coding
ENSG00000145781.9	908.233	-0.445725	0.070858	-6.2904	3.16659e-10	5.22166e-09	COMMD10	protein_coding
ENSG00000108352.13	5019.41	-0.445704	0.119687	-3.7239	0.000196168	0.000944153	RAPGEFL1	protein_coding
ENSG00000103202.13	4500.52	-0.445588	0.0613981	-7.25735	3.94738e-13	1.06665e-11	NME4	protein_coding
ENSG00000085662.14	6413.37	-0.445559	0.0897424	-4.96486	6.87492e-07	5.99651e-06	AKR1B1	protein_coding
ENSG00000163689.20	421.693	-0.445298	0.090373	-4.92733	8.33601e-07	7.15114e-06	CFAP20DC	protein_coding
ENSG00000164304.16	20.541	-0.44526	0.105433	-4.22315	2.40915e-05	0.000147447	CAGE1	protein_coding
ENSG00000188747.8	425.357	-0.445228	0.0978747	-4.54896	5.39118e-06	3.86021e-05	NOXA1	protein_coding
ENSG00000160318.6	33.2606	-0.44514	0.0948651	-4.69235	2.70086e-06	2.08244e-05	CLDND2	protein_coding
ENSG00000125492.10	0.56042	-0.445079	0.291152	-1.52868	0.126344	0.227953	BARHL1	protein_coding
ENSG00000214160.10	6912.92	-0.444934	0.068893	-6.45834	1.05861e-10	1.90013e-09	ALG3	protein_coding
ENSG00000182173.13	2237.16	-0.444885	0.0474159	-9.38262	6.43539e-21	6.4325e-19	TSEN54	protein_coding
ENSG00000132016.11	182.089	-0.444818	0.100163	-4.44096	8.95582e-06	6.0989e-05	C19orf57	protein_coding
ENSG00000153140.9	718.363	-0.444739	0.0492972	-9.0216	1.85362e-19	1.456e-17	CETN3	protein_coding
ENSG00000224902.5	0.344357	-0.44453	1.12375	-0.395578	0.692416	0.793824	GAGE12H	protein_coding
ENSG00000145642.12	7.0698	-0.444292	0.17899	-2.48222	0.0130567	0.0359471	SHISAL2B	protein_coding
ENSG00000148334.16	2901.66	-0.444072	0.0468782	-9.47288	2.7224e-21	2.94445e-19	PTGES2	protein_coding
ENSG00000197651.4	1.83927	-0.444003	0.347705	-1.27695	0.201619	0.326954	CCER1	protein_coding
ENSG00000148120.17	3547.67	-0.443935	0.0744906	-5.95961	2.52838e-09	3.56688e-08	AOPEP	protein_coding
ENSG00000173213.9	23.5022	-0.443932	0.124283	-3.57195	0.000354326	0.00159558	TUBB8B	protein_coding
ENSG00000106028.11	3994.04	-0.443841	0.0463377	-9.57838	9.85754e-22	1.13918e-19	SSBP1	protein_coding
ENSG00000165948.11	456.109	-0.443814	0.0630287	-7.04146	1.90235e-12	4.59583e-11	IFI27L1	protein_coding
ENSG00000117215.15	518.217	-0.443762	0.164872	-2.69155	0.00711215	0.0214514	PLA2G2D	protein_coding
ENSG00000186645.10	3.73498	-0.443723	0.146199	-3.03506	0.00240488	0.00849087	SPDYE17	protein_coding
ENSG00000104321.11	160.526	-0.443577	0.160502	-2.76369	0.00571514	0.0178162	TRPA1	protein_coding
ENSG00000176204.13	31.1441	-0.44353	0.215284	-2.06021	0.0393789	0.0894476	LRRTM4	protein_coding
ENSG00000204264.12	4837.35	-0.44352	0.0838646	-5.28852	1.23307e-07	1.25633e-06	PSMB8	protein_coding
ENSG00000105649.10	171.6	-0.443517	0.0750492	-5.90969	3.42762e-09	4.74189e-08	RAB3A	protein_coding
ENSG00000112116.10	0.720842	-0.443449	0.236637	-1.87396	0.0609353	0.127622	IL17F	protein_coding
ENSG00000189013.14	41.4724	-0.442919	0.145132	-3.05184	0.00227442	0.00808164	KIR2DL4	protein_coding
ENSG00000173660.12	7218.19	-0.442758	0.0550737	-8.03937	9.03008e-16	3.85134e-14	UQCRH	protein_coding
ENSG00000048162.21	916.282	-0.442749	0.0530814	-8.34095	7.36977e-17	3.71847e-15	NOP16	protein_coding
ENSG00000173826.15	9.88119	-0.44265	0.173619	-2.54955	0.0107863	0.0305743	KCNH6	protein_coding
ENSG00000155368.16	8087.07	-0.442112	0.0610245	-7.24483	4.32993e-13	1.16367e-11	DBI	protein_coding
ENSG00000249860.4	0.314206	-0.442102	0.298524	-1.48096	0.138617	0.245292	MTRNR2L5	protein_coding
ENSG00000075702.18	1297.25	-0.442089	0.0802212	-5.51087	3.57055e-08	4.04103e-07	WDR62	protein_coding
ENSG00000114744.9	3354.87	-0.441938	0.0610941	-7.23373	4.69893e-13	1.25605e-11	COMMD2	protein_coding
ENSG00000153044.10	939.633	-0.441888	0.0617487	-7.15623	8.29238e-13	2.11732e-11	CENPH	protein_coding
ENSG00000179083.6	163.622	-0.441881	0.256256	-1.72438	0.08464	0.166025	FAM133A	protein_coding
ENSG00000178538.10	305.142	-0.441642	0.187155	-2.35977	0.0182863	0.0475369	CA8	protein_coding
ENSG00000196839.13	1348.75	-0.44164	0.0947966	-4.65882	3.18026e-06	2.41184e-05	ADA	protein_coding
ENSG00000131188.12	209.067	-0.441018	0.0789536	-5.58579	2.32636e-08	2.74254e-07	PRR7	protein_coding
ENSG00000181061.14	1792.45	-0.440724	0.0608333	-7.24479	4.33125e-13	1.16367e-11	HIGD1A	protein_coding
ENSG00000136861.18	4835.2	-0.440697	0.0972496	-4.53161	5.85347e-06	4.16086e-05	CDK5RAP2	protein_coding
ENSG00000170417.16	470.483	-0.440696	0.0592887	-7.43306	1.06117e-13	3.16932e-12	TMEM182	protein_coding
ENSG00000204388.7	6453.1	-0.440667	0.078048	-5.6461	1.64131e-08	2.00208e-07	HSPA1B	protein_coding
ENSG00000135441.7	193.961	-0.440589	0.0567329	-7.76601	8.09944e-15	2.9708e-13	BLOC1S1	protein_coding
ENSG00000106591.4	2104.08	-0.440492	0.0531358	-8.28993	1.13316e-16	5.545e-15	MRPL32	protein_coding
ENSG00000111247.15	1235.69	-0.440229	0.0710322	-6.1976	5.73306e-10	9.00322e-09	RAD51AP1	protein_coding
ENSG00000136938.9	10287.9	-0.440201	0.0484848	-9.07915	1.09431e-19	8.94552e-18	ANP32B	protein_coding
ENSG00000188818.12	347.259	-0.440173	0.131695	-3.34236	0.000830683	0.00337108	ZDHHC11	protein_coding
ENSG00000122705.17	7987.8	-0.440149	0.0643827	-6.83646	8.11759e-12	1.77414e-10	CLTA	protein_coding
ENSG00000164181.14	529.653	-0.440021	0.0848865	-5.18364	2.176e-07	2.10525e-06	ELOVL7	protein_coding
ENSG00000182551.14	5963.64	-0.440015	0.0682143	-6.45048	1.11498e-10	1.99538e-09	ADI1	protein_coding
ENSG00000153060.8	10.5652	-0.439894	0.125289	-3.51102	0.000446386	0.00195667	TEKT5	protein_coding
ENSG00000100567.13	5133.49	-0.439748	0.0464061	-9.47609	2.64001e-21	2.86371e-19	PSMA3	protein_coding
ENSG00000170075.9	44.3235	-0.439714	0.110417	-3.98231	6.82481e-05	0.000370356	GPR37L1	protein_coding
ENSG00000167085.13	4356.88	-0.439695	0.048564	-9.05393	1.37911e-19	1.09967e-17	PHB	protein_coding
ENSG00000174109.5	697.345	-0.439417	0.0493491	-8.90425	5.37487e-19	3.85574e-17	C16orf91	protein_coding
ENSG00000100528.12	5776.6	-0.439252	0.0645693	-6.80281	1.026e-11	2.20467e-10	CNIH1	protein_coding
ENSG00000221887.6	90.3672	-0.43922	0.150678	-2.91495	0.00355742	0.0119026	HMSD	protein_coding
ENSG00000128311.14	2150.37	-0.439207	0.0791812	-5.54686	2.90848e-08	3.35749e-07	TST	protein_coding
ENSG00000177570.15	2092.07	-0.439123	0.106691	-4.11586	3.85741e-05	0.000223532	SAMD12	protein_coding
ENSG00000187630.17	556.806	-0.439107	0.0605654	-7.25013	4.16367e-13	1.1215e-11	DHRS4L2	protein_coding
ENSG00000132341.12	20558.9	-0.439083	0.0485279	-9.04805	1.4555e-19	1.1562e-17	RAN	protein_coding
ENSG00000124900.12	0.144598	-0.439007	0.990091	-0.443401	0.657476		TRIM51	protein_coding
ENSG00000130159.14	2147.5	-0.43887	0.0515494	-8.51358	1.68639e-17	9.4467e-16	ECSIT	protein_coding
ENSG00000242866.10	17.9158	-0.438849	0.151227	-2.90191	0.00370889	0.012336	STRC	protein_coding
ENSG00000164466.13	3941.96	-0.438841	0.0609068	-7.20513	5.79894e-13	1.52118e-11	SFXN1	protein_coding
ENSG00000178462.12	41.9184	-0.438734	0.153072	-2.86619	0.0041544	0.0135685	TUBAL3	protein_coding
ENSG00000173894.11	2151.4	-0.438375	0.110012	-3.98479	6.75399e-05	0.000366984	CBX2	protein_coding
ENSG00000183248.12	389.684	-0.438256	0.148512	-2.95099	0.00316761	0.0107665	PRR36	protein_coding
ENSG00000128944.13	1601.01	-0.438011	0.0544573	-8.0432	8.75194e-16	3.74787e-14	KNSTRN	protein_coding
ENSG00000233493.4	136.257	-0.437834	0.0882664	-4.96037	7.03602e-07	6.1231e-06	TMEM238	protein_coding
ENSG00000163273.4	198.89	-0.437682	0.211749	-2.06699	0.0387355	0.0882753	NPPC	protein_coding
ENSG00000160183.17	325.146	-0.437679	0.163542	-2.67624	0.00744527	0.0223062	TMPRSS3	protein_coding
ENSG00000075188.9	1305.32	-0.437494	0.0461941	-9.47077	2.77788e-21	2.99677e-19	NUP37	protein_coding
ENSG00000146425.11	4549.6	-0.437467	0.0582025	-7.51628	5.6355e-14	1.78999e-12	DYNLT1	protein_coding
ENSG00000111291.8	248.791	-0.437399	0.140201	-3.1198	0.00180972	0.00663559	GPRC5D	protein_coding
ENSG00000111196.10	1178.66	-0.437138	0.0557325	-7.8435	4.38154e-15	1.66803e-13	MAGOHB	protein_coding
ENSG00000143194.13	39.2872	-0.437078	0.237954	-1.83681	0.0662373	0.136497	MAEL	protein_coding
ENSG00000156395.13	26.9191	-0.436671	0.294656	-1.48197	0.138348	0.244949	SORCS3	protein_coding
ENSG00000118777.12	278.194	-0.436564	0.126953	-3.43878	0.000584346	0.00247921	ABCG2	protein_coding
ENSG00000144362.12	81.4261	-0.436294	0.0598688	-7.28751	3.15731e-13	8.67613e-12	PHOSPHO2	protein_coding
ENSG00000261147.1	0.156463	-0.436157	0.429515	-1.01546	0.309885		AC091167.2	protein_coding
ENSG00000101624.11	532.324	-0.436036	0.0565185	-7.71492	1.21056e-14	4.35316e-13	CEP76	protein_coding
ENSG00000008282.9	10778.2	-0.436003	0.0632527	-6.89303	5.46152e-12	1.22931e-10	SYPL1	protein_coding
ENSG00000249992.2	1037.1	-0.435863	0.122104	-3.56959	0.00035754	0.001608	TMEM158	protein_coding
ENSG00000117543.21	1044.23	-0.435668	0.0499438	-8.72318	2.70505e-18	1.69291e-16	DPH5	protein_coding
ENSG00000101444.13	13314.4	-0.435527	0.0635096	-6.85766	6.99987e-12	1.54749e-10	AHCY	protein_coding
ENSG00000079616.13	2734.72	-0.435444	0.0487421	-8.93363	4.12261e-19	3.01903e-17	KIF22	protein_coding
ENSG00000196091.15	111.952	-0.43542	0.282662	-1.54043	0.123456	0.22394	MYBPC1	protein_coding
ENSG00000105865.11	275.876	-0.435211	0.0514323	-8.46182	2.6324e-17	1.43089e-15	DUS4L	protein_coding
ENSG00000178999.13	1656.92	-0.435117	0.0723994	-6.00995	1.85578e-09	2.67437e-08	AURKB	protein_coding
ENSG00000008324.12	714.635	-0.43507	0.0449525	-9.67845	3.72311e-22	4.63258e-20	SS18L2	protein_coding
ENSG00000115163.15	766.4	-0.434957	0.0651362	-6.67766	2.42795e-11	4.87915e-10	CENPA	protein_coding
ENSG00000102554.14	14534.7	-0.434938	0.0936118	-4.64618	3.38131e-06	2.54282e-05	KLF5	protein_coding
ENSG00000163032.12	2234.23	-0.434876	0.124029	-3.50625	0.000454474	0.00198923	VSNL1	protein_coding
ENSG00000173141.5	1959.93	-0.434874	0.0471841	-9.21653	3.06862e-20	2.74814e-18	MRPL57	protein_coding
ENSG00000106245.11	2012.9	-0.434828	0.049917	-8.71104	3.01112e-18	1.86508e-16	BUD31	protein_coding
ENSG00000011332.19	147.784	-0.434794	0.122663	-3.54463	0.00039316	0.00174917	DPF1	protein_coding
ENSG00000116771.6	178.411	-0.434674	0.0967219	-4.49406	6.98782e-06	4.87599e-05	AGMAT	protein_coding
ENSG00000213892.12	2.97515	-0.43467	0.23436	-1.85471	0.0636378	0.132154	CEACAM16	protein_coding
ENSG00000141127.15	2071.41	-0.434399	0.0581039	-7.47624	7.64782e-14	2.35297e-12	PRPSAP2	protein_coding
ENSG00000181885.18	3426.16	-0.434326	0.0917372	-4.73446	2.19642e-06	1.72882e-05	CLDN7	protein_coding
ENSG00000166441.13	39134.9	-0.434075	0.059432	-7.30373	2.79893e-13	7.798e-12	RPL27A	protein_coding
ENSG00000114124.2	18.6138	-0.434007	0.136142	-3.18791	0.00143306	0.00541066	GRK7	protein_coding
ENSG00000184924.5	510.245	-0.433883	0.0595005	-7.29209	3.05189e-13	8.42445e-12	PTRHD1	protein_coding
ENSG00000107020.10	1034.3	-0.433728	0.0721131	-6.01455	1.8039e-09	2.60761e-08	PLGRKT	protein_coding
ENSG00000163864.17	702.424	-0.43341	0.093798	-4.62068	3.82485e-06	2.83693e-05	NMNAT3	protein_coding
ENSG00000164919.11	4348.03	-0.433405	0.0579202	-7.4828	7.27572e-14	2.25328e-12	COX6C	protein_coding
ENSG00000111843.14	4796.53	-0.433083	0.0579377	-7.47498	7.72169e-14	2.37397e-12	TMEM14C	protein_coding
ENSG00000105197.11	4528.73	-0.433064	0.0667934	-6.48364	8.9536e-11	1.62439e-09	TIMM50	protein_coding
ENSG00000166558.11	4.68766	-0.432773	0.227557	-1.90183	0.0571939	0.121304	SLC38A8	protein_coding
ENSG00000197223.12	1111.28	-0.432564	0.053593	-8.07127	6.95684e-16	3.019e-14	C1D	protein_coding
ENSG00000041357.16	8304.27	-0.432498	0.043238	-10.0027	1.48249e-23	2.41439e-21	PSMA4	protein_coding
ENSG00000122574.11	551.842	-0.432451	0.128086	-3.37627	0.000734762	0.00302664	WIPF3	protein_coding
ENSG00000126768.12	2265.55	-0.432306	0.0540535	-7.99775	1.26716e-15	5.30787e-14	TIMM17B	protein_coding
ENSG00000162398.11	29.9024	-0.432125	0.123458	-3.50017	0.000464961	0.00202713	LEXM	protein_coding
ENSG00000154227.13	1559.48	-0.432043	0.163224	-2.64693	0.00812264	0.0239998	CERS3	protein_coding
ENSG00000172969.7	2.25887	-0.431879	0.24011	-1.79867	0.0720708	0.145993	FRG2C	protein_coding
ENSG00000197849.6	0.843793	-0.431799	0.49038	-0.88054	0.378567	0.522565	OR8G1	protein_coding
ENSG00000163006.12	494.405	-0.431776	0.0590724	-7.30928	2.68581e-13	7.50265e-12	CCDC138	protein_coding
ENSG00000158023.10	2210.04	-0.431763	0.109171	-3.9549	7.65653e-05	0.000409952	CFAP251	protein_coding
ENSG00000170290.4	15.0313	-0.431458	0.17013	-2.53605	0.0112112	0.0316026	SLN	protein_coding
ENSG00000148362.11	1496.89	-0.431384	0.0562127	-7.67413	1.66544e-14	5.82504e-13	PAXX	protein_coding
ENSG00000138109.11	48.1621	-0.431275	0.195673	-2.20406	0.0275201	0.0667047	CYP2C9	protein_coding
ENSG00000107371.14	867.222	-0.431255	0.0587357	-7.34229	2.09976e-13	5.98604e-12	EXOSC3	protein_coding
ENSG00000160688.19	3497.14	-0.431229	0.045345	-9.50997	1.90712e-21	2.09843e-19	FLAD1	protein_coding
ENSG00000108826.16	2116.83	-0.431217	0.0468558	-9.20305	3.47943e-20	3.0898e-18	MRPL27	protein_coding
ENSG00000206531.10	11.0656	-0.431029	0.144361	-2.98578	0.00282857	0.00977085	CD200R1L	protein_coding
ENSG00000173272.16	1911.92	-0.430961	0.0587644	-7.3337	2.23884e-13	6.35081e-12	MZT2A	protein_coding
ENSG00000141378.15	1333.51	-0.43044	0.0470421	-9.15009	5.68844e-20	4.89681e-18	PTRH2	protein_coding
ENSG00000167130.18	1432.44	-0.430359	0.0487631	-8.82551	1.08962e-18	7.38928e-17	DOLPP1	protein_coding
ENSG00000138085.17	6575.22	-0.430247	0.0524156	-8.20838	2.24186e-16	1.04954e-14	ATRAID	protein_coding
ENSG00000165805.10	1.99845	-0.430098	0.140342	-3.06464	0.00217933	0.00777981	C12orf50	protein_coding
ENSG00000065518.8	6116.06	-0.429512	0.0545955	-7.86717	3.62755e-15	1.40251e-13	NDUFB4	protein_coding
ENSG00000165716.11	251.814	-0.429364	0.112573	-3.81411	0.000136675	0.000685339	DIPK1B	protein_coding
ENSG00000168061.17	709.631	-0.429206	0.0561851	-7.63915	2.18661e-14	7.4562e-13	SAC3D1	protein_coding
ENSG00000113734.18	484.531	-0.429074	0.0505547	-8.48732	2.11452e-17	1.17204e-15	BNIP1	protein_coding
ENSG00000148444.16	444.286	-0.428902	0.0551365	-7.77892	7.31477e-15	2.70653e-13	COMMD3	protein_coding
ENSG00000176340.4	2805.42	-0.428631	0.0512557	-8.3626	6.13499e-17	3.14435e-15	COX8A	protein_coding
ENSG00000161542.17	2923.45	-0.428444	0.0481152	-8.90455	5.36014e-19	3.85172e-17	PRPSAP1	protein_coding
ENSG00000178363.5	440.387	-0.428369	0.171705	-2.4948	0.0126027	0.0348862	CALML3	protein_coding
ENSG00000256162.2	0.999339	-0.428244	0.222569	-1.92409	0.0543428	0.116366	SMLR1	protein_coding
ENSG00000137720.8	759.971	-0.428198	0.0673096	-6.36162	1.9964e-10	3.43015e-09	C11orf1	protein_coding
ENSG00000111850.11	402.501	-0.427784	0.0593992	-7.20186	5.93976e-13	1.5504e-11	SMIM8	protein_coding
ENSG00000160563.14	1270.92	-0.427709	0.0520056	-8.22428	1.96366e-16	9.28577e-15	MED27	protein_coding
ENSG00000156687.11	19.0859	-0.427662	0.289054	-1.47952	0.139001	0.2458	UNC5D	protein_coding
ENSG00000152455.16	659.623	-0.42761	0.0508955	-8.40172	4.39983e-17	2.31987e-15	SUV39H2	protein_coding
ENSG00000130558.20	3346.37	-0.427498	0.186899	-2.28733	0.0221768	0.0558071	OLFM1	protein_coding
ENSG00000229937.9	0.337421	-0.427344	0.327443	-1.30509	0.191862	0.315046	PRPS1L1	protein_coding
ENSG00000153933.10	671.389	-0.427311	0.0616322	-6.93324	4.11311e-12	9.42908e-11	DGKE	protein_coding
ENSG00000147257.15	7793.15	-0.427191	0.174594	-2.44677	0.0144144	0.0390029	GPC3	protein_coding
ENSG00000186283.14	5013.46	-0.427106	0.0569139	-7.50442	6.17017e-14	1.93505e-12	TOR3A	protein_coding
ENSG00000170584.11	1294.21	-0.427088	0.0413206	-10.336	4.84492e-25	1.04802e-22	NUDCD2	protein_coding
ENSG00000109854.14	3972.08	-0.427052	0.0679823	-6.28181	3.3465e-10	5.50112e-09	HTATIP2	protein_coding
ENSG00000197241.3	2.90814	-0.426967	0.146322	-2.918	0.00352285	0.0118019	SLC2A7	protein_coding
ENSG00000120334.15	753.933	-0.426785	0.056835	-7.50919	5.94929e-14	1.88116e-12	CENPL	protein_coding
ENSG00000266472.6	3152.14	-0.42668	0.0542876	-7.85963	3.85276e-15	1.4855e-13	MRPS21	protein_coding
ENSG00000148290.10	1986.19	-0.426658	0.0474269	-8.99612	2.33832e-19	1.78682e-17	SURF1	protein_coding
ENSG00000104980.8	2184.01	-0.426629	0.0509013	-8.38149	5.22603e-17	2.71812e-15	TIMM44	protein_coding
ENSG00000196427.13	3.29729	-0.426574	0.286879	-1.48695	0.137029	0.243041	NBPF4	protein_coding
ENSG00000169006.7	2.60245	-0.426567	0.253445	-1.68308	0.0923598	0.177705	NTSR2	protein_coding
ENSG00000163964.17	3791.48	-0.426553	0.0779033	-5.47542	4.36478e-08	4.85268e-07	PIGX	protein_coding
ENSG00000240021.10	7.35351	-0.426522	0.194689	-2.19078	0.0284674	0.068581	TEX35	protein_coding
ENSG00000253548.1	0.502212	-0.426507	0.331813	-1.28538	0.198658	0.323335	PYDC2	protein_coding
ENSG00000198125.13	216.861	-0.426331	0.173418	-2.4584	0.0139556	0.0379513	MB	protein_coding
ENSG00000125835.19	9552.23	-0.426027	0.0541369	-7.86943	3.56275e-15	1.37998e-13	SNRPB	protein_coding
ENSG00000101166.16	5713.96	-0.425942	0.0552901	-7.70376	1.32124e-14	4.71898e-13	PRELID3B	protein_coding
ENSG00000171612.7	809.585	-0.425813	0.0675115	-6.30727	2.84006e-10	4.73873e-09	SLC25A33	protein_coding
ENSG00000085871.9	1889.45	-0.425751	0.063523	-6.70231	2.05147e-11	4.18035e-10	MGST2	protein_coding
ENSG00000203811.1	4.21444	-0.42573	0.201542	-2.11236	0.0346556	0.080687	H3C14	protein_coding
ENSG00000170779.11	2119.83	-0.425715	0.0649782	-6.55166	5.69003e-11	1.06649e-09	CDCA4	protein_coding
ENSG00000100911.16	6873.12	-0.425689	0.0639345	-6.65821	2.77188e-11	5.5177e-10	PSME2	protein_coding
ENSG00000124802.12	292.283	-0.425501	0.0594448	-7.15792	8.19122e-13	2.09529e-11	EEF1E1	protein_coding
ENSG00000139428.12	1701.06	-0.425481	0.0516971	-8.23026	1.86807e-16	8.88354e-15	MMAB	protein_coding
ENSG00000108561.8	5359.2	-0.425392	0.0643711	-6.60843	3.88411e-11	7.51196e-10	C1QBP	protein_coding
ENSG00000118785.14	47721.2	-0.425377	0.153454	-2.77201	0.00557111	0.0174406	SPP1	protein_coding
ENSG00000061794.13	4166.17	-0.425349	0.0591911	-7.18602	6.67078e-13	1.72732e-11	MRPS35	protein_coding
ENSG00000196262.15	22975.9	-0.425214	0.0525801	-8.08697	6.11658e-16	2.67638e-14	PPIA	protein_coding
ENSG00000103257.9	17687.9	-0.425094	0.103106	-4.1229	3.74138e-05	0.000217743	SLC7A5	protein_coding
ENSG00000074803.20	3.02933	-0.425028	0.17457	-2.43472	0.0149033	0.0400789	SLC12A1	protein_coding
ENSG00000177614.11	1268.51	-0.424957	0.144514	-2.94058	0.00327597	0.0110839	PGBD5	protein_coding
ENSG00000162620.16	58.8951	-0.424931	0.100244	-4.23895	2.24569e-05	0.000138629	LRRIQ3	protein_coding
ENSG00000165775.18	3247.98	-0.424883	0.0597298	-7.11341	1.13213e-12	2.82737e-11	FUNDC2	protein_coding
ENSG00000184374.3	47.9672	-0.424853	0.16069	-2.64393	0.0081949	0.0241913	COLEC10	protein_coding
ENSG00000100387.9	3829.56	-0.424716	0.0571496	-7.43166	1.07246e-13	3.19926e-12	RBX1	protein_coding
ENSG00000170540.15	10687.1	-0.424589	0.0515151	-8.24203	1.69311e-16	8.12481e-15	ARL6IP1	protein_coding
ENSG00000105374.10	591.197	-0.424567	0.119745	-3.54558	0.000391747	0.00174417	NKG7	protein_coding
ENSG00000112208.11	1038.73	-0.424412	0.0927496	-4.57589	4.74198e-06	3.4433e-05	BAG2	protein_coding
ENSG00000111665.12	1371.07	-0.423862	0.0690837	-6.13548	8.49033e-10	1.29852e-08	CDCA3	protein_coding
ENSG00000165724.6	1515.96	-0.423654	0.0554962	-7.63393	2.27697e-14	7.72065e-13	ZMYND19	protein_coding
ENSG00000003096.14	1247.93	-0.423214	0.122341	-3.4593	0.000541591	0.00231951	KLHL13	protein_coding
ENSG00000116898.12	3687.53	-0.42316	0.0559157	-7.56781	3.79554e-14	1.23916e-12	MRPS15	protein_coding
ENSG00000132196.15	698.072	-0.423151	0.0575656	-7.35077	1.97062e-13	5.64309e-12	HSD17B7	protein_coding
ENSG00000179284.5	7.35461	-0.423097	0.136202	-3.10641	0.00189376	0.00689946	DAND5	protein_coding
ENSG00000280987.4	0.55998	-0.422879	0.2103	-2.01084	0.0443424	0.0986658	MATR3	protein_coding
ENSG00000162961.14	2559.09	-0.422695	0.0475868	-8.8826	6.53161e-19	4.62265e-17	DPY30	protein_coding
ENSG00000170006.12	1776.3	-0.422658	0.102632	-4.11821	3.81828e-05	0.000221661	TMEM154	protein_coding
ENSG00000102243.13	224.035	-0.422615	0.187716	-2.25135	0.0243631	0.0602981	VGLL1	protein_coding
ENSG00000121853.4	1.60576	-0.422537	0.227335	-1.85865	0.0630764	0.131175	GHSR	protein_coding
ENSG00000198938.2	205351	-0.422417	0.0789024	-5.35366	8.61932e-08	9.02835e-07	MT-CO3	protein_coding
ENSG00000125611.15	978.587	-0.422264	0.0553832	-7.6244	2.45167e-14	8.27311e-13	CHCHD5	protein_coding
ENSG00000196290.16	1634.42	-0.422184	0.0477936	-8.83347	1.01473e-18	6.92596e-17	NIF3L1	protein_coding
ENSG00000167769.5	10.3407	-0.422075	0.211714	-1.99361	0.0461949	0.101997	ACER1	protein_coding
ENSG00000285982.1	0.444024	-0.422051	0.339056	-1.24478	0.213213	0.341169	AC012213.5	protein_coding
ENSG00000105220.17	32498.8	-0.42195	0.0722603	-5.83931	5.24175e-09	6.98806e-08	GPI	protein_coding
ENSG00000072210.19	8603.41	-0.42167	0.0875096	-4.81856	1.44598e-06	1.18409e-05	ALDH3A2	protein_coding
ENSG00000029153.14	4764.75	-0.421447	0.0959589	-4.39195	1.12338e-05	7.46461e-05	ARNTL2	protein_coding
ENSG00000060762.19	1174.46	-0.421323	0.0676388	-6.22901	4.69382e-10	7.51386e-09	MPC1	protein_coding
ENSG00000069206.15	1.91927	-0.421184	0.267646	-1.57366	0.115565	0.212394	ADAM7	protein_coding
ENSG00000137547.9	2935.74	-0.421154	0.058879	-7.15287	8.49836e-13	2.16598e-11	MRPL15	protein_coding
ENSG00000223614.5	0.351527	-0.421105	0.549727	-0.766025	0.443661	0.584833	ZNF735	protein_coding
ENSG00000181038.14	653.761	-0.421075	0.0435873	-9.66048	4.43778e-22	5.44157e-20	METTL23	protein_coding
ENSG00000150787.8	1338.63	-0.421066	0.0610714	-6.89465	5.39989e-12	1.21739e-10	PTS	protein_coding
ENSG00000130731.16	2157.68	-0.420933	0.0478827	-8.79091	1.48357e-18	9.87041e-17	METTL26	protein_coding
ENSG00000102098.19	247.307	-0.420708	0.129954	-3.23736	0.00120641	0.00466644	SCML2	protein_coding
ENSG00000138755.6	4629.72	-0.420623	0.152657	-2.75535	0.00586301	0.018186	CXCL9	protein_coding
ENSG00000066379.15	617.293	-0.420535	0.0520059	-8.08629	6.1508e-16	2.68857e-14	POLR1H	protein_coding
ENSG00000180573.9	1959.93	-0.420441	0.0970563	-4.33193	1.47811e-05	9.54212e-05	H2AC6	protein_coding
ENSG00000175063.17	3513.42	-0.420334	0.0695252	-6.04578	1.48692e-09	2.1884e-08	UBE2C	protein_coding
ENSG00000160446.19	2514.72	-0.420301	0.0558603	-7.52414	5.307e-14	1.69459e-12	ZDHHC12	protein_coding
ENSG00000151287.17	270.269	-0.420206	0.0674912	-6.22609	4.78221e-10	7.64084e-09	TEX30	protein_coding
ENSG00000140395.9	2572.4	-0.420065	0.0477817	-8.79134	1.47785e-18	9.84787e-17	WDR61	protein_coding
ENSG00000111802.14	3211.95	-0.419812	0.0649797	-6.46066	1.04244e-10	1.87511e-09	TDP2	protein_coding
ENSG00000132423.12	677.585	-0.419775	0.054842	-7.65425	1.94436e-14	6.68965e-13	COQ3	protein_coding
ENSG00000108924.14	702.497	-0.419762	0.130898	-3.20678	0.0013423	0.00511977	HLF	protein_coding
ENSG00000249884.8	5.56215	-0.419722	0.109783	-3.82319	0.000131734	0.000663166	RNF103-CHMP3	protein_coding
ENSG00000147586.10	236.041	-0.419672	0.0631917	-6.64126	3.11023e-11	6.11906e-10	MRPS28	protein_coding
ENSG00000171453.20	1476.18	-0.419595	0.0503776	-8.329	8.15259e-17	4.09386e-15	POLR1C	protein_coding
ENSG00000122733.12	354.839	-0.419533	0.186571	-2.24866	0.0245344	0.060665	PHF24	protein_coding
ENSG00000167656.5	4255.88	-0.4195	0.245841	-1.70639	0.0879357	0.170987	LY6D	protein_coding
ENSG00000174943.11	1193.75	-0.419371	0.0559531	-7.49504	6.62774e-14	2.06473e-12	KCTD13	protein_coding
ENSG00000118245.2	0.138815	-0.419253	0.899668	-0.466008	0.64121		TNP1	protein_coding
ENSG00000205358.4	48.4844	-0.418545	0.133133	-3.14381	0.00166766	0.00617535	MT1H	protein_coding
ENSG00000023697.13	3273.75	-0.418517	0.0662389	-6.3183	2.64464e-10	4.43201e-09	DERA	protein_coding
ENSG00000187556.7	17.1895	-0.418496	0.108796	-3.8466	0.000119769	0.00060938	NANOS3	protein_coding
ENSG00000181744.9	4645.73	-0.418488	0.10002	-4.18402	2.86395e-05	0.000171281	DIPK2A	protein_coding
ENSG00000135046.14	35592.2	-0.418469	0.104115	-4.01931	5.83692e-05	0.000321671	ANXA1	protein_coding
ENSG00000184507.16	7.31145	-0.418444	0.175348	-2.38635	0.0170163	0.0447597	NUTM1	protein_coding
ENSG00000256269.10	1737.54	-0.418118	0.0560928	-7.45405	9.05203e-14	2.73905e-12	HMBS	protein_coding
ENSG00000111711.10	4296.66	-0.417893	0.0708446	-5.89873	3.66314e-09	5.02161e-08	GOLT1B	protein_coding
ENSG00000197888.2	53.2778	-0.417808	0.209855	-1.99094	0.0464879	0.10251	UGT2B17	protein_coding
ENSG00000089157.16	98927.1	-0.417639	0.0599477	-6.96673	3.24381e-12	7.58046e-11	RPLP0	protein_coding
ENSG00000149806.11	10948.5	-0.417585	0.0502145	-8.31602	9.09684e-17	4.51459e-15	FAU	protein_coding
ENSG00000134996.12	3663.12	-0.417401	0.063291	-6.59496	4.25363e-11	8.18534e-10	OSTF1	protein_coding
ENSG00000115657.14	66.4791	-0.417387	0.105686	-3.94933	7.83716e-05	0.000418667	ABCB6	protein_coding
ENSG00000171492.14	2798.69	-0.41738	0.0617791	-6.75601	1.41844e-11	2.97076e-10	LRRC8D	protein_coding
ENSG00000196510.12	3353.56	-0.41731	0.0392095	-10.6431	1.87837e-26	5.17854e-24	ANAPC7	protein_coding
ENSG00000125458.7	825.733	-0.417135	0.0648759	-6.42974	1.2782e-10	2.27013e-09	NT5C	protein_coding
ENSG00000117632.23	13140.5	-0.417114	0.0739266	-5.64228	1.67816e-08	2.03819e-07	STMN1	protein_coding
ENSG00000088726.16	1174.5	-0.417049	0.121028	-3.44588	0.000569211	0.00242328	TMEM40	protein_coding
ENSG00000188558.6	0.609175	-0.41697	0.318082	-1.31089	0.189896	0.312634	OR2G6	protein_coding
ENSG00000100439.10	3766.87	-0.416951	0.0805664	-5.17525	2.2761e-07	2.19447e-06	ABHD4	protein_coding
ENSG00000174776.11	72.6509	-0.416892	0.171307	-2.43359	0.0149498	0.040173	WDR49	protein_coding
ENSG00000143502.15	2329.59	-0.41686	0.123118	-3.38586	0.000709543	0.00293891	SUSD4	protein_coding
ENSG00000100216.6	6384.58	-0.416772	0.0584773	-7.12707	1.02526e-12	2.57573e-11	TOMM22	protein_coding
ENSG00000183166.11	85.646	-0.416753	0.282494	-1.47526	0.140142	0.247346	CALN1	protein_coding
ENSG00000246705.4	2654.56	-0.416373	0.0806655	-5.16172	2.44689e-07	2.34308e-06	H2AJ	protein_coding
ENSG00000108309.14	162.515	-0.416294	0.151661	-2.74491	0.0060528	0.0186991	RUNDC3A	protein_coding
ENSG00000126215.14	1116.96	-0.416197	0.0646888	-6.43383	1.24432e-10	2.21556e-09	XRCC3	protein_coding
ENSG00000070961.16	5917.08	-0.416196	0.0929879	-4.47581	7.61215e-06	5.26201e-05	ATP2B1	protein_coding
ENSG00000014641.21	9842.36	-0.416195	0.0527227	-7.89404	2.92566e-15	1.15334e-13	MDH1	protein_coding
ENSG00000170860.4	1937.99	-0.415662	0.047796	-8.69658	3.42048e-18	2.08871e-16	LSM3	protein_coding
ENSG00000111231.9	1431.15	-0.415662	0.0463147	-8.97473	2.8404e-19	2.13567e-17	GPN3	protein_coding
ENSG00000143947.14	32356.1	-0.415624	0.0528855	-7.85893	3.87418e-15	1.49103e-13	RPS27A	protein_coding
ENSG00000132677.13	30.3912	-0.415535	0.157531	-2.6378	0.00834466	0.0245698	RHBG	protein_coding
ENSG00000177971.8	1236.31	-0.415433	0.0472815	-8.78637	1.54467e-18	1.01965e-16	IMP3	protein_coding
ENSG00000114956.20	1994.95	-0.415432	0.040687	-10.2104	1.78042e-24	3.54244e-22	DGUOK	protein_coding
ENSG00000271321.1	1.19682	-0.415391	0.18911	-2.19655	0.0280523	0.067755	CTAGE6	protein_coding
ENSG00000203942.5	2.18829	-0.415359	0.176373	-2.355	0.0185226	0.0480627	C10orf62	protein_coding
ENSG00000256394.3	5.25382	-0.414969	0.200587	-2.06877	0.0385673	0.0879783	ASIC5	protein_coding
ENSG00000117697.15	1675.69	-0.414852	0.0540099	-7.68103	1.57809e-14	5.54711e-13	NSL1	protein_coding
ENSG00000135378.4	4521.99	-0.414788	0.0877876	-4.7249	2.30224e-06	1.80738e-05	PRRG4	protein_coding
ENSG00000198756.12	803.22	-0.414694	0.167619	-2.47402	0.0133601	0.0366604	COLGALT2	protein_coding
ENSG00000148950.11	223.196	-0.414621	0.0515088	-8.04951	8.31251e-16	3.57421e-14	IMMP1L	protein_coding
ENSG00000007314.12	29.6496	-0.414593	0.161823	-2.56202	0.0104067	0.0296657	SCN4A	protein_coding
ENSG00000244693.1	15.9349	-0.414434	0.142816	-2.90187	0.00370945	0.0123368	CTAGE8	protein_coding
ENSG00000132744.8	74.2191	-0.414401	0.128913	-3.21458	0.00130636	0.00500212	ACY3	protein_coding
ENSG00000175854.14	1110.3	-0.414266	0.046501	-8.90875	5.16091e-19	3.72123e-17	SWI5	protein_coding
ENSG00000124588.21	1713.64	-0.414155	0.0621409	-6.66478	2.65055e-11	5.28868e-10	NQO2	protein_coding
ENSG00000176058.13	1036.58	-0.414115	0.0631367	-6.55903	5.41594e-11	1.02032e-09	TPRN	protein_coding
ENSG00000149273.15	71300.2	-0.414025	0.0676648	-6.11876	9.43061e-10	1.42885e-08	RPS3	protein_coding
ENSG00000101057.16	5581.96	-0.413733	0.0706196	-5.85861	4.66758e-09	6.28217e-08	MYBL2	protein_coding
ENSG00000092036.18	585.945	-0.413727	0.0567831	-7.28608	3.19092e-13	8.75708e-12	HAUS4	protein_coding
ENSG00000176782.3	0.087307	-0.413688	1.05026	-0.393892	0.693661		DEFB104A	protein_coding
ENSG00000094804.12	2364.13	-0.413613	0.0685945	-6.02982	1.64139e-09	2.39818e-08	CDC6	protein_coding
ENSG00000151093.8	454.114	-0.41357	0.0445857	-9.27583	1.76238e-20	1.64832e-18	OXSM	protein_coding
ENSG00000182481.10	10200.5	-0.413524	0.0574279	-7.20075	5.98833e-13	1.56115e-11	KPNA2	protein_coding
ENSG00000006555.11	1845.75	-0.413522	0.0879678	-4.70084	2.59098e-06	2.00532e-05	TTC22	protein_coding
ENSG00000215126.10	145.413	-0.41342	0.072394	-5.7107	1.12511e-08	1.40617e-07	CBWD6	protein_coding
ENSG00000164620.9	136.798	-0.413312	0.0789416	-5.23567	1.64387e-07	1.63307e-06	RELL2	protein_coding
ENSG00000136875.13	3347.98	-0.413309	0.0564782	-7.31802	2.51656e-13	7.05321e-12	PRPF4	protein_coding
ENSG00000169429.11	7600.35	-0.413048	0.165926	-2.48935	0.0127975	0.0353373	CXCL8	protein_coding
ENSG00000139151.16	5.26433	-0.413018	0.251218	-1.64406	0.100163	0.189887	PLCZ1	protein_coding
ENSG00000101003.10	1727.68	-0.412954	0.0668151	-6.18054	6.38814e-10	9.96438e-09	GINS1	protein_coding
ENSG00000105258.9	202.672	-0.412849	0.0658811	-6.26657	3.69092e-10	6.0134e-09	POLR2I	protein_coding
ENSG00000241685.10	1550.09	-0.412842	0.063202	-6.53211	6.48488e-11	1.20343e-09	ARPC1A	protein_coding
ENSG00000182512.5	2502.24	-0.412604	0.0474406	-8.69727	3.39955e-18	2.08123e-16	GLRX5	protein_coding
ENSG00000180596.7	227.057	-0.412251	0.117593	-3.50575	0.000455316	0.00199188	H2BC4	protein_coding
ENSG00000102030.16	1112.73	-0.412199	0.0540496	-7.62631	2.41572e-14	8.15831e-13	NAA10	protein_coding
ENSG00000067064.11	3465.51	-0.412158	0.0615826	-6.69277	2.18992e-11	4.44956e-10	IDI1	protein_coding
ENSG00000099385.12	1089.5	-0.412137	0.0486724	-8.46757	2.50558e-17	1.36724e-15	BCL7C	protein_coding
ENSG00000269403.1	0.292843	-0.412133	0.276626	-1.48985	0.136262	0.241977	AC008750.7	protein_coding
ENSG00000010278.15	56752	-0.411748	0.0836254	-4.92372	8.49158e-07	7.26686e-06	CD9	protein_coding
ENSG00000136110.13	29.9488	-0.411561	0.317015	-1.29824	0.194205	0.31788	CNMD	protein_coding
ENSG00000140264.21	10839.2	-0.411561	0.0545602	-7.54323	4.58465e-14	1.48188e-12	SERF2	protein_coding
ENSG00000185247.15	629.759	-0.411338	0.274306	-1.49956	0.133729	0.238495	MAGEA11	protein_coding
ENSG00000165887.12	60.7471	-0.411326	0.131961	-3.11702	0.00182688	0.0066898	ANKRD2	protein_coding
ENSG00000168273.8	356.794	-0.411272	0.0597769	-6.88013	5.97989e-12	1.33459e-10	SMIM4	protein_coding
ENSG00000087086.15	236688	-0.4112	0.0855733	-4.80524	1.54569e-06	1.25672e-05	FTL	protein_coding
ENSG00000176101.12	2675.2	-0.411147	0.0473103	-8.69043	3.61061e-18	2.20086e-16	SSNA1	protein_coding
ENSG00000130222.11	405.318	-0.411022	0.119813	-3.43052	0.000602417	0.00254513	GADD45G	protein_coding
ENSG00000169020.10	364.27	-0.410939	0.0750741	-5.47378	4.40534e-08	4.89133e-07	ATP5ME	protein_coding
ENSG00000241837.7	918.689	-0.410891	0.0561071	-7.32332	2.41904e-13	6.80251e-12	ATP5PO	protein_coding
ENSG00000111678.11	793.07	-0.41088	0.0649402	-6.32706	2.49873e-10	4.2109e-09	C12orf57	protein_coding
ENSG00000117407.17	1129.57	-0.41078	0.128272	-3.20242	0.00136276	0.00518328	ARTN	protein_coding
ENSG00000138430.16	6252.69	-0.41076	0.0541781	-7.58165	3.41182e-14	1.12345e-12	OLA1	protein_coding
ENSG00000185774.16	18.3243	-0.410313	0.145517	-2.81969	0.00480704	0.0153797	KCNIP4	protein_coding
ENSG00000006652.15	464.152	-0.410313	0.063268	-6.48532	8.85457e-11	1.6085e-09	IFRD1	protein_coding
ENSG00000111344.11	570.749	-0.410254	0.111929	-3.6653	0.000247051	0.00116006	RASAL1	protein_coding
ENSG00000115944.15	6810.11	-0.410247	0.0558892	-7.34037	2.1301e-13	6.06275e-12	COX7A2L	protein_coding
ENSG00000171124.13	1127.74	-0.410203	0.147693	-2.77741	0.00547938	0.0171905	FUT3	protein_coding
ENSG00000172890.13	4417.46	-0.410099	0.0723746	-5.66633	1.45885e-08	1.79719e-07	NADSYN1	protein_coding
ENSG00000143630.10	288.822	-0.40989	0.080395	-5.09845	3.42438e-07	3.17041e-06	HCN3	protein_coding
ENSG00000111716.14	627.701	-0.40983	0.0886064	-4.62529	3.74077e-06	2.78338e-05	LDHB	protein_coding
ENSG00000184831.14	964.107	-0.409471	0.0627133	-6.52926	6.60969e-11	1.22336e-09	APOO	protein_coding
ENSG00000168894.10	3726.18	-0.409407	0.0507759	-8.06302	7.44326e-16	3.21684e-14	RNF181	protein_coding
ENSG00000073803.14	5188.75	-0.409282	0.070828	-5.77854	7.53525e-09	9.70546e-08	MAP3K13	protein_coding
ENSG00000143367.16	4353.96	-0.409136	0.089777	-4.55725	5.18272e-06	3.72497e-05	TUFT1	protein_coding
ENSG00000214087.8	1315.94	-0.408914	0.0552873	-7.39616	1.4018e-13	4.10621e-12	ARL16	protein_coding
ENSG00000221886.4	326.822	-0.408906	0.0682229	-5.99368	2.0515e-09	2.93728e-08	ZBED8	protein_coding
ENSG00000155329.12	807.013	-0.408878	0.0471716	-8.66787	4.40263e-18	2.65061e-16	ZCCHC10	protein_coding
ENSG00000165209.19	2595.16	-0.408854	0.0734377	-5.56736	2.58626e-08	3.01941e-07	STRBP	protein_coding
ENSG00000185156.6	85.4263	-0.408822	0.146802	-2.78485	0.00535521	0.0168498	MFSD6L	protein_coding
ENSG00000270276.2	1.7848	-0.408693	0.185633	-2.20162	0.027692	0.0670461	H4C15	protein_coding
ENSG00000198763.3	125088	-0.408488	0.0793649	-5.14696	2.64738e-07	2.51677e-06	MT-ND2	protein_coding
ENSG00000114125.14	4631.71	-0.408462	0.0591242	-6.90854	4.89665e-12	1.10927e-10	RNF7	protein_coding
ENSG00000143933.19	23846.8	-0.408409	0.0555409	-7.3533	1.93371e-13	5.55625e-12	CALM2	protein_coding
ENSG00000108786.11	127.732	-0.408317	0.112876	-3.6174	0.000297575	0.00136821	HSD17B1	protein_coding
ENSG00000066926.12	2152.84	-0.408259	0.0730126	-5.59163	2.24954e-08	2.66091e-07	FECH	protein_coding
ENSG00000076248.11	3954.5	-0.408172	0.0471336	-8.6599	4.72168e-18	2.8091e-16	UNG	protein_coding
ENSG00000185962.1	19.8316	-0.408001	0.284436	-1.43442	0.151452	0.262282	LCE3A	protein_coding
ENSG00000197956.10	48697	-0.407864	0.0915115	-4.45697	8.31258e-06	5.69857e-05	S100A6	protein_coding
ENSG00000213347.10	383.562	-0.4077	0.0730153	-5.58376	2.35367e-08	2.77242e-07	MXD3	protein_coding
ENSG00000053501.13	1169.55	-0.407626	0.0474543	-8.58988	8.70597e-18	5.00987e-16	USE1	protein_coding
ENSG00000171487.15	0.977642	-0.407376	0.405952	-1.00351	0.315616	0.456803	NLRP5	protein_coding
ENSG00000242173.10	13.48	-0.407174	0.190034	-2.14264	0.0321419	0.0757544	ARHGDIG	protein_coding
ENSG00000177181.15	624.248	-0.407169	0.148112	-2.74906	0.0059766	0.0184823	RIMKLA	protein_coding
ENSG00000158402.20	346.285	-0.407043	0.0696862	-5.84109	5.18617e-09	6.91834e-08	CDC25C	protein_coding
ENSG00000188784.4	0.199431	-0.406788	0.75433	-0.539271	0.5897		PLA2G2E	protein_coding
ENSG00000160117.16	98.0178	-0.406735	0.119013	-3.41756	0.000631846	0.00265483	ANKLE1	protein_coding
ENSG00000278845.5	2118.35	-0.406613	0.0564491	-7.20318	5.8823e-13	1.53945e-11	MRPL45	protein_coding
ENSG00000233822.4	81.8	-0.406594	0.0933651	-4.35488	1.33138e-05	8.69735e-05	H2BC15	protein_coding
ENSG00000056736.10	225.379	-0.406536	0.108209	-3.75695	0.000171997	0.000840378	IL17RB	protein_coding
ENSG00000108578.15	3628.27	-0.406519	0.0784005	-5.18516	2.15824e-07	2.08944e-06	BLMH	protein_coding
ENSG00000169976.7	4444.72	-0.40651	0.0516371	-7.87244	3.47797e-15	1.34963e-13	SF3B5	protein_coding
ENSG00000139180.11	656.623	-0.406491	0.0554612	-7.32928	2.31388e-13	6.51983e-12	NDUFA9	protein_coding
ENSG00000117650.13	1405.35	-0.406471	0.0677465	-5.99988	1.9746e-09	2.83494e-08	NEK2	protein_coding
ENSG00000121716.20	343.842	-0.406432	0.120128	-3.38331	0.000716168	0.00296251	PILRB	protein_coding
ENSG00000135778.12	2569.65	-0.40634	0.0515799	-7.87788	3.32983e-15	1.29811e-13	NTPCR	protein_coding
ENSG00000159763.4	35.0704	-0.406307	0.261503	-1.55374	0.120247	0.219269	PIP	protein_coding
ENSG00000091483.7	3682	-0.406297	0.0463431	-8.76716	1.83223e-18	1.19268e-16	FH	protein_coding
ENSG00000105372.8	55449.9	-0.40575	0.0623907	-6.50337	7.85419e-11	1.4373e-09	RPS19	protein_coding
ENSG00000234414.7	0.246448	-0.405737	1.11831	-0.362811	0.716746		RBMY1A1	protein_coding
ENSG00000103363.15	6597.25	-0.405694	0.0503461	-8.0581	7.74866e-16	3.33857e-14	ELOB	protein_coding
ENSG00000157335.21	1.77409	-0.405539	0.220654	-1.8379	0.0660773	0.136249	CLEC18C	protein_coding
ENSG00000121864.10	3829.6	-0.405322	0.0673205	-6.02078	1.7358e-09	2.52128e-08	ZNF639	protein_coding
ENSG00000233954.6	125.387	-0.405319	0.0604723	-6.70256	2.04797e-11	4.17522e-10	UQCRHL	protein_coding
ENSG00000181541.6	0.361279	-0.405314	0.299765	-1.3521	0.176342	0.295228	MAB21L2	protein_coding
ENSG00000173950.16	3645.37	-0.405233	0.0718783	-5.63776	1.72274e-08	2.08753e-07	XXYLT1	protein_coding
ENSG00000145736.14	122.521	-0.405026	0.10362	-3.90875	9.27758e-05	0.000485651	GTF2H2	protein_coding
ENSG00000119973.6	0.498193	-0.404948	0.317756	-1.2744	0.202521	0.327992	PRLHR	protein_coding
ENSG00000215021.10	13730.4	-0.404356	0.0530149	-7.62721	2.39885e-14	8.12085e-13	PHB2	protein_coding
ENSG00000163156.12	1768.23	-0.404303	0.046961	-8.60932	7.34947e-18	4.27597e-16	SCNM1	protein_coding
ENSG00000085274.16	1687.84	-0.404291	0.0679147	-5.95293	2.63392e-09	3.70585e-08	MYNN	protein_coding
ENSG00000110717.13	3980.15	-0.404161	0.0528216	-7.65144	1.98743e-14	6.82114e-13	NDUFS8	protein_coding
ENSG00000076604.15	4209.85	-0.404027	0.0566707	-7.12938	1.00819e-12	2.53739e-11	TRAF4	protein_coding
ENSG00000198650.11	9.61883	-0.404002	0.159255	-2.53683	0.0111862	0.0315447	TAT	protein_coding
ENSG00000112761.21	102.267	-0.403987	0.221605	-1.823	0.0683034	0.139903	CCN6	protein_coding
ENSG00000105219.10	82.0059	-0.403968	0.16937	-2.38512	0.0170736	0.0448711	CCNP	protein_coding
ENSG00000176422.14	1011.63	-0.403669	0.0541479	-7.45493	8.99139e-14	2.72266e-12	SPRYD4	protein_coding
ENSG00000164070.12	1685.59	-0.403383	0.0890423	-4.53024	5.89154e-06	4.18157e-05	HSPA4L	protein_coding
ENSG00000141428.17	613.532	-0.403374	0.0510913	-7.89516	2.89943e-15	1.14407e-13	C18orf21	protein_coding
ENSG00000196502.12	626.532	-0.403359	0.0943112	-4.27689	1.8952e-05	0.000119262	SULT1A1	protein_coding
ENSG00000014138.9	403.192	-0.403179	0.0563062	-7.16046	8.04046e-13	2.05923e-11	POLA2	protein_coding
ENSG00000100290.3	684.587	-0.403155	0.101679	-3.96498	7.34032e-05	0.000394725	BIK	protein_coding
ENSG00000171159.5	2238.76	-0.402946	0.0582242	-6.92059	4.49767e-12	1.02494e-10	C9orf16	protein_coding
ENSG00000176798.3	0.109089	-0.4028	0.770307	-0.522909	0.601038		OR51L1	protein_coding
ENSG00000137434.11	61.4895	-0.402588	0.0908187	-4.43287	9.29857e-06	6.30178e-05	C6orf52	protein_coding
ENSG00000183765.23	1492.85	-0.402571	0.0598443	-6.72698	1.73226e-11	3.57128e-10	CHEK2	protein_coding
ENSG00000179148.10	130.296	-0.402334	0.154298	-2.60752	0.00912019	0.0264962	ALOXE3	protein_coding
ENSG00000170577.8	887.483	-0.402298	0.158761	-2.53399	0.0112771	0.0317543	SIX2	protein_coding
ENSG00000185798.8	1086.86	-0.401865	0.0568239	-7.07213	1.52578e-12	3.73312e-11	WDR53	protein_coding
ENSG00000284609.1	0.0884202	-0.401862	0.98109	-0.409608	0.682094		OR8B3	protein_coding
ENSG00000186567.13	552.54	-0.401801	0.103822	-3.87008	0.000108798	0.000559661	CEACAM19	protein_coding
ENSG00000131979.20	1268.78	-0.401743	0.0861017	-4.66592	3.07245e-06	2.33891e-05	GCH1	protein_coding
ENSG00000145287.11	1156.34	-0.401519	0.158451	-2.53403	0.0112759	0.0317531	PLAC8	protein_coding
ENSG00000099901.17	6580.87	-0.401487	0.0593453	-6.76527	1.33063e-11	2.80216e-10	RANBP1	protein_coding
ENSG00000164687.11	4322.35	-0.401358	0.153411	-2.61624	0.00889049	0.0259199	FABP5	protein_coding
ENSG00000175334.8	7735.21	-0.401303	0.0482566	-8.31601	9.09747e-17	4.51459e-15	BANF1	protein_coding
ENSG00000115947.14	1774.63	-0.40117	0.047091	-8.51905	1.60868e-17	9.0354e-16	ORC4	protein_coding
ENSG00000126231.15	13.8504	-0.401158	0.13001	-3.08559	0.00203148	0.00732204	PROZ	protein_coding
ENSG00000167964.13	147.298	-0.40103	0.117966	-3.39954	0.000674985	0.00281451	RAB26	protein_coding
ENSG00000100628.12	405.849	-0.400862	0.122959	-3.26012	0.00111366	0.00435401	ASB2	protein_coding
ENSG00000153485.6	514.093	-0.400638	0.0587355	-6.82106	9.0371e-12	1.95685e-10	TMEM251	protein_coding
ENSG00000234828.9	9.51239	-0.400404	0.18051	-2.21818	0.0265425	0.0647386	IQCM	protein_coding
ENSG00000103423.14	3814.71	-0.400402	0.0458061	-8.74123	2.30579e-18	1.46037e-16	DNAJA3	protein_coding
ENSG00000198721.13	779.088	-0.400344	0.064567	-6.20045	5.63036e-10	8.8549e-09	ECI2	protein_coding
ENSG00000024526.17	959.638	-0.400255	0.0686356	-5.83159	5.49017e-09	7.28013e-08	DEPDC1	protein_coding
ENSG00000182393.3	5.29962	-0.400151	0.198573	-2.01513	0.0438908	0.0978207	IFNL1	protein_coding
ENSG00000158042.9	2922.5	-0.400132	0.0500286	-7.99805	1.26401e-15	5.29991e-14	MRPL17	protein_coding
ENSG00000179008.9	22.2868	-0.400087	0.208931	-1.91493	0.0555019	0.1184	C14orf39	protein_coding
ENSG00000117091.10	382.544	-0.399974	0.121399	-3.29469	0.000985287	0.00390973	CD48	protein_coding
ENSG00000149922.11	305.033	-0.399829	0.113164	-3.53319	0.000410585	0.00181673	TBX6	protein_coding
ENSG00000138382.15	1461.08	-0.399821	0.0445837	-8.96788	3.0227e-19	2.25664e-17	METTL5	protein_coding
ENSG00000137818.12	85762.4	-0.399731	0.0571579	-6.99345	2.68204e-12	6.35211e-11	RPLP1	protein_coding
ENSG00000147676.14	12064.6	-0.399675	0.0919154	-4.34829	1.37204e-05	8.93394e-05	MAL2	protein_coding
ENSG00000179761.12	263.653	-0.399553	0.138622	-2.88231	0.00394769	0.0129899	PIPOX	protein_coding
ENSG00000171931.13	20.5347	-0.39929	0.165403	-2.41404	0.0157766	0.0420096	FBXW10	protein_coding
ENSG00000168090.10	5919.86	-0.399268	0.0454062	-8.79326	1.45284e-18	9.71191e-17	COPS6	protein_coding
ENSG00000109424.4	7.3765	-0.399201	0.212785	-1.87608	0.0606447	0.127127	UCP1	protein_coding
ENSG00000171360.4	10.2848	-0.398956	0.244004	-1.63504	0.102041	0.192822	KRT38	protein_coding
ENSG00000188883.5	589.863	-0.398892	0.134315	-2.96982	0.00297975	0.0102053	KLRG2	protein_coding
ENSG00000172586.8	1422.13	-0.398542	0.0519886	-7.66595	1.77518e-14	6.17302e-13	CHCHD1	protein_coding
ENSG00000284981.1	1.07822	-0.398279	0.188599	-2.11177	0.0347059	0.0807774	UPK3BL2	protein_coding
ENSG00000167272.11	1294.63	-0.398217	0.0469657	-8.4789	2.27338e-17	1.25024e-15	POP5	protein_coding
ENSG00000138399.18	1149.69	-0.39821	0.0438223	-9.08692	1.01888e-19	8.47681e-18	FASTKD1	protein_coding
ENSG00000136834.3	2.69307	-0.398047	0.167431	-2.37737	0.0174365	0.0456996	OR1J1	protein_coding
ENSG00000103245.14	1212.32	-0.398008	0.0484504	-8.21474	2.12617e-16	9.98707e-15	CIAO3	protein_coding
ENSG00000198356.12	3995.92	-0.397988	0.0547785	-7.26541	3.71901e-13	1.01077e-11	GET3	protein_coding
ENSG00000124568.12	0.273058	-0.397818	0.391753	-1.01548	0.309875		SLC17A1	protein_coding
ENSG00000103490.14	1059.36	-0.397818	0.0785512	-5.06444	4.09596e-07	3.74532e-06	PYCARD	protein_coding
ENSG00000135070.15	1673.05	-0.397812	0.0575138	-6.91681	4.6193e-12	1.05039e-10	ISCA1	protein_coding
ENSG00000145088.9	299.135	-0.397656	0.072098	-5.51549	3.47808e-08	3.94175e-07	EAF2	protein_coding
ENSG00000165060.15	311.39	-0.397655	0.0533194	-7.45798	8.7861e-14	2.66623e-12	FXN	protein_coding
ENSG00000143742.14	8618.61	-0.39762	0.0500945	-7.93739	2.06475e-15	8.32632e-14	SRP9	protein_coding
ENSG00000112290.13	1689.57	-0.397515	0.103077	-3.85649	0.000115025	0.000588747	WASF1	protein_coding
ENSG00000092010.15	9284.94	-0.397423	0.0602379	-6.59756	4.17985e-11	8.0507e-10	PSME1	protein_coding
ENSG00000134545.14	34.5281	-0.397366	0.133941	-2.96672	0.00300994	0.010297	KLRC1	protein_coding
ENSG00000242612.7	585.075	-0.39719	0.060585	-6.55592	5.53002e-11	1.03903e-09	DECR2	protein_coding
ENSG00000152382.6	1033.94	-0.397154	0.0543693	-7.30475	2.77785e-13	7.75185e-12	TADA1	protein_coding
ENSG00000187569.3	0.382397	-0.397031	0.397982	-0.997611	0.318468	0.459777	DPPA3	protein_coding
ENSG00000172000.7	125.195	-0.396917	0.194188	-2.04398	0.0409554	0.0924114	ZNF556	protein_coding
ENSG00000123159.16	8816.56	-0.396852	0.0620961	-6.39093	1.64875e-10	2.87618e-09	GIPC1	protein_coding
ENSG00000182591.6	0.302263	-0.396835	0.589306	-0.673395	0.500696	0.636601	KRTAP11-1	protein_coding
ENSG00000163630.11	3.80586	-0.396785	0.237173	-1.67297	0.0943323	0.180849	SYNPR	protein_coding
ENSG00000211584.14	2499.77	-0.396493	0.0692796	-5.72309	1.04601e-08	1.31315e-07	SLC48A1	protein_coding
ENSG00000129559.13	1372.45	-0.396301	0.0555131	-7.13886	9.41063e-13	2.37694e-11	NEDD8	protein_coding
ENSG00000221821.4	254.3	-0.396222	0.0673768	-5.88069	4.08569e-09	5.55752e-08	C6orf226	protein_coding
ENSG00000113811.11	1941.71	-0.396145	0.0501926	-7.8925	2.96189e-15	1.16436e-13	SELENOK	protein_coding
ENSG00000183709.8	2.17701	-0.396077	0.249281	-1.58887	0.112089	0.207487	IFNL2	protein_coding
ENSG00000143819.12	11953.9	-0.395964	0.101432	-3.90375	9.47152e-05	0.000494698	EPHX1	protein_coding
ENSG00000139146.14	5513.2	-0.395822	0.0680982	-5.81253	6.15373e-09	8.08379e-08	SINHCAF	protein_coding
ENSG00000146281.6	1725.63	-0.395538	0.0640116	-6.17916	6.44427e-10	1.00416e-08	PM20D2	protein_coding
ENSG00000156009.10	9.67484	-0.395497	0.179323	-2.2055	0.027419	0.066511	MAGEA8	protein_coding
ENSG00000130826.18	7038.24	-0.395336	0.0523052	-7.55825	4.08534e-14	1.32761e-12	DKC1	protein_coding
ENSG00000123485.12	1591.62	-0.395226	0.0663217	-5.95922	2.53441e-09	3.573e-08	HJURP	protein_coding
ENSG00000162174.12	278.358	-0.39511	0.116531	-3.39059	0.000697412	0.00289343	ASRGL1	protein_coding
ENSG00000229117.9	12747.4	-0.395083	0.0537782	-7.34653	2.03422e-13	5.8055e-12	RPL41	protein_coding
ENSG00000161057.13	6694.61	-0.394873	0.0450214	-8.77076	1.77458e-18	1.15872e-16	PSMC2	protein_coding
ENSG00000120509.11	2282.91	-0.394808	0.0504486	-7.82595	5.03852e-15	1.90439e-13	PDZD11	protein_coding
ENSG00000159556.10	37.8734	-0.394649	0.119922	-3.29089	0.000998724	0.0039556	ISL2	protein_coding
ENSG00000205810.9	1.94231	-0.394585	0.21329	-1.84999	0.0643144	0.133226	KLRC3	protein_coding
ENSG00000108773.11	3919.43	-0.394506	0.0587248	-6.71787	1.84405e-11	3.79064e-10	KAT2A	protein_coding
ENSG00000119878.6	1711.27	-0.394503	0.0536226	-7.35703	1.88048e-13	5.41068e-12	CRIPT	protein_coding
ENSG00000144713.13	32729	-0.394496	0.0591964	-6.66419	2.66127e-11	5.30756e-10	RPL32	protein_coding
ENSG00000172137.19	809.151	-0.394188	0.201537	-1.95591	0.0504757	0.109597	CALB2	protein_coding
ENSG00000247077.7	4156.77	-0.394119	0.0522748	-7.53936	4.72284e-14	1.52304e-12	PGAM5	protein_coding
ENSG00000153391.16	816.856	-0.394075	0.0648347	-6.07815	1.21577e-09	1.81018e-08	INO80C	protein_coding
ENSG00000165113.13	160.551	-0.394028	0.0906346	-4.34743	1.3774e-05	8.96192e-05	GKAP1	protein_coding
ENSG00000101773.19	4376.05	-0.393872	0.0743363	-5.29852	1.16745e-07	1.19496e-06	RBBP8	protein_coding
ENSG00000143217.9	5879.1	-0.393804	0.0976707	-4.03196	5.53139e-05	0.000306919	NECTIN4	protein_coding
ENSG00000186185.14	1586.61	-0.39364	0.0746618	-5.27231	1.3472e-07	1.36111e-06	KIF18B	protein_coding
ENSG00000196584.3	688.826	-0.393607	0.0726778	-5.41578	6.10237e-08	6.58827e-07	XRCC2	protein_coding
ENSG00000164024.12	4881.04	-0.393592	0.0523479	-7.51876	5.52976e-14	1.76038e-12	METAP1	protein_coding
ENSG00000134330.19	1925.82	-0.393559	0.0547093	-7.19364	6.30863e-13	1.63857e-11	IAH1	protein_coding
ENSG00000036565.15	5.80799	-0.393414	0.200067	-1.96641	0.0492517	0.107447	SLC18A1	protein_coding
ENSG00000165898.14	826.597	-0.393367	0.0532575	-7.38614	1.51151e-13	4.41226e-12	ISCA2	protein_coding
ENSG00000175193.14	755.835	-0.39329	0.0764176	-5.14659	2.65262e-07	2.52118e-06	PARL	protein_coding
ENSG00000237136.8	8.53191	-0.393255	0.20953	-1.87684	0.0605401	0.126977	C4orf51	protein_coding
ENSG00000140374.16	4969.62	-0.393193	0.0458634	-8.57315	1.00693e-17	5.74738e-16	ETFA	protein_coding
ENSG00000144120.13	709.531	-0.393131	0.0514725	-7.63768	2.21163e-14	7.53544e-13	TMEM177	protein_coding
ENSG00000163794.6	31.3643	-0.393081	0.108621	-3.61883	0.00029594	0.00136174	UCN	protein_coding
ENSG00000109103.12	2393.1	-0.392914	0.0511813	-7.67691	1.62977e-14	5.71448e-13	UNC119	protein_coding
ENSG00000233701.3	0.17036	-0.392667	0.609069	-0.6447	0.519122		PRR23C	protein_coding
ENSG00000179695.3	4.11734	-0.392667	0.289636	-1.35572	0.175187	0.29375	OR6C2	protein_coding
ENSG00000182545.6	42.8761	-0.39261	0.212939	-1.84377	0.0652173	0.134731	RNASE10	protein_coding
ENSG00000107175.12	2700.13	-0.392449	0.0757713	-5.1794	2.22606e-07	2.15065e-06	CREB3	protein_coding
ENSG00000070190.13	1122.12	-0.392444	0.0961219	-4.08278	4.45005e-05	0.000253675	DAPP1	protein_coding
ENSG00000198077.10	3.82096	-0.392424	0.214638	-1.82831	0.0675028	0.138616	CYP2A7	protein_coding
ENSG00000101132.10	1307.26	-0.39239	0.0610383	-6.42859	1.28797e-10	2.28556e-09	PFDN4	protein_coding
ENSG00000204220.12	1859.11	-0.392363	0.052964	-7.4081	1.2812e-13	3.77653e-12	PFDN6	protein_coding
ENSG00000143612.21	13910	-0.392302	0.0505198	-7.76532	8.14385e-15	2.9845e-13	C1orf43	protein_coding
ENSG00000185347.18	687.424	-0.3923	0.0713269	-5.50003	3.7973e-08	4.27244e-07	TEDC1	protein_coding
ENSG00000109083.14	851.698	-0.392062	0.0516744	-7.58716	3.26994e-14	1.0818e-12	IFT20	protein_coding
ENSG00000159377.11	14721.8	-0.391954	0.0449008	-8.72932	2.56204e-18	1.60579e-16	PSMB4	protein_coding
ENSG00000161860.8	32.8779	-0.391754	0.085486	-4.58267	4.59068e-06	3.34207e-05	SYCE2	protein_coding
ENSG00000141543.12	7257.74	-0.391692	0.0478424	-8.18714	2.67518e-16	1.24002e-14	EIF4A3	protein_coding
ENSG00000100450.13	247.037	-0.39162	0.129152	-3.03223	0.00242752	0.00855648	GZMH	protein_coding
ENSG00000173080.6	2.83531	-0.391545	0.186614	-2.09815	0.0358915	0.0829964	RXFP4	protein_coding
ENSG00000134152.11	1715.72	-0.391223	0.0566483	-6.90617	4.97901e-12	1.12611e-10	KATNBL1	protein_coding
ENSG00000106153.13	14298.1	-0.391205	0.0763203	-5.12583	2.96224e-07	2.78658e-06	CHCHD2	protein_coding
ENSG00000160221.18	55.1367	-0.391071	0.148769	-2.62872	0.00857066	0.0251299	GATD3A	protein_coding
ENSG00000156873.16	1512.52	-0.390904	0.0446397	-8.75689	2.00718e-18	1.28866e-16	PHKG2	protein_coding
ENSG00000170522.10	1285.84	-0.390828	0.0879482	-4.44384	8.83673e-06	6.02088e-05	ELOVL6	protein_coding
ENSG00000176495.3	0.151555	-0.390807	0.474361	-0.823859	0.410019		OR5AN1	protein_coding
ENSG00000035141.8	2625.33	-0.39077	0.0465992	-8.38578	5.03919e-17	2.62418e-15	FAM136A	protein_coding
ENSG00000123144.11	4821.39	-0.390628	0.0458613	-8.51759	1.62903e-17	9.13751e-16	TRIR	protein_coding
ENSG00000166979.13	1103.8	-0.390583	0.0913807	-4.27424	1.91788e-05	0.000120491	EVA1C	protein_coding
ENSG00000142937.12	50934.2	-0.390482	0.0600977	-6.49746	8.16884e-11	1.49164e-09	RPS8	protein_coding
ENSG00000263353.3	1.97583	-0.390324	0.142172	-2.74543	0.00604315	0.0186717	PPIAL4A	protein_coding
ENSG00000157445.15	397.688	-0.390227	0.122774	-3.17841	0.00148086	0.00557021	CACNA2D3	protein_coding
ENSG00000137767.14	1918.47	-0.390128	0.0824361	-4.73249	2.21782e-06	1.74371e-05	SQOR	protein_coding
ENSG00000180185.11	1401.27	-0.390043	0.0524323	-7.43898	1.01466e-13	3.04189e-12	FAHD1	protein_coding
ENSG00000106077.18	1788.12	-0.390008	0.064492	-6.04739	1.47207e-09	2.16883e-08	ABHD11	protein_coding
ENSG00000147697.9	1201.26	-0.389992	0.136135	-2.86474	0.00417346	0.0136212	GSDMC	protein_coding
ENSG00000214046.9	1426.22	-0.389907	0.045246	-8.61748	6.84466e-18	3.99882e-16	SMIM7	protein_coding
ENSG00000126756.12	1783.28	-0.389846	0.0555568	-7.01708	2.26546e-12	5.41107e-11	UXT	protein_coding
ENSG00000144395.18	204.796	-0.389731	0.0932856	-4.17783	2.94306e-05	0.000175514	CCDC150	protein_coding
ENSG00000196433.13	4.88634	-0.389676	0.143414	-2.71713	0.00658507	0.0200813	ASMT	protein_coding
ENSG00000144354.14	1916.49	-0.389588	0.0814365	-4.78395	1.71882e-06	1.38282e-05	CDCA7	protein_coding
ENSG00000158457.6	1575.82	-0.38952	0.0998702	-3.90026	9.6088e-05	0.000500938	TSPAN33	protein_coding
ENSG00000185608.8	2101.06	-0.38952	0.0600373	-6.48796	8.70081e-11	1.58193e-09	MRPL40	protein_coding
ENSG00000115268.10	14598.9	-0.389502	0.0565326	-6.88986	5.58481e-12	1.25238e-10	RPS15	protein_coding
ENSG00000140025.16	295.82	-0.389488	0.0485713	-8.01889	1.06702e-15	4.51436e-14	EFCAB11	protein_coding
[truncated: 17,514 more rows]
